# Supplementary material for: Single-molecule long-read sequencing reveals the chromatin basis of gene expression
Source: Genome Res. 2019 Aug;29(8):1329–42. doi: 10.1101/gr.251116.119 (PMC6673713; doi:10.1101/gr.251116.119)
Supplement: Supplemental Material [file supp_gr.251116.119_Supplemental_Code.zip]

Archive with 21 entries (17 files):
- NP-SMLR-master/
- NP-SMLR-master/getopts.pl
- NP-SMLR-master/Licence
- NP-SMLR-master/Makefile
- NP-SMLR-master/NP-SMLR.pl
- NP-SMLR-master/README.md
- NP-SMLR-master/par/
- NP-SMLR-master/par/overlap.txt
- NP-SMLR-master/par/parameters_EM.txt
- NP-SMLR-master/par/parameters_Gaussian.txt
- NP-SMLR-master/src/
- NP-SMLR-master/src/Detection.cpp
- NP-SMLR-master/src/emission_NEG.h
- NP-SMLR-master/src/emission_PGC.h
- NP-SMLR-master/src/Likelihood.cpp
- NP-SMLR-master/src/NclsPos.cpp
- NP-SMLR-master/src/Preparation.h
- NP-SMLR-master/testdata/
- NP-SMLR-master/testdata/eventalign_scale_test.txt
- NP-SMLR-master/testdata/sort_test.bam
- NP-SMLR-master/testdata/sort_test.bam.bai
