# Supplementary material for: Single-molecule long-read sequencing reveals the chromatin basis of gene expression
Source: Genome Res. 2019 Aug;29(8):1329–42. doi: 10.1101/gr.251116.119 (PMC6673713; doi:10.1101/gr.251116.119)
Supplement: Supplemental Material [file supp_gr.251116.119_Supplemental_Code.zip › NP-SMLR-master/getopts.pl]

;# getopts.pl - a better getopt.pl

;# Usage:
;#      do Getopts('a:bc');  # -a takes arg. -b & -c not. Sets opt_* as a
;#                           #  side effect.

sub Getopts {
    local($argumentative) = @_;
    local(@args,$_,$first,$rest);
    local($errs) = 0;

    @args = split( / */, $argumentative );
    while(@ARGV && ($_ = $ARGV[0]) =~ /^-(.)(.*)/) {
	($first,$rest) = ($1,$2);
	$pos = index($argumentative,$first);
	if($pos >= 0) {
	    if($pos < $#args && $args[$pos+1] eq ':') {
		shift(@ARGV);
		if($rest eq '') {
		    ++$errs unless @ARGV;
		    $rest = shift(@ARGV);
		}
		${"opt_$first"} = $rest;
	    }
	    else {
		${"opt_$first"} = 1;
		if($rest eq '') {
		    shift(@ARGV);
		}
		else {
		    $ARGV[0] = "-$rest";
		}
	    }
	}
	else {
	    print STDERR "Unknown option: $first\n";
	    ++$errs;
	    if($rest ne '') {
		$ARGV[0] = "-$rest";
	    }
	    else {
		shift(@ARGV);
	    }
	}
    }
    $errs == 0;
}

1;
