# Supplementary material for: Single-molecule long-read sequencing reveals the chromatin basis of gene expression
Source: Genome Res. 2019 Aug;29(8):1329–42. doi: 10.1101/gr.251116.119 (PMC6673713; doi:10.1101/gr.251116.119)
Supplement: Supplemental Material [file supp_gr.251116.119_Supplemental_Code.zip › NP-SMLR-master/Makefile]

CXX = g++
CXXFLAGS = -O3

all :
	@mkdir bin
	$(CXX) $(CXXFLAGS) ./src/Likelihood.cpp -o ./bin/Likelihood
	$(CXX) $(CXXFLAGS) ./src/Detection.cpp -o ./bin/Detection
	$(CXX) $(CXXFLAGS) ./src/NclsPos.cpp -o ./bin/NclsPos
