# Supplementary material for: Single-molecule long-read sequencing reveals the chromatin basis of gene expression
Source: Genome Res. 2019 Aug;29(8):1329–42. doi: 10.1101/gr.251116.119 (PMC6673713; doi:10.1101/gr.251116.119)
Supplement: Supplemental Material [file supp_gr.251116.119_Supplemental_Code.zip › NP-SMLR-master/par/overlap.txt]

AAAAAA	0.980667440849911
AAAAAC	0.979483484024782
AAAAAG	0.970027613473433
AAAAAT	0.984118336987798
AAAACA	0.946129847503598
AAAACC	0.949093582743905
AAAACG	0.929666451982918
AAAACT	0.941996633412238
AAAAGA	0.970121428574626
AAAAGC	0.966534906010254
AAAAGG	0.947540615878947
AAAAGT	0.982931828221203
AAAATA	0.957205132777527
AAAATC	0.94094780386181
AAAATG	0.951559766671994
AAAATT	0.949460709475342
AAACAA	0.965928360894192
AAACAC	0.959109071520666
AAACAG	0.963757280890285
AAACAT	0.9600265982039
AAACCA	0.96138735474223
AAACCC	0.967572336446583
AAACCG	0.9658690833565
AAACCT	0.97561163811972
AAACGA	0.963593103778678
AAACGC	0.86718552852878
AAACGG	0.95859940226275
AAACGT	0.957276915812811
AAACTA	0.953932698089471
AAACTC	0.951379104795084
AAACTG	0.942504023036621
AAACTT	0.961353982897004
AAAGAA	0.988267522379907
AAAGAC	0.970815096729029
AAAGAG	0.973352712845089
AAAGAT	0.972294328810417
AAAGCA	0.736956669060025
AAAGCC	0.846459044658814
AAAGCG	0.728154068103075
AAAGCT	0.6370705744698
AAAGGA	0.985583146043306
AAAGGC	0.902289901427521
AAAGGG	0.975251493033306
AAAGGT	0.980457121224338
AAAGTA	0.959332665449803
AAAGTC	0.954341787054334
AAAGTG	0.94714274192789
AAAGTT	0.964141722932872
AAATAA	0.951776625750791
AAATAC	0.939139541067768
AAATAG	0.934234865641853
AAATAT	0.947975984153332
AAATCA	0.923850827721886
AAATCC	0.92689776161114
AAATCG	0.910302162848843
AAATCT	0.928243204857508
AAATGA	0.948138651028025
AAATGC	0.866046845849714
AAATGG	0.917549822454689
AAATGT	0.940509708939508
AAATTA	0.941800735611422
AAATTC	0.920004103238965
AAATTG	0.91448012000034
AAATTT	0.928653402626314
AACAAA	0.954279550545611
AACAAC	0.962686310560302
AACAAG	0.960945815323784
AACAAT	0.960573703832312
AACACA	0.972754603646251
AACACC	0.957578805355884
AACACG	0.973242464899622
AACACT	0.964650308165416
AACAGA	0.959239030542684
AACAGC	0.823922013577466
AACAGG	0.962578047378543
AACAGT	0.961945017707842
AACATA	0.965886034649644
AACATC	0.967588552327846
AACATG	0.969250699103659
AACATT	0.968406019590031
AACCAA	0.973671868472353
AACCAC	0.973504598856506
AACCAG	0.970548382078445
AACCAT	0.960817174947167
AACCCA	0.966882375034889
AACCCC	0.965165941972011
AACCCG	0.97062967338766
AACCCT	0.919337821702708
AACCGA	0.959179530989737
AACCGC	0.80081867021421
AACCGG	0.969470176723611
AACCGT	0.951473688916983
AACCTA	0.945137922699182
AACCTC	0.866537187918668
AACCTG	0.936897462491268
AACCTT	0.876512630966968
AACGAA	0.960322717120902
AACGAC	0.965060054549765
AACGAG	0.964347885733355
AACGAT	0.96416498341258
AACGCA	0.581538209329549
AACGCC	0.515890627700564
AACGCG	0.510240513592559
AACGCT	0.464219182986503
AACGGA	0.960745364961622
AACGGC	0.755127781439505
AACGGG	0.962088044728997
AACGGT	0.958785068595451
AACGTA	0.965529059734591
AACGTC	0.965661182079846
AACGTG	0.967097619493162
AACGTT	0.966742682060527
AACTAA	0.976536191224405
AACTAC	0.977951699645961
AACTAG	0.971742692387387
AACTAT	0.978077038273217
AACTCA	0.970980199862362
AACTCC	0.973099399093991
AACTCG	0.959668368594532
AACTCT	0.971860824221652
AACTGA	0.974858336323942
AACTGC	0.755204574834192
AACTGG	0.969489563375563
AACTGT	0.974527086905635
AACTTA	0.971610985856029
AACTTC	0.969849197059509
AACTTG	0.95213256121714
AACTTT	0.982143394168564
AAGAAA	0.969950732322194
AAGAAC	0.959925969306757
AAGAAG	0.958440117947697
AAGAAT	0.972001065721898
AAGACA	0.925408554121192
AAGACC	0.940441985364324
AAGACG	0.90594140777508
AAGACT	0.919672229524474
AAGAGA	0.963192277067146
AAGAGC	0.936038713438672
AAGAGG	0.964017055516834
AAGAGT	0.971413214690185
AAGATA	0.925242779185203
AAGATC	0.963104545588628
AAGATG	0.916689231879072
AAGATT	0.930773394568759
AAGCAA	0.677958743313284
AAGCAC	0.672281243284334
AAGCAG	0.535337035611115
AAGCAT	0.608849919901003
AAGCCA	0.523715166085535
AAGCCC	0.548949230996175
AAGCCG	0.524357044996539
AAGCCT	0.483779824164623
AAGCGA	0.55818193062984
AAGCGC	0.750916456463932
AAGCGG	0.60070016500449
AAGCGT	0.575047181353791
AAGCTA	0.728931796467049
AAGCTC	0.61287338114496
AAGCTG	0.768987262079944
AAGCTT	0.632849057622827
AAGGAA	0.987620740080664
AAGGAC	0.975497567790024
AAGGAG	0.968283573649953
AAGGAT	0.979516049989926
AAGGCA	0.511381141887081
AAGGCC	0.529775045168498
AAGGCG	0.446196630474086
AAGGCT	0.76922729834349
AAGGGA	0.985874927599606
AAGGGC	0.952745934228378
AAGGGG	0.969405927371295
AAGGGT	0.974767594896306
AAGGTA	0.962011381388973
AAGGTC	0.954885551975266
AAGGTG	0.93696204819227
AAGGTT	0.967118115637206
AAGTAA	0.96075280140239
AAGTAC	0.967751879749841
AAGTAG	0.951067262660394
AAGTAT	0.967494473380542
AAGTCA	0.967102757388805
AAGTCC	0.963019827358227
AAGTCG	0.95461671303229
AAGTCT	0.967436847150483
AAGTGA	0.975477912601083
AAGTGC	0.747003411222634
AAGTGG	0.962015192905004
AAGTGT	0.971075099728716
AAGTTA	0.95367078910938
AAGTTC	0.948106800034458
AAGTTG	0.928183286434023
AAGTTT	0.950454112230575
AATAAA	0.958229647685476
AATAAC	0.958332899491193
AATAAG	0.956277488432393
AATAAT	0.960869520382127
AATACA	0.958205647416112
AATACC	0.943406750479972
AATACG	0.9605482311331
AATACT	0.95655531375618
AATAGA	0.957744953173042
AATAGC	0.83572438348153
AATAGG	0.957891309658674
AATAGT	0.959414902044662
AATATA	0.964321093792299
AATATC	0.962777122999895
AATATG	0.952408704424517
AATATT	0.965691472248564
AATCAA	0.926972230377681
AATCAC	0.927929934877398
AATCAG	0.910831923268683
AATCAT	0.931449765924864
AATCCA	0.925415040933561
AATCCC	0.912172549095745
AATCCG	0.918941327280678
AATCCT	0.920688762835011
AATCGA	0.928869578360827
AATCGC	0.774309937395809
AATCGG	0.927229897731821
AATCGT	0.931877842349578
AATCTA	0.931147442363104
AATCTC	0.938638747362465
AATCTG	0.94049708845495
AATCTT	0.936019049293407
AATGAA	0.968296507235424
AATGAC	0.969904029129768
AATGAG	0.969534413268933
AATGAT	0.970078878147295
AATGCA	0.509053828013053
AATGCC	0.449725713991744
AATGCG	0.42713250444671
AATGCT	0.385043731516177
AATGGA	0.969163094104067
AATGGC	0.834469678600867
AATGGG	0.971262475087635
AATGGT	0.971069830258598
AATGTA	0.961026823746097
AATGTC	0.967752295992263
AATGTG	0.94952563182274
AATGTT	0.970407513866211
AATTAA	0.978544022533713
AATTAC	0.978808872099191
AATTAG	0.973083608110269
AATTAT	0.984322656706694
AATTCA	0.976400379166325
AATTCC	0.971653607767027
AATTCG	0.978001863978304
AATTCT	0.975701647541129
AATTGA	0.98238251322568
AATTGC	0.712918530157118
AATTGG	0.977523880321108
AATTGT	0.982849399831574
AATTTA	0.976086161349073
AATTTC	0.969847679882501
AATTTG	0.976042240720442
AATTTT	0.986117398660696
ACAAAA	0.968732004409734
ACAAAC	0.973389164331729
ACAAAG	0.968591436642734
ACAAAT	0.972350968822603
ACAACA	0.98206998338039
ACAACC	0.971975145313091
ACAACG	0.974544244378734
ACAACT	0.970151683215473
ACAAGA	0.970025856536725
ACAAGC	0.940605820904207
ACAAGG	0.967945512745135
ACAAGT	0.968587003570899
ACAATA	0.972514190040799
ACAATC	0.975899337222829
ACAATG	0.964079023519549
ACAATT	0.979275489521375
ACACAA	0.964538365329057
ACACAC	0.971829296465217
ACACAG	0.968234363715529
ACACAT	0.970682726811382
ACACCA	0.967897699321945
ACACCC	0.961941337612769
ACACCG	0.964455011692983
ACACCT	0.961911074696111
ACACGA	0.964623718345736
ACACGC	0.844502430035497
ACACGG	0.965106606134167
ACACGT	0.967515413737581
ACACTA	0.968877555862879
ACACTC	0.976575022802482
ACACTG	0.971110448250383
ACACTT	0.979008020643353
ACAGAA	0.974960467322715
ACAGAC	0.969160408891848
ACAGAG	0.962951311417369
ACAGAT	0.971250856438495
ACAGCA	0.847588382673922
ACAGCC	0.602566938712835
ACAGCG	0.734493129763251
ACAGCT	0.60565140082607
ACAGGA	0.969923718331851
ACAGGC	0.854106064972506
ACAGGG	0.96267496183924
ACAGGT	0.965059891692444
ACAGTA	0.97373956360104
ACAGTC	0.967132281865133
ACAGTG	0.963104966508178
ACAGTT	0.972748266337033
ACATAA	0.979061910100681
ACATAC	0.969912200614408
ACATAG	0.966577254163112
ACATAT	0.973561908802966
ACATCA	0.973565242820946
ACATCC	0.967345447699212
ACATCG	0.959737385095049
ACATCT	0.972480831783454
ACATGA	0.973465799050308
ACATGC	0.852191184087824
ACATGG	0.953702949804706
ACATGT	0.971943848846523
ACATTA	0.967467523341
ACATTC	0.96298631819776
ACATTG	0.943386490009757
ACATTT	0.965562673011349
ACCAAA	0.962788067299609
ACCAAC	0.966197630239941
ACCAAG	0.963686749912882
ACCAAT	0.966237195499169
ACCACA	0.983762650309776
ACCACC	0.976781735385333
ACCACG	0.978288305910505
ACCACT	0.980699182079331
ACCAGA	0.974327322257491
ACCAGC	0.93329540987858
ACCAGG	0.975585569685714
ACCAGT	0.973045196017126
ACCATA	0.978407481432214
ACCATC	0.974932879034307
ACCATG	0.973239167673615
ACCATT	0.979844056271125
ACCCAA	0.968544122017504
ACCCAC	0.962509938793502
ACCCAG	0.972026125693949
ACCCAT	0.941754106420531
ACCCCA	0.953148956460137
ACCCCC	0.946020051956341
ACCCCG	0.967084639823539
ACCCCT	0.932189590631013
ACCCGA	0.967479673379303
ACCCGC	0.936910085004378
ACCCGG	0.970572306709794
ACCCGT	0.969539545911008
ACCCTA	0.937218530003542
ACCCTC	0.946281755983689
ACCCTG	0.957519107069539
ACCCTT	0.935426628041465
ACCGAA	0.978354602627131
ACCGAC	0.968029661537236
ACCGAG	0.969760756147587
ACCGAT	0.974327894525615
ACCGCA	0.736197859933959
ACCGCC	0.67527960382059
ACCGCG	0.653161082522299
ACCGCT	0.618661449314235
ACCGGA	0.959856979074367
ACCGGC	0.802837644311282
ACCGGG	0.960644912895119
ACCGGT	0.959542416824163
ACCGTA	0.971138103937409
ACCGTC	0.970410461828443
ACCGTG	0.96230462885836
ACCGTT	0.974128535501003
ACCTAA	0.982859104653558
ACCTAC	0.978553451652519
ACCTAG	0.973909185919829
ACCTAT	0.979041412929882
ACCTCA	0.972241928044609
ACCTCC	0.965514570337256
ACCTCG	0.964943045586355
ACCTCT	0.973443060408419
ACCTGA	0.976962941158832
ACCTGC	0.741706506734196
ACCTGG	0.972848752825294
ACCTGT	0.971640737862475
ACCTTA	0.979686127058432
ACCTTC	0.972295779447178
ACCTTG	0.964079560086795
ACCTTT	0.984195992345751
ACGAAA	0.976773855412649
ACGAAC	0.972281570095241
ACGAAG	0.968642319785695
ACGAAT	0.973522571818366
ACGACA	0.962992978079981
ACGACC	0.969226902285283
ACGACG	0.946601393279496
ACGACT	0.968870995168064
ACGAGA	0.972120152228226
ACGAGC	0.860692793407613
ACGAGG	0.961640841899694
ACGAGT	0.965804783876665
ACGATA	0.971270631978419
ACGATC	0.968584158541672
ACGATG	0.963083722957364
ACGATT	0.973345349190236
ACGCAA	0.763791047846137
ACGCAC	0.637449202256063
ACGCAG	0.685728875249012
ACGCAT	0.707668808948637
ACGCCA	0.477738362423553
ACGCCC	0.472474161825038
ACGCCG	0.494874754846505
ACGCCT	0.46984229836904
ACGCGA	0.709061070529327
ACGCGC	0.786842284919473
ACGCGG	0.692158751753938
ACGCGT	0.703864352496411
ACGCTA	0.499769879807502
ACGCTC	0.491169376980208
ACGCTG	0.493924204097242
ACGCTT	0.538486287944683
ACGGAA	0.969313589025305
ACGGAC	0.962446000538201
ACGGAG	0.956167839225883
ACGGAT	0.96499271995504
ACGGCA	0.834635183539848
ACGGCC	0.578369685899795
ACGGCG	0.773034182590062
ACGGCT	0.515748951959807
ACGGGA	0.9579223752949
ACGGGC	0.867489113311394
ACGGGG	0.955353844285153
ACGGGT	0.954429520947941
ACGGTA	0.973652815138671
ACGGTC	0.964979006812829
ACGGTG	0.961610953174827
ACGGTT	0.968566429056197
ACGTAA	0.970226128001668
ACGTAC	0.969107913873856
ACGTAG	0.962457787154872
ACGTAT	0.973381670006678
ACGTCA	0.970924934581541
ACGTCC	0.96384997612086
ACGTCG	0.957280509442054
ACGTCT	0.97141645179035
ACGTGA	0.973375758276709
ACGTGC	0.76383262348644
ACGTGG	0.955724106152273
ACGTGT	0.968507258499769
ACGTTA	0.97079133216325
ACGTTC	0.965575603635548
ACGTTG	0.949168449071104
ACGTTT	0.96988190676379
ACTAAA	0.948305951304894
ACTAAC	0.953912297037411
ACTAAG	0.948112362162929
ACTAAT	0.95244245614368
ACTACA	0.949315150687663
ACTACC	0.940873392866179
ACTACG	0.952630854214591
ACTACT	0.947761689385703
ACTAGA	0.948402934367937
ACTAGC	0.821796381765196
ACTAGG	0.949956305185262
ACTAGT	0.956005339539521
ACTATA	0.95704069759292
ACTATC	0.958463276274796
ACTATG	0.954419264885575
ACTATT	0.956155797718597
ACTCAA	0.920895642791947
ACTCAC	0.921960317931082
ACTCAG	0.915408508423953
ACTCAT	0.9263388240498
ACTCCA	0.922933244942079
ACTCCC	0.903841755287514
ACTCCG	0.911116571589799
ACTCCT	0.918356090123767
ACTCGA	0.921311789441553
ACTCGC	0.767380948700222
ACTCGG	0.913927273942323
ACTCGT	0.923584905567313
ACTCTA	0.932090644937887
ACTCTC	0.932576840500378
ACTCTG	0.934188828516814
ACTCTT	0.934879132724582
ACTGAA	0.958377891221614
ACTGAC	0.965905050988206
ACTGAG	0.958363403665165
ACTGAT	0.964254211523135
ACTGCA	0.469869740752591
ACTGCC	0.437588357253144
ACTGCG	0.415127393727101
ACTGCT	0.379889012243838
ACTGGA	0.954796324752642
ACTGGC	0.815068734386266
ACTGGG	0.955568127547997
ACTGGT	0.958334487092142
ACTGTA	0.963889161825975
ACTGTC	0.96489311895783
ACTGTG	0.959417773605121
ACTGTT	0.965833389931612
ACTTAA	0.965561174429312
ACTTAC	0.968374900799657
ACTTAG	0.97054789480982
ACTTAT	0.973708977094263
ACTTCA	0.963261200155837
ACTTCC	0.959572552448699
ACTTCG	0.962162707823626
ACTTCT	0.963317261376721
ACTTGA	0.977938863520083
ACTTGC	0.812369263326423
ACTTGG	0.973004009653745
ACTTGT	0.973146036668069
ACTTTA	0.970345629413987
ACTTTC	0.973392859281288
ACTTTG	0.965645881125574
ACTTTT	0.97560643392481
AGAAAA	0.96790786527164
AGAAAC	0.972797926952242
AGAAAG	0.964265824932881
AGAAAT	0.978151931755433
AGAACA	0.93744902631723
AGAACC	0.941025306121235
AGAACG	0.919833746801932
AGAACT	0.935617357494655
AGAAGA	0.963282698385347
AGAAGC	0.878274136389569
AGAAGG	0.950449365310935
AGAAGT	0.964036370995203
AGAATA	0.933022748925343
AGAATC	0.938499981634054
AGAATG	0.920933685651608
AGAATT	0.933208233679029
AGACAA	0.963611845305974
AGACAC	0.951877927422225
AGACAG	0.963183556789144
AGACAT	0.957986724476594
AGACCA	0.95820913045526
AGACCC	0.964903084470806
AGACCG	0.966614170023333
AGACCT	0.971744339491857
AGACGA	0.955051313962545
AGACGC	0.907005331844889
AGACGG	0.955090597294841
AGACGT	0.951914418955409
AGACTA	0.949044593368812
AGACTC	0.939592218679181
AGACTG	0.942128958933535
AGACTT	0.944972232063501
AGAGAA	0.96153296053439
AGAGAC	0.953907252419323
AGAGAG	0.952944484909285
AGAGAT	0.956320567288942
AGAGCA	0.706168753669559
AGAGCC	0.57127597107146
AGAGCG	0.622799497786719
AGAGCT	0.88581352811748
AGAGGA	0.954432218041084
AGAGGC	0.961682079793992
AGAGGG	0.946037900706057
AGAGGT	0.956313424187968
AGAGTA	0.950796248135139
AGAGTC	0.951281338039099
AGAGTG	0.942790394428357
AGAGTT	0.94929393489435
AGATAA	0.941548422057331
AGATAC	0.935114401370234
AGATAG	0.925041186968981
AGATAT	0.943788168481008
AGATCA	0.949056029043393
AGATCC	0.940119307826916
AGATCG	0.940124829249047
AGATCT	0.953375290615129
AGATGA	0.93871563651355
AGATGC	0.875016720429043
AGATGG	0.918965174726429
AGATGT	0.945069955125598
AGATTA	0.921498986993756
AGATTC	0.927309132529055
AGATTG	0.906516242495332
AGATTT	0.923993000781317
AGCAAA	0.794924873507626
AGCAAC	0.74060890803733
AGCAAG	0.813721611753956
AGCAAT	0.791558584839112
AGCACA	0.706431919955302
AGCACC	0.750792039879219
AGCACG	0.743360174733172
AGCACT	0.626792322043524
AGCAGA	0.671421993210145
AGCAGC	0.784112308362788
AGCAGG	0.675746819640806
AGCAGT	0.696539554151616
AGCATA	0.722458468424436
AGCATC	0.737299304841285
AGCATG	0.731638801441135
AGCATT	0.729080380012442
AGCCAA	0.93815726993035
AGCCAC	0.861653816509256
AGCCAG	0.929782108363002
AGCCAT	0.871299996319101
AGCCCA	0.766858196841565
AGCCCC	0.902271043222592
AGCCCG	0.940658739605408
AGCCCT	0.908851186700846
AGCCGA	0.873423938817229
AGCCGC	0.908813143445736
AGCCGG	0.928418424342416
AGCCGT	0.892368536796616
AGCCTA	0.865953293952202
AGCCTC	0.860226698824099
AGCCTG	0.856003663373431
AGCCTT	0.855446139772424
AGCGAA	0.788124736518808
AGCGAC	0.805601772166273
AGCGAG	0.801695435131001
AGCGAT	0.811756949957574
AGCGCA	0.811144675702137
AGCGCC	0.736083352340488
AGCGCG	0.720144628429732
AGCGCT	0.665095057659195
AGCGGA	0.851490943327677
AGCGGC	0.955071055956753
AGCGGG	0.857931150758374
AGCGGT	0.868347595216546
AGCGTA	0.700654501411302
AGCGTC	0.704753582771712
AGCGTG	0.715061097086133
AGCGTT	0.711342401641893
AGCTAA	0.916832289534979
AGCTAC	0.909699057233452
AGCTAG	0.91187675964674
AGCTAT	0.943451134678362
AGCTCA	0.769431663467129
AGCTCC	0.757653890383504
AGCTCG	0.774872492547167
AGCTCT	0.78714066959974
AGCTGA	0.915225479976141
AGCTGC	0.821943774927862
AGCTGG	0.930492784445265
AGCTGT	0.945535978221252
AGCTTA	0.867205849662111
AGCTTC	0.904342348336027
AGCTTG	0.86981672407857
AGCTTT	0.931449176145677
AGGAAA	0.973464927306236
AGGAAC	0.950082256705577
AGGAAG	0.964131781871923
AGGAAT	0.96068679320571
AGGACA	0.920562759326703
AGGACC	0.932998325220876
AGGACG	0.907405280922091
AGGACT	0.919917629206998
AGGAGA	0.96193935739326
AGGAGC	0.791961025673648
AGGAGG	0.944232297881751
AGGAGT	0.939067344141195
AGGATA	0.920159505980161
AGGATC	0.926947999431995
AGGATG	0.908598893173544
AGGATT	0.944606048476974
AGGCAA	0.587433679649732
AGGCAC	0.652209782822907
AGGCAG	0.448025823202002
AGGCAT	0.507242068613307
AGGCCA	0.439959050482141
AGGCCC	0.44933671277057
AGGCCG	0.462424004828086
AGGCCT	0.443772434682344
AGGCGA	0.436040187659893
AGGCGC	0.607785426440147
AGGCGG	0.495812501557897
AGGCGT	0.421447109728048
AGGCTA	0.563910706416357
AGGCTC	0.641695525104915
AGGCTG	0.597101732189431
AGGCTT	0.570813050425701
AGGGAA	0.981826404667706
AGGGAC	0.961322861575722
AGGGAG	0.967947469503846
AGGGAT	0.96996589457343
AGGGCA	0.498591617038279
AGGGCC	0.347998826622481
AGGGCG	0.416966060453303
AGGGCT	0.530544121925937
AGGGGA	0.977847754269118
AGGGGC	0.964673583359979
AGGGGG	0.958645900289034
AGGGGT	0.977105698821651
AGGGTA	0.963323806309856
AGGGTC	0.951224185341617
AGGGTG	0.94948284456931
AGGGTT	0.961258570450347
AGGTAA	0.949721923685144
AGGTAC	0.956122278113442
AGGTAG	0.945780705968449
AGGTAT	0.956602263102815
AGGTCA	0.963400785710802
AGGTCC	0.962587043734329
AGGTCG	0.954079997098814
AGGTCT	0.963629123261531
AGGTGA	0.964417757305076
AGGTGC	0.804349794946205
AGGTGG	0.950929194228265
AGGTGT	0.96828228359525
AGGTTA	0.95048584655703
AGGTTC	0.948201675582074
AGGTTG	0.938779112145862
AGGTTT	0.95147659318806
AGTAAA	0.944826926495005
AGTAAC	0.948249710159184
AGTAAG	0.948304225321866
AGTAAT	0.949974134883508
AGTACA	0.953682514655556
AGTACC	0.935349944061129
AGTACG	0.942308246513322
AGTACT	0.947357871077804
AGTAGA	0.949448925440777
AGTAGC	0.820670545832565
AGTAGG	0.951442331698014
AGTAGT	0.952834246579743
AGTATA	0.955372174400939
AGTATC	0.9529750431244
AGTATG	0.946964716207489
AGTATT	0.955553477090605
AGTCAA	0.921708660239709
AGTCAC	0.921445792003292
AGTCAG	0.918056641773373
AGTCAT	0.922653086608146
AGTCCA	0.921430600643927
AGTCCC	0.897833280901464
AGTCCG	0.908823618958091
AGTCCT	0.901773782516749
AGTCGA	0.920440335828437
AGTCGC	0.751838494337867
AGTCGG	0.911941088921854
AGTCGT	0.926442487700726
AGTCTA	0.922148355445007
AGTCTC	0.931560171122128
AGTCTG	0.931930510251029
AGTCTT	0.929017679204752
AGTGAA	0.959203047738961
AGTGAC	0.957756978272535
AGTGAG	0.960434139058635
AGTGAT	0.960209265188048
AGTGCA	0.400979677617945
AGTGCC	0.380431150228349
AGTGCG	0.346294028903563
AGTGCT	0.314345351805572
AGTGGA	0.959270688252873
AGTGGC	0.810171479888862
AGTGGG	0.958079556382521
AGTGGT	0.959421924565824
AGTGTA	0.960520103389063
AGTGTC	0.960690789325774
AGTGTG	0.946439972651365
AGTGTT	0.96201312837428
AGTTAA	0.956151947647558
AGTTAC	0.962958708900547
AGTTAG	0.959765223290083
AGTTAT	0.97315994204342
AGTTCA	0.973130174425054
AGTTCC	0.965908574555428
AGTTCG	0.970644584374402
AGTTCT	0.971648259713879
AGTTGA	0.973203865830139
AGTTGC	0.720066240204872
AGTTGG	0.958600049774812
AGTTGT	0.972790197220279
AGTTTA	0.974757562473364
AGTTTC	0.97268462751412
AGTTTG	0.976720417373835
AGTTTT	0.981027162796835
ATAAAA	0.965697065660554
ATAAAC	0.969984072651624
ATAAAG	0.969092812628055
ATAAAT	0.967724740639321
ATAACA	0.982310225171981
ATAACC	0.972685168719066
ATAACG	0.977003056345029
ATAACT	0.970448437462576
ATAAGA	0.966049538658649
ATAAGC	0.922361603353743
ATAAGG	0.968726441033102
ATAAGT	0.965228305891225
ATAATA	0.970747553330867
ATAATC	0.978803585958482
ATAATG	0.974504013544812
ATAATT	0.979807406807564
ATACAA	0.952800364502251
ATACAC	0.961675969697603
ATACAG	0.95450260196124
ATACAT	0.959545777454094
ATACCA	0.954899937373522
ATACCC	0.941571015684552
ATACCG	0.949414313287558
ATACCT	0.928105049088801
ATACGA	0.950663628553236
ATACGC	0.810374948227006
ATACGG	0.95897372514831
ATACGT	0.959706226807679
ATACTA	0.960469258406394
ATACTC	0.96148557973249
ATACTG	0.96936171417052
ATACTT	0.969967981706556
ATAGAA	0.961844002826322
ATAGAC	0.967277595274231
ATAGAG	0.963768097657454
ATAGAT	0.967691374928657
ATAGCA	0.717301974629606
ATAGCC	0.651865669642608
ATAGCG	0.647736423703036
ATAGCT	0.572683623796743
ATAGGA	0.95750701022475
ATAGGC	0.869936556999364
ATAGGG	0.960597779346897
ATAGGT	0.957034098995832
ATAGTA	0.974308181881274
ATAGTC	0.967327859783208
ATAGTG	0.973092041817177
ATAGTT	0.970314211528255
ATATAA	0.969537508777014
ATATAC	0.975388949819379
ATATAG	0.969289832448708
ATATAT	0.973710344463506
ATATCA	0.976038283523747
ATATCC	0.975907718897549
ATATCG	0.974732776954759
ATATCT	0.978165645638279
ATATGA	0.970390273697195
ATATGC	0.840258233341524
ATATGG	0.972029050597404
ATATGT	0.977678823584726
ATATTA	0.981771128407134
ATATTC	0.981094669028042
ATATTG	0.970562069575015
ATATTT	0.982193062354874
ATCAAA	0.932693554251903
ATCAAC	0.943052981759971
ATCAAG	0.941447655745284
ATCAAT	0.942102362011051
ATCACA	0.955793053556617
ATCACC	0.949262476986904
ATCACG	0.958050998237264
ATCACT	0.947419983241952
ATCAGA	0.937453497297002
ATCAGC	0.896948878927948
ATCAGG	0.944714903457891
ATCAGT	0.940899399451198
ATCATA	0.953565188387448
ATCATC	0.956804286238178
ATCATG	0.960135474697917
ATCATT	0.954624182219372
ATCCAA	0.960903528673318
ATCCAC	0.947428958006503
ATCCAG	0.970584220032538
ATCCAT	0.938410558215109
ATCCCA	0.940305674514641
ATCCCC	0.949946639074644
ATCCCG	0.952689359794312
ATCCCT	0.94411645325199
ATCCGA	0.944701036089113
ATCCGC	0.900569151913165
ATCCGG	0.960389905179013
ATCCGT	0.938253085822971
ATCCTA	0.957518641066223
ATCCTC	0.954876599837363
ATCCTG	0.963846350802334
ATCCTT	0.95125999174763
ATCGAA	0.937656978675665
ATCGAC	0.947792052692884
ATCGAG	0.946388514044081
ATCGAT	0.947733664583731
ATCGCA	0.718826539789746
ATCGCC	0.666917906924392
ATCGCG	0.657073659354405
ATCGCT	0.597987675372672
ATCGGA	0.93473616542206
ATCGGC	0.841043938121347
ATCGGG	0.943822505045389
ATCGGT	0.93940785789863
ATCGTA	0.950900843927939
ATCGTC	0.950918023594137
ATCGTG	0.954421873826541
ATCGTT	0.95311386033793
ATCTAA	0.949688286196344
ATCTAC	0.962403326170824
ATCTAG	0.958442628091338
ATCTAT	0.958026151755883
ATCTCA	0.959915027107361
ATCTCC	0.958646738976891
ATCTCG	0.964752418681224
ATCTCT	0.961721671231301
ATCTGA	0.952580033462822
ATCTGC	0.826013687699522
ATCTGG	0.96304454964982
ATCTGT	0.955876867356039
ATCTTA	0.969115261698112
ATCTTC	0.973261185823536
ATCTTG	0.976383576100865
ATCTTT	0.9698939620585
ATGAAA	0.970534866400342
ATGAAC	0.970772219619883
ATGAAG	0.973803598733323
ATGAAT	0.971322282226468
ATGACA	0.98215780624332
ATGACC	0.973691183751785
ATGACG	0.975877306438856
ATGACT	0.977430533949185
ATGAGA	0.968728481936371
ATGAGC	0.869427663391439
ATGAGG	0.969273433870774
ATGAGT	0.967810529494512
ATGATA	0.977749624513763
ATGATC	0.977326610156822
ATGATG	0.97469312085343
ATGATT	0.978373854358701
ATGCAA	0.927286839499385
ATGCAC	0.854377334791213
ATGCAG	0.895501639048339
ATGCAT	0.905430488480993
ATGCCA	0.8651705142545
ATGCCC	0.856429810891096
ATGCCG	0.867577491891351
ATGCCT	0.853520161286262
ATGCGA	0.872897425867555
ATGCGC	0.839212865447517
ATGCGG	0.899384429896665
ATGCGT	0.862849337664687
ATGCTA	0.830599757521922
ATGCTC	0.832189440856851
ATGCTG	0.826540280038588
ATGCTT	0.846596010563419
ATGGAA	0.961236765775326
ATGGAC	0.963043286257928
ATGGAG	0.964069433082991
ATGGAT	0.962829265769379
ATGGCA	0.687953998086181
ATGGCC	0.631297003205836
ATGGCG	0.662799647271939
ATGGCT	0.581904820316721
ATGGGA	0.956026115234509
ATGGGC	0.931134773036166
ATGGGG	0.958978490788408
ATGGGT	0.956551927973101
ATGGTA	0.96900758137791
ATGGTC	0.964786099769957
ATGGTG	0.971935016813848
ATGGTT	0.966580208678016
ATGTAA	0.962189579495664
ATGTAC	0.966767924554208
ATGTAG	0.965613733356372
ATGTAT	0.968038262780575
ATGTCA	0.970478801965929
ATGTCC	0.964362001672245
ATGTCG	0.968056717730289
ATGTCT	0.96765297695722
ATGTGA	0.960944307263327
ATGTGC	0.816997676182233
ATGTGG	0.971057373769485
ATGTGT	0.967681020676143
ATGTTA	0.973341057678185
ATGTTC	0.970260599713409
ATGTTG	0.973343541377944
ATGTTT	0.973790119289124
ATTAAA	0.944857637104343
ATTAAC	0.950069315704153
ATTAAG	0.94325075654141
ATTAAT	0.943615755568535
ATTACA	0.944473198102456
ATTACC	0.940228844616203
ATTACG	0.947178279495019
ATTACT	0.946244704072225
ATTAGA	0.942855508237379
ATTAGC	0.882596430717856
ATTAGG	0.94430732668958
ATTAGT	0.948835002154808
ATTATA	0.956329748115485
ATTATC	0.955363888039808
ATTATG	0.951826110550216
ATTATT	0.946993535300841
ATTCAA	0.931747810877324
ATTCAC	0.930767413737109
ATTCAG	0.929080392338724
ATTCAT	0.933755426926643
ATTCCA	0.9387464593008
ATTCCC	0.907289348155196
ATTCCG	0.925686061150929
ATTCCT	0.92417093889711
ATTCGA	0.934492345174042
ATTCGC	0.742516224510761
ATTCGG	0.930131412977424
ATTCGT	0.934865037022284
ATTCTA	0.93296048927036
ATTCTC	0.938385312758494
ATTCTG	0.924822174581683
ATTCTT	0.937088041166356
ATTGAA	0.947845260650593
ATTGAC	0.950699599584588
ATTGAG	0.95302588316211
ATTGAT	0.952866297624547
ATTGCA	0.556808371423561
ATTGCC	0.503250670632341
ATTGCG	0.515354294694295
ATTGCT	0.503613241526276
ATTGGA	0.95463230891422
ATTGGC	0.861483960657584
ATTGGG	0.955390739770825
ATTGGT	0.952725704236273
ATTGTA	0.949856236589909
ATTGTC	0.959362903312885
ATTGTG	0.953955255012144
ATTGTT	0.960555937419555
ATTTAA	0.974733529361444
ATTTAC	0.984277906110543
ATTTAG	0.977536812483989
ATTTAT	0.983288900248899
ATTTCA	0.978209754304635
ATTTCC	0.96874113157247
ATTTCG	0.977197146195991
ATTTCT	0.978444651639402
ATTTGA	0.979917999638525
ATTTGC	0.878652639702992
ATTTGG	0.985716550425289
ATTTGT	0.981266166290726
ATTTTA	0.96583532854849
ATTTTC	0.967315580128157
ATTTTG	0.97285054762496
ATTTTT	0.990105583792138
CAAAAA	0.935333692437565
CAAAAC	0.935277941907975
CAAAAG	0.922951804672447
CAAAAT	0.926593453943447
CAAACA	0.8947681154655
CAAACC	0.908511303859409
CAAACG	0.880839372254443
CAAACT	0.902277550567726
CAAAGA	0.926538876256617
CAAAGC	0.929666319775912
CAAAGG	0.911426810765424
CAAAGT	0.952681333925666
CAAATA	0.903485947610905
CAAATC	0.902795012939977
CAAATG	0.904509894963566
CAAATT	0.918770282376297
CAACAA	0.94189411442192
CAACAC	0.933364673709567
CAACAG	0.935379510451652
CAACAT	0.93807819952236
CAACCA	0.942177340017552
CAACCC	0.948170498859358
CAACCG	0.943508230138838
CAACCT	0.966053012497095
CAACGA	0.945274321236288
CAACGC	0.884671446148138
CAACGG	0.939803816017661
CAACGT	0.938522342498763
CAACTA	0.929298106776179
CAACTC	0.930658729748816
CAACTG	0.911730405978641
CAACTT	0.948004882283055
CAAGAA	0.940474460021964
CAAGAC	0.933240497416195
CAAGAG	0.930250018085644
CAAGAT	0.931025613330643
CAAGCA	0.694446900323099
CAAGCC	0.817979659581988
CAAGCG	0.70913173664782
CAAGCT	0.583740827434214
CAAGGA	0.943523458854398
CAAGGC	0.88333895245018
CAAGGG	0.940033589761612
CAAGGT	0.948253988661031
CAAGTA	0.943842042600055
CAAGTC	0.941556317869317
CAAGTG	0.925708575498288
CAAGTT	0.937827258802591
CAATAA	0.911181336419504
CAATAC	0.885135549780086
CAATAG	0.898333821011383
CAATAT	0.922115761863606
CAATCA	0.879655872813869
CAATCC	0.885044048482748
CAATCG	0.869941288456817
CAATCT	0.890795949744884
CAATGA	0.945966373037032
CAATGC	0.903255174574494
CAATGG	0.913950636540661
CAATGT	0.903101415481376
CAATTA	0.90445560009191
CAATTC	0.88603837934084
CAATTG	0.882127842395575
CAATTT	0.897198113838988
CACAAA	0.947101529235953
CACAAC	0.9509100515909
CACAAG	0.946630491396684
CACAAT	0.945224433476195
CACACA	0.962882796349153
CACACC	0.960744417317184
CACACG	0.950017737018792
CACACT	0.962061780037573
CACAGA	0.948718353535137
CACAGC	0.847112140711154
CACAGG	0.954635418833276
CACAGT	0.95765850332175
CACATA	0.955905130991282
CACATC	0.95538585712566
CACATG	0.940437435032497
CACATT	0.95630348392588
CACCAA	0.976382271640648
CACCAC	0.933526630575379
CACCAG	0.943573756795956
CACCAT	0.94601119401291
CACCCA	0.931787407651009
CACCCC	0.94720702550359
CACCCG	0.958963280696243
CACCCT	0.918191173474386
CACCGA	0.919881607523023
CACCGC	0.778865733733894
CACCGG	0.92784074582458
CACCGT	0.884491375695382
CACCTA	0.908857841800253
CACCTC	0.846899641768104
CACCTG	0.88627478491423
CACCTT	0.841945673821805
CACGAA	0.955836869731532
CACGAC	0.942189295841868
CACGAG	0.948154825040445
CACGAT	0.956849066171164
CACGCA	0.660063408937464
CACGCC	0.586227194196006
CACGCG	0.582646092988673
CACGCT	0.516557169288652
CACGGA	0.957704249421281
CACGGC	0.775617956416957
CACGGG	0.959036922117053
CACGGT	0.962180700274569
CACGTA	0.946960240880069
CACGTC	0.91119810646856
CACGTG	0.920603556177462
CACGTT	0.945087821194622
CACTAA	0.947316901697098
CACTAC	0.942708346941871
CACTAG	0.931102121116496
CACTAT	0.94231838055588
CACTCA	0.941577933280844
CACTCC	0.939593825930385
CACTCG	0.937562919295076
CACTCT	0.945553948315561
CACTGA	0.951882177850725
CACTGC	0.815427964095043
CACTGG	0.91930943278547
CACTGT	0.943978407205741
CACTTA	0.951551705041902
CACTTC	0.878374581879864
CACTTG	0.919086829220515
CACTTT	0.905186222779351
CAGAAA	0.911154596607359
CAGAAC	0.902960938390151
CAGAAG	0.917196622468469
CAGAAT	0.922168689221127
CAGACA	0.839817188123661
CAGACC	0.849176354822218
CAGACG	0.809252195941411
CAGACT	0.832861681368889
CAGAGA	0.907814180944776
CAGAGC	0.890811680289729
CAGAGG	0.913947547924986
CAGAGT	0.940692640552717
CAGATA	0.835604858946851
CAGATC	0.870960069290218
CAGATG	0.817033854353731
CAGATT	0.876862043360521
CAGCAA	0.666555736113693
CAGCAC	0.686902772888588
CAGCAG	0.547460367804422
CAGCAT	0.609615963263075
CAGCCA	0.530826805509486
CAGCCC	0.5220892790551
CAGCCG	0.551006456477387
CAGCCT	0.492281352868536
CAGCGA	0.591353833652406
CAGCGC	0.624887402112107
CAGCGG	0.614791426911003
CAGCGT	0.557405337062414
CAGCTA	0.619714990184724
CAGCTC	0.507316965333953
CAGCTG	0.642812445884839
CAGCTT	0.530293593149286
CAGGAA	0.957575315602585
CAGGAC	0.933252560703986
CAGGAG	0.931716191150492
CAGGAT	0.929294744794831
CAGGCA	0.527604227373418
CAGGCC	0.532368040466838
CAGGCG	0.495803777913215
CAGGCT	0.715173923662567
CAGGGA	0.954849765026266
CAGGGC	0.937873787335644
CAGGGG	0.947075835705406
CAGGGT	0.961180734137927
CAGGTA	0.918891467754361
CAGGTC	0.920089869653611
CAGGTG	0.886593607853867
CAGGTT	0.925221227870036
CAGTAA	0.863621287945864
CAGTAC	0.917336964880724
CAGTAG	0.852762651814115
CAGTAT	0.88935938302254
CAGTCA	0.91710827836145
CAGTCC	0.926087676154228
CAGTCG	0.898155663513321
CAGTCT	0.931786056042665
CAGTGA	0.911371528510324
CAGTGC	0.821804054900958
CAGTGG	0.892241397333585
CAGTGT	0.938588194405787
CAGTTA	0.901674470855305
CAGTTC	0.910247455485331
CAGTTG	0.871225105531188
CAGTTT	0.904588520130636
CATAAA	0.976253578577009
CATAAC	0.969095354397035
CATAAG	0.972699196483488
CATAAT	0.973221367392416
CATACA	0.976657513918101
CATACC	0.961744904408563
CATACG	0.968168233191087
CATACT	0.968814617831108
CATAGA	0.97585029702156
CATAGC	0.826928923756134
CATAGG	0.972946298944642
CATAGT	0.975584609074108
CATATA	0.968765547120502
CATATC	0.968139283005466
CATATG	0.962723873271968
CATATT	0.96775249420779
CATCAA	0.953615310048963
CATCAC	0.950408005510678
CATCAG	0.95120455095727
CATCAT	0.952988690501546
CATCCA	0.955398252120004
CATCCC	0.93354509369659
CATCCG	0.944626358310464
CATCCT	0.945580735895485
CATCGA	0.954479504885171
CATCGC	0.743838506268328
CATCGG	0.947400235590661
CATCGT	0.95538427750684
CATCTA	0.944877312102185
CATCTC	0.944145894022759
CATCTG	0.959594076852969
CATCTT	0.952531211554122
CATGAA	0.977601596935732
CATGAC	0.970625096496276
CATGAG	0.971960206541325
CATGAT	0.976943380533222
CATGCA	0.487924899426066
CATGCC	0.421922345093721
CATGCG	0.400021632879655
CATGCT	0.351418550573107
CATGGA	0.972766549600649
CATGGC	0.80481337876228
CATGGG	0.97172818961731
CATGGT	0.975846919886375
CATGTA	0.974173653393542
CATGTC	0.973366003085819
CATGTG	0.961162065780959
CATGTT	0.97690331425827
CATTAA	0.984668944593218
CATTAC	0.978533525008971
CATTAG	0.968344700905191
CATTAT	0.982995537085192
CATTCA	0.975487010109072
CATTCC	0.975023327675847
CATTCG	0.970282799747028
CATTCT	0.979323862650836
CATTGA	0.983200302884661
CATTGC	0.811001169248763
CATTGG	0.970532218264445
CATTGT	0.982750835403896
CATTTA	0.977055104263832
CATTTC	0.978903162640181
CATTTG	0.971590378144043
CATTTT	0.982579734352909
CCAAAA	0.92829447179333
CCAAAC	0.96258415539934
CCAAAG	0.943134518816508
CCAAAT	0.956782493402148
CCAACA	0.963804140919733
CCAACC	0.972177125722011
CCAACG	0.948454745009317
CCAACT	0.96092664068608
CCAAGA	0.930394879386797
CCAAGC	0.902109262935327
CCAAGG	0.93475089623188
CCAAGT	0.950215604019737
CCAATA	0.946469225289686
CCAATC	0.959840953575302
CCAATG	0.937650812116495
CCAATT	0.963459277400898
CCACAA	0.969975070236351
CCACAC	0.927561643914907
CCACAG	0.968885027990562
CCACAT	0.953431545120567
CCACCA	0.939362921765059
CCACCC	0.966417175479722
CCACCG	0.941422944925024
CCACCT	0.955572356708705
CCACGA	0.954535819611157
CCACGC	0.91246657440251
CCACGG	0.937007895871493
CCACGT	0.958516691685188
CCACTA	0.950536469498471
CCACTC	0.978392160030821
CCACTG	0.945087036191586
CCACTT	0.983032054206799
CCAGAA	0.954865446346526
CCAGAC	0.963098583955576
CCAGAG	0.957895170290988
CCAGAT	0.969316897162544
CCAGCA	0.815992741704211
CCAGCC	0.609860268886093
CCAGCG	0.74307369398165
CCAGCT	0.61051023088186
CCAGGA	0.956532604377757
CCAGGC	0.865459506317328
CCAGGG	0.951757707785575
CCAGGT	0.965791742850654
CCAGTA	0.958834304701424
CCAGTC	0.961593917274846
CCAGTG	0.942897360302739
CCAGTT	0.966555386353654
CCATAA	0.961725192532785
CCATAC	0.953106539682159
CCATAG	0.958954451304778
CCATAT	0.963707748241798
CCATCA	0.948021356793701
CCATCC	0.931375146336434
CCATCG	0.929861003724171
CCATCT	0.943770815749598
CCATGA	0.981363449020709
CCATGC	0.870961846988915
CCATGG	0.971954039970772
CCATGT	0.959472141347311
CCATTA	0.935408592828555
CCATTC	0.939598574127578
CCATTG	0.913663707344456
CCATTT	0.934260920050205
CCCAAA	0.957972832800067
CCCAAC	0.944940404494487
CCCAAG	0.954263790944233
CCCAAT	0.937956091784211
CCCACA	0.935058898654987
CCCACC	0.9508843740343
CCCACG	0.926830245111615
CCCACT	0.915787340640193
CCCAGA	0.918543580581784
CCCAGC	0.87730128223798
CCCAGG	0.912875396044677
CCCAGT	0.89450192307986
CCCATA	0.909912300015782
CCCATC	0.971622501606479
CCCATG	0.933980558174391
CCCATT	0.924761315825523
CCCCAA	0.970696862073777
CCCCAC	0.973490389060021
CCCCAG	0.973774014998223
CCCCAT	0.961731329380398
CCCCCA	0.932842597296637
CCCCCC	0.931770194637405
CCCCCG	0.938992265361104
CCCCCT	0.957808396584781
CCCCGA	0.945287660588093
CCCCGC	0.929279767773582
CCCCGG	0.953017858056686
CCCCGT	0.949348851213643
CCCCTA	0.927411832777192
CCCCTC	0.88956449356782
CCCCTG	0.923844500097545
CCCCTT	0.845829196947095
CCCGAA	0.890194448500285
CCCGAC	0.960870860767285
CCCGAG	0.881698772190359
CCCGAT	0.940465544413495
CCCGCA	0.812231138265153
CCCGCC	0.758196179717463
CCCGCG	0.795587451564239
CCCGCT	0.70673669403949
CCCGGA	0.891580944457079
CCCGGC	0.898825727461976
CCCGGG	0.901782750611043
CCCGGT	0.901163849102497
CCCGTA	0.945239220611169
CCCGTC	0.957260836472003
CCCGTG	0.959415936960974
CCCGTT	0.971190791284557
CCCTAA	0.896153502408016
CCCTAC	0.850093789864474
CCCTAG	0.878570032049535
CCCTAT	0.787356175477033
CCCTCA	0.877065967774634
CCCTCC	0.929194781361323
CCCTCG	0.885653093602187
CCCTCT	0.892740480391603
CCCTGA	0.820973121681715
CCCTGC	0.876257898950048
CCCTGG	0.864754537118285
CCCTGT	0.862385123498061
CCCTTA	0.870973439599385
CCCTTC	0.885201512965531
CCCTTG	0.888608247939042
CCCTTT	0.829500342933184
CCGAAA	0.940966547226416
CCGAAC	0.939122362187599
CCGAAG	0.942477401316235
CCGAAT	0.933292664034973
CCGACA	0.900652999804713
CCGACC	0.938021902893014
CCGACG	0.888815073025795
CCGACT	0.915974444761135
CCGAGA	0.932085383221837
CCGAGC	0.821136882895443
CCGAGG	0.930646119072275
CCGAGT	0.949124685806349
CCGATA	0.923676733821495
CCGATC	0.941263878224892
CCGATG	0.914446238799005
CCGATT	0.925793159794639
CCGCAA	0.622383207698608
CCGCAC	0.530260432457756
CCGCAG	0.545592586325724
CCGCAT	0.591185181772777
CCGCCA	0.414708362849747
CCGCCC	0.396016386803125
CCGCCG	0.450256455946137
CCGCCT	0.376191558655098
CCGCGA	0.559208188731336
CCGCGC	0.598492534825326
CCGCGG	0.583612973284226
CCGCGT	0.498006421221007
CCGCTA	0.394755438037408
CCGCTC	0.374261079636782
CCGCTG	0.407382234198097
CCGCTT	0.427196087515096
CCGGAA	0.956732075079399
CCGGAC	0.950503676843806
CCGGAG	0.952599048618459
CCGGAT	0.965826703152397
CCGGCA	0.807044248470031
CCGGCC	0.605872186268396
CCGGCG	0.80255056453492
CCGGCT	0.499986951806966
CCGGGA	0.958302628824032
CCGGGC	0.880405566002397
CCGGGG	0.947405911457812
CCGGGT	0.960714046102877
CCGGTA	0.955125150819914
CCGGTC	0.950193544629225
CCGGTG	0.940289275408117
CCGGTT	0.962827245734177
CCGTAA	0.917005257186027
CCGTAC	0.909967198440418
CCGTAG	0.92493072785866
CCGTAT	0.891372133649202
CCGTCA	0.919255064805206
CCGTCC	0.940358509265799
CCGTCG	0.917350206621778
CCGTCT	0.928196392601375
CCGTGA	0.947801832528826
CCGTGC	0.817294671967429
CCGTGG	0.920264670934501
CCGTGT	0.940983676289542
CCGTTA	0.903169804998905
CCGTTC	0.913155922805786
CCGTTG	0.902693163027012
CCGTTT	0.895986971200764
CCTAAA	0.931340400263513
CCTAAC	0.966813275875207
CCTAAG	0.96075921009391
CCTAAT	0.95158819961756
CCTACA	0.958994397498116
CCTACC	0.969993476110432
CCTACG	0.962201878968704
CCTACT	0.972866010531321
CCTAGA	0.933784781970258
CCTAGC	0.885392381690933
CCTAGG	0.955793740533104
CCTAGT	0.968234380696266
CCTATA	0.953596233581983
CCTATC	0.973159135205273
CCTATG	0.971808876907962
CCTATT	0.974336084368962
CCTCAA	0.940608571557149
CCTCAC	0.961171341936412
CCTCAG	0.955859356034739
CCTCAT	0.946088820172782
CCTCCA	0.926726280268307
CCTCCC	0.959826798673592
CCTCCG	0.956276544670288
CCTCCT	0.965325931554688
CCTCGA	0.954190920987426
CCTCGC	0.849143225832217
CCTCGG	0.949534065080356
CCTCGT	0.96389522868294
CCTCTA	0.919092458845638
CCTCTC	0.969145842885964
CCTCTG	0.95187154087638
CCTCTT	0.962533546089943
CCTGAA	0.940985693868542
CCTGAC	0.963497458000537
CCTGAG	0.962498257838122
CCTGAT	0.970442800359412
CCTGCA	0.59210298303288
CCTGCC	0.530024283108959
CCTGCG	0.526581893761966
CCTGCT	0.448254717296746
CCTGGA	0.929265796890324
CCTGGC	0.876187709879035
CCTGGG	0.95684272932541
CCTGGT	0.971941364127544
CCTGTA	0.934591323615852
CCTGTC	0.963338457796249
CCTGTG	0.967439035608977
CCTGTT	0.96876594962369
CCTTAA	0.929476297592591
CCTTAC	0.947562488231191
CCTTAG	0.965271865387002
CCTTAT	0.929040699358098
CCTTCA	0.91548807223505
CCTTCC	0.962467897936114
CCTTCG	0.948688672458802
CCTTCT	0.945971711443572
CCTTGA	0.938072652954996
CCTTGC	0.786995386490164
CCTTGG	0.958507019333821
CCTTGT	0.96044034401143
CCTTTA	0.922120317077821
CCTTTC	0.937895565433273
CCTTTG	0.943805355496057
CCTTTT	0.953022025748982
CGAAAA	0.950981280402423
CGAAAC	0.936054495006881
CGAAAG	0.949725000966367
CGAAAT	0.948587568014306
CGAACA	0.894818198163817
CGAACC	0.908209059831758
CGAACG	0.878086661380804
CGAACT	0.895320476219755
CGAAGA	0.943291510764475
CGAAGC	0.849271105943411
CGAAGG	0.927785134101673
CGAAGT	0.940515997787089
CGAATA	0.898125144595572
CGAATC	0.917781925947466
CGAATG	0.878498604392728
CGAATT	0.902164815373477
CGACAA	0.948904222505817
CGACAC	0.93240871647751
CGACAG	0.938931554357735
CGACAT	0.939085179692287
CGACCA	0.945313897418058
CGACCC	0.955921851985098
CGACCG	0.948716745138426
CGACCT	0.963221942342616
CGACGA	0.946267168679266
CGACGC	0.929045966947816
CGACGG	0.93181693264993
CGACGT	0.934207035900726
CGACTA	0.933753958089278
CGACTC	0.923350334760341
CGACTG	0.917239726728136
CGACTT	0.930998494402505
CGAGAA	0.943883627358919
CGAGAC	0.922888635818395
CGAGAG	0.936196879851093
CGAGAT	0.933425465233752
CGAGCA	0.587687074515063
CGAGCC	0.441825848954676
CGAGCG	0.480297123675435
CGAGCT	0.777528658366657
CGAGGA	0.946363931934431
CGAGGC	0.927411797330073
CGAGGG	0.930064422209569
CGAGGT	0.94213577897576
CGAGTA	0.926278175488048
CGAGTC	0.912206754612435
CGAGTG	0.902280118546254
CGAGTT	0.919266167450139
CGATAA	0.938070644505177
CGATAC	0.902948889909179
CGATAG	0.912399267114696
CGATAT	0.928701356165041
CGATCA	0.917602468103213
CGATCC	0.926871259741148
CGATCG	0.899953427664916
CGATCT	0.918953181447551
CGATGA	0.927420421513069
CGATGC	0.869026393938526
CGATGG	0.888969412696211
CGATGT	0.911326356106632
CGATTA	0.932128850002994
CGATTC	0.917428433983801
CGATTG	0.910850865364967
CGATTT	0.923727070941972
CGCAAA	0.837642324404078
CGCAAC	0.785980856533144
CGCAAG	0.849193165677205
CGCAAT	0.833976113949887
CGCACA	0.760898020906677
CGCACC	0.737223680186306
CGCACG	0.763425501693508
CGCACT	0.656985016363668
CGCAGA	0.767908043975468
CGCAGC	0.869126856150924
CGCAGG	0.763139527773684
CGCAGT	0.785226176744736
CGCATA	0.797978190408632
CGCATC	0.802251714856483
CGCATG	0.806597773530927
CGCATT	0.798490249507324
CGCCAA	0.858100181411377
CGCCAC	0.930563501523428
CGCCAG	0.876362815562335
CGCCAT	0.920842079299382
CGCCCA	0.872364059728923
CGCCCC	0.910623126807974
CGCCCG	0.889572503299353
CGCCCT	0.906760488614685
CGCCGA	0.924451004852525
CGCCGC	0.743410350185047
CGCCGG	0.908794184951892
CGCCGT	0.908333405706835
CGCCTA	0.914734925305198
CGCCTC	0.952295297974523
CGCCTG	0.95094272014264
CGCCTT	0.954356002626817
CGCGAA	0.91406947369631
CGCGAC	0.900669413507049
CGCGAG	0.889451650689605
CGCGAT	0.926983746674997
CGCGCA	0.755526841277315
CGCGCC	0.653246256641012
CGCGCG	0.625925379039317
CGCGCT	0.589563541975497
CGCGGA	0.947836998105725
CGCGGC	0.819143335109983
CGCGGG	0.9251028025692
CGCGGT	0.956423557002034
CGCGTA	0.857172392733733
CGCGTC	0.826433796530956
CGCGTG	0.840840486600494
CGCGTT	0.862664025372467
CGCTAA	0.89766845990738
CGCTAC	0.889538793107648
CGCTAG	0.902022798159708
CGCTAT	0.874494667511694
CGCTCA	0.963257210365841
CGCTCC	0.945686816536612
CGCTCG	0.949666305128088
CGCTCT	0.962047289485657
CGCTGA	0.917955171797939
CGCTGC	0.643744711491542
CGCTGG	0.908729535030851
CGCTGT	0.837175177538667
CGCTTA	0.886264659815389
CGCTTC	0.892075596359781
CGCTTG	0.906766049999032
CGCTTT	0.848280257426894
CGGAAA	0.937009253150044
CGGAAC	0.915098394633815
CGGAAG	0.915519330191755
CGGAAT	0.926549886053582
CGGACA	0.891948231792639
CGGACC	0.893478176821609
CGGACG	0.864386621739054
CGGACT	0.878621104987612
CGGAGA	0.924933275497701
CGGAGC	0.787142847813244
CGGAGG	0.909719142602405
CGGAGT	0.880372622221241
CGGATA	0.884857684584921
CGGATC	0.899681175912238
CGGATG	0.869283762824748
CGGATT	0.899585703443461
CGGCAA	0.584176227302188
CGGCAC	0.700062414191784
CGGCAG	0.509088120316725
CGGCAT	0.5553540955062
CGGCCA	0.531696343391064
CGGCCC	0.526263419816568
CGGCCG	0.519640476501351
CGGCCT	0.528861386131464
CGGCGA	0.535905640481436
CGGCGC	0.657840491266699
CGGCGG	0.541804531940363
CGGCGT	0.531369684734477
CGGCTA	0.605740479339009
CGGCTC	0.486936517283175
CGGCTG	0.642665233644757
CGGCTT	0.571536996364733
CGGGAA	0.944925591000393
CGGGAC	0.924681640860733
CGGGAG	0.94294564444189
CGGGAT	0.936041083946397
CGGGCA	0.421760551309595
CGGGCC	0.360590260748402
CGGGCG	0.379341824814076
CGGGCT	0.630514229225505
CGGGGA	0.947302285714015
CGGGGC	0.8961849339941
CGGGGG	0.926903770630014
CGGGGT	0.95828231966285
CGGGTA	0.937401617763895
CGGGTC	0.931877031027973
CGGGTG	0.921018025064195
CGGGTT	0.937882737849487
CGGTAA	0.938570967962536
CGGTAC	0.931800741571491
CGGTAG	0.932574183939754
CGGTAT	0.950560849961535
CGGTCA	0.94552324493424
CGGTCC	0.942344990043359
CGGTCG	0.932053903237817
CGGTCT	0.944389528209394
CGGTGA	0.945076835429739
CGGTGC	0.806212928265735
CGGTGG	0.935108311169935
CGGTGT	0.926194539398843
CGGTTA	0.927260391009423
CGGTTC	0.924630217921134
CGGTTG	0.908555199518907
CGGTTT	0.932508220018567
CGTAAA	0.940032168511671
CGTAAC	0.941394678621461
CGTAAG	0.942955533758399
CGTAAT	0.941912458357886
CGTACA	0.947265568957372
CGTACC	0.929555947744326
CGTACG	0.941231018122372
CGTACT	0.94222828493922
CGTAGA	0.943014132263212
CGTAGC	0.79998591039474
CGTAGG	0.942542362241639
CGTAGT	0.946924373470136
CGTATA	0.947483511318886
CGTATC	0.947143086492961
CGTATG	0.937530465695784
CGTATT	0.941414105319121
CGTCAA	0.907245340761929
CGTCAC	0.907542446309606
CGTCAG	0.908186159529196
CGTCAT	0.915982923289946
CGTCCA	0.90845154876015
CGTCCC	0.892390082846869
CGTCCG	0.894918116972015
CGTCCT	0.891272135780212
CGTCGA	0.906078436598139
CGTCGC	0.718588692144499
CGTCGG	0.901222650152192
CGTCGT	0.915052027067582
CGTCTA	0.911850505247742
CGTCTC	0.915289219258793
CGTCTG	0.914603575557727
CGTCTT	0.921351472189957
CGTGAA	0.953087891449907
CGTGAC	0.946391917937493
CGTGAG	0.952197059517953
CGTGAT	0.952743317131205
CGTGCA	0.410058840345526
CGTGCC	0.385590015286491
CGTGCG	0.373765640066002
CGTGCT	0.325943317797085
CGTGGA	0.95405657346689
CGTGGC	0.799135624572989
CGTGGG	0.944433122895001
CGTGGT	0.947703173352483
CGTGTA	0.948683453517062
CGTGTC	0.944233260537893
CGTGTG	0.932235386558658
CGTGTT	0.94222945925828
CGTTAA	0.950556616376868
CGTTAC	0.947628910476172
CGTTAG	0.939996265905013
CGTTAT	0.965865710681815
CGTTCA	0.964748426147332
CGTTCC	0.959068587189863
CGTTCG	0.958906409293157
CGTTCT	0.961194070877986
CGTTGA	0.955487092711919
CGTTGC	0.755719377937974
CGTTGG	0.9477174654133
CGTTGT	0.953240662209851
CGTTTA	0.96458039375496
CGTTTC	0.957567630167925
CGTTTG	0.96961355418972
CGTTTT	0.96828573995364
CTAAAA	0.960090631349214
CTAAAC	0.943282490972638
CTAAAG	0.954756215755445
CTAAAT	0.948017582077072
CTAACA	0.924547987153912
CTAACC	0.940006312581073
CTAACG	0.911089533431009
CTAACT	0.927667247978511
CTAAGA	0.951893161904022
CTAAGC	0.858765814665841
CTAAGG	0.946397995111035
CTAAGT	0.963057573631436
CTAATA	0.916384851217691
CTAATC	0.955655035479412
CTAATG	0.933254257903673
CTAATT	0.948860405725991
CTACAA	0.946631734474018
CTACAC	0.94017727263509
CTACAG	0.935571838340035
CTACAT	0.949181920718067
CTACCA	0.940209181626367
CTACCC	0.941807554453131
CTACCG	0.939983273882191
CTACCT	0.945973863866506
CTACGA	0.945978422592413
CTACGC	0.890272409457931
CTACGG	0.942562272529927
CTACGT	0.962505589943811
CTACTA	0.926411596244452
CTACTC	0.942120141043095
CTACTG	0.919486434939962
CTACTT	0.962680607066918
CTAGAA	0.948459320617229
CTAGAC	0.951622126779654
CTAGAG	0.943803330777039
CTAGAT	0.956467748404449
CTAGCA	0.766173303273582
CTAGCC	0.704409970083108
CTAGCG	0.707911840233702
CTAGCT	0.622731646510967
CTAGGA	0.952756074285747
CTAGGC	0.918243161606815
CTAGGG	0.950397458326255
CTAGGT	0.963747774434107
CTAGTA	0.961287487582743
CTAGTC	0.960016945064855
CTAGTG	0.94844195846576
CTAGTT	0.967127000987879
CTATAA	0.917297244267753
CTATAC	0.915055696378052
CTATAG	0.927711516503249
CTATAT	0.933722683623718
CTATCA	0.936564286996458
CTATCC	0.928391693259289
CTATCG	0.915828701663944
CTATCT	0.930266784955171
CTATGA	0.926739573717164
CTATGC	0.902163302927522
CTATGG	0.904067910077862
CTATGT	0.926992908715279
CTATTA	0.931342963969944
CTATTC	0.921399868570578
CTATTG	0.906905640111835
CTATTT	0.93113447152229
CTCAAA	0.975640727790116
CTCAAC	0.972889345708379
CTCAAG	0.970650134058754
CTCAAT	0.977835793397659
CTCACA	0.974498615769773
CTCACC	0.971845991726652
CTCACG	0.961068594992526
CTCACT	0.975663279267494
CTCAGA	0.973067226048295
CTCAGC	0.92838145686031
CTCAGG	0.970570249134309
CTCAGT	0.973614272167936
CTCATA	0.976182233020663
CTCATC	0.978166165041532
CTCATG	0.969642114259839
CTCATT	0.979932243341771
CTCCAA	0.985075728965824
CTCCAC	0.981178813166905
CTCCAG	0.981531312498063
CTCCAT	0.982408963053651
CTCCCA	0.97605654892331
CTCCCC	0.967222061582528
CTCCCG	0.966743385493392
CTCCCT	0.968804863840665
CTCCGA	0.974725182719632
CTCCGC	0.941439837896183
CTCCGG	0.967587401979036
CTCCGT	0.97169939707912
CTCCTA	0.97640162951151
CTCCTC	0.980247521705609
CTCCTG	0.96523104471069
CTCCTT	0.981333426241254
CTCGAA	0.976115957551362
CTCGAC	0.956475038801602
CTCGAG	0.971825052834456
CTCGAT	0.972930564853869
CTCGCA	0.743506985026221
CTCGCC	0.694290972855534
CTCGCG	0.725741937988955
CTCGCT	0.645979254125613
CTCGGA	0.965058724257272
CTCGGC	0.86625245778252
CTCGGG	0.957765485149655
CTCGGT	0.963448100217285
CTCGTA	0.964525401219382
CTCGTC	0.965588433331883
CTCGTG	0.958883993586935
CTCGTT	0.969143009750042
CTCTAA	0.974521959826671
CTCTAC	0.966199396559131
CTCTAG	0.967792093284703
CTCTAT	0.971119132844114
CTCTCA	0.977633526307773
CTCTCC	0.974655098273506
CTCTCG	0.963655341391621
CTCTCT	0.973202159529369
CTCTGA	0.977400816771107
CTCTGC	0.884007850210433
CTCTGG	0.974625089351572
CTCTGT	0.97953223433922
CTCTTA	0.977814505217521
CTCTTC	0.979718053441166
CTCTTG	0.962120332724485
CTCTTT	0.982872909686181
CTGAAA	0.957225623231537
CTGAAC	0.941510601493082
CTGAAG	0.948167195456757
CTGAAT	0.963816089667899
CTGACA	0.925245244570733
CTGACC	0.944440451479828
CTGACG	0.929234118569533
CTGACT	0.940165136825477
CTGAGA	0.959064338218488
CTGAGC	0.825172841450208
CTGAGG	0.954240053705575
CTGAGT	0.962919586942421
CTGATA	0.932643282051855
CTGATC	0.95074705268826
CTGATG	0.929924462724533
CTGATT	0.94822766774905
CTGCAA	0.872598917634095
CTGCAC	0.793551708896641
CTGCAG	0.841747215728243
CTGCAT	0.853533863021692
CTGCCA	0.82126150076057
CTGCCC	0.807233272658902
CTGCCG	0.799529941161054
CTGCCT	0.81236376332774
CTGCGA	0.848672771674267
CTGCGC	0.845605934913594
CTGCGG	0.849743566598469
CTGCGT	0.834750617137927
CTGCTA	0.778598117877234
CTGCTC	0.787007302752164
CTGCTG	0.745667320269113
CTGCTT	0.857055937827834
CTGGAA	0.943968379543165
CTGGAC	0.953569817007821
CTGGAG	0.937761859711273
CTGGAT	0.955207479661039
CTGGCA	0.751307146504891
CTGGCC	0.648558785744957
CTGGCG	0.722983983362356
CTGGCT	0.632314599308442
CTGGGA	0.950645252766236
CTGGGC	0.935933106468325
CTGGGG	0.936351288816605
CTGGGT	0.957756509752299
CTGGTA	0.956343753280878
CTGGTC	0.954109385648062
CTGGTG	0.937556739988868
CTGGTT	0.95707876849178
CTGTAA	0.935492026690168
CTGTAC	0.932769496336292
CTGTAG	0.932128449131907
CTGTAT	0.930329507485669
CTGTCA	0.946847913885267
CTGTCC	0.955391906189953
CTGTCG	0.924002842509956
CTGTCT	0.942285026981464
CTGTGA	0.952637685427063
CTGTGC	0.87966394979997
CTGTGG	0.945753584273308
CTGTGT	0.956996874838044
CTGTTA	0.949218430983594
CTGTTC	0.963664192592303
CTGTTG	0.921021098451636
CTGTTT	0.955566487861774
CTTAAA	0.963388007433828
CTTAAC	0.93838603467676
CTTAAG	0.962081215908856
CTTAAT	0.956027795170193
CTTACA	0.962606948940978
CTTACC	0.969616385058212
CTTACG	0.955749846254114
CTTACT	0.972153866301927
CTTAGA	0.97703153344551
CTTAGC	0.896105449936983
CTTAGG	0.951573839226306
CTTAGT	0.969293450797206
CTTATA	0.945456350199555
CTTATC	0.946392693224889
CTTATG	0.944488842347512
CTTATT	0.957040199492108
[truncated: 2,096 more rows]
