# Supplementary material for: Single-molecule long-read sequencing reveals the chromatin basis of gene expression
Source: Genome Res. 2019 Aug;29(8):1329–42. doi: 10.1101/gr.251116.119 (PMC6673713; doi:10.1101/gr.251116.119)
Supplement: Supplemental Material [file supp_gr.251116.119_Supplemental_Code.zip › NP-SMLR-master/par/parameters_EM.txt]

AAAAAA	85.8766950764713	1.45730344034249	87.414004269266	1.36191392411548	0.497403580234385
AAAAAC	82.7076148345818	1.3818796454089	84.2491285912761	1.32599717049252	0.498268450847179
AAAAAG	84.703626023544	1.23130295649783	86.1335434484046	1.1360881701386	0.4962268834203
AAAAAT	83.1988013616464	1.49106227268334	84.7627260944983	1.32054036235758	0.495210869483381
AAAACA	75.8102422935558	1.52053760510286	77.6230808655655	1.8544707214112	0.5044976484459
AAAACC	74.7089627705859	1.51197981458491	76.3866537866486	1.88301566808213	0.507659514709867
AAAACG	75.5483173470419	1.49357783523441	77.3748841131462	1.89620075446448	0.50701158789079
AAAACT	75.6552606777301	1.53265755123107	77.2895994168224	1.78047681064076	0.504944561635796
AAAAGA	83.7029865817854	1.4690793275859	85.2061241480822	1.2403815024055	0.492755808576594
AAAAGC	81.7459331182643	1.10489195147439	83.2033578809099	1.14914785197623	0.501819205678155
AAAAGG	82.9635096402979	1.33406996635364	84.4315004753001	1.17430218419112	0.49417892016545
AAAAGT	81.7440142486773	1.39938113045124	83.286258185374	1.29712800992501	0.497003808880072
AAAATA	75.1625259849447	1.4292318706792	77.4217371776605	1.47210807617326	0.49957830113811
AAAATC	73.3217414146609	1.366421442332	74.8956979125573	1.55606334763717	0.504706938091192
AAAATG	74.6906155014593	1.54589695767279	76.2991231126925	1.57023689778359	0.500388131915525
AAAATT	74.9049674781837	1.3817083594634	76.5736925772164	1.84129957363127	0.511884280860862
AAACAA	87.1288270536136	1.81383478572733	88.8026394703779	2.01084751036229	0.503035014375967
AAACAC	85.5544957884101	1.72382423220869	87.1762796784884	1.89704950578242	0.503246048521795
AAACAG	86.2555584340573	1.73907924130265	87.8840219909445	1.87641672795678	0.502520276763564
AAACAT	86.2937003719602	1.7463241693216	87.936639143392	1.89433469017568	0.502670440155743
AAACCA	83.4911641981998	1.64099294422521	85.1020479877706	1.77929494705967	0.502842561110848
AAACCC	82.5158400541707	1.60274469935797	84.1032060456192	1.73565476906412	0.502962584847648
AAACCG	83.4456229509641	1.65676072883649	85.0583981026153	1.78246028908573	0.502560257776057
AAACCT	83.3989187586702	1.66557186598357	85.019039654295	1.82058755422496	0.503025926709417
AAACGA	86.0195059640621	1.5008361995594	87.5924531967788	1.5551093846082	0.501347887375589
AAACGC	85.108555976276	1.59852830015517	86.695519253663	1.57714272582118	0.499647066142988
AAACGG	85.1250020513616	1.43840042483069	86.672293475834	1.53471022010951	0.502525422678207
AAACGT	84.894699385789	1.43666353677456	86.4324773428732	1.47519157515583	0.501176943550393
AAACTA	82.8594737557511	1.43383035582489	84.426818701257	1.59827645043311	0.504175138063835
AAACTC	81.1496942515311	1.39779360331916	82.6426412226715	1.39514741752137	0.500152384154123
AAACTG	82.3035048532031	1.43188209884539	83.844383293299	1.54422661132347	0.503144255197059
AAACTT	81.7714601033214	1.49004646936196	83.0583362808846	1.23537978771854	0.485910377210793
AAAGAA	83.0931302167971	1.29773374338128	84.5679854403881	1.13367521395657	0.493969049634471
AAAGAC	78.8905947262811	1.38796974435693	80.4518650090992	1.46835590607651	0.502052044378211
AAAGAG	82.248900132037	1.25296486851582	83.7139273590835	1.12830721884767	0.495365025940383
AAAGAT	80.2702441860929	1.45795838257075	81.8267338010124	1.29972908590592	0.495528990973291
AAAGCA	78.5923154215644	1.50757651615582	80.8337072719864	1.09322394976988	0.501755192069896
AAAGCC	76.4451917258435	1.32843729892453	79.1198127361494	1.0954073734141	0.515263839539898
AAAGCG	78.6034457523138	1.49399628039098	80.322075604297	1.06536625443255	0.485249454745774
AAAGCT	75.2252042740666	1.49625257704431	79.803609456751	1.3602833594922	0.481381161734088
AAAGGA	82.0616520792509	1.32285788960897	83.5356636715266	1.11810551303732	0.492264503261092
AAAGGC	78.8395667270923	1.31144130531227	81.3210164279546	0.989516615109936	0.490671764409153
AAAGGG	81.3266265712187	1.21543517873597	82.7512718090011	1.06380137171962	0.493644431556103
AAAGGT	80.5284601956998	1.39041577131609	82.0459633450574	1.11201482259279	0.490059514866816
AAAGTA	76.749140873889	1.13931480425856	78.2459449337346	1.38264546684344	0.508809516250353
AAAGTC	74.0891442771082	1.14269639131813	75.8067246693608	1.73004570993073	0.529078785383815
AAAGTG	75.7799925941033	1.13843681533649	77.3484450086481	1.5140833593087	0.512717622692653
AAAGTT	75.1962401710322	1.56206316922516	76.8113268543259	1.61118743865989	0.50099810991304
AAATAA	81.3141296194981	1.40653524132638	82.7687697984229	1.90790512837874	0.517086834243584
AAATAC	79.0218614973194	1.24937575091906	80.5680504169834	2.07907980054641	0.537698528314476
AAATAG	80.6238922675189	1.32031865345202	81.6719542254174	1.94074418992735	0.524237026961874
AAATAT	80.0828401921368	1.29181336829174	82.1269274319493	2.3899708481778	0.555984439872956
AAATCA	74.336239391894	1.60359380868955	76.8393075769222	2.50022106281517	0.539234064011125
AAATCC	72.7553173739364	1.68982447008629	75.6783312952719	2.68108944095982	0.542469645889721
AAATCG	74.2139196897179	1.58212698467891	76.9544113299616	2.49507389616013	0.543092321522658
AAATCT	74.0852013366513	1.64132186725393	77.4608153149371	2.60332201380088	0.525061128075569
AAATGA	78.8183006445252	1.36357492222828	80.3494044475107	1.57700246615187	0.505968879747735
AAATGC	77.1751664975702	1.33939597459743	78.9144989091264	2.05095785398332	0.523369428557865
AAATGG	77.832978555347	1.29138235302298	79.1744077136243	1.68270385740274	0.520433422032442
AAATGT	77.3815912065647	1.30591612607265	79.0371802795297	2.01923950426586	0.5280443390754
AAATTA	69.0014350931215	1.44100157563822	71.252819736827	1.88680928680383	0.500289921825945
AAATTC	66.4221546716007	1.36019994508243	68.7964160846812	2.1652817313237	0.560562587092433
AAATTG	68.1663642306062	1.37396114627561	70.6076706417049	1.93095120236103	0.505892487894473
AAATTT	67.774431080626	1.38561512982152	70.0151234927765	2.04439698133946	0.524455679122329
AACAAA	105.554895488559	2.74774016233354	109.216615720225	1.86354050725559	0.175105243536596
AACAAC	102.612784040694	2.8058507762074	105.970305283035	1.88652025856512	0.199537288789074
AACAAG	104.728787781349	2.76533061413956	108.047681059418	1.86502366105559	0.195940411375051
AACAAT	104.241438744038	2.87438766465154	107.442844648693	1.96009164738289	0.231473448951368
AACACA	99.3686444082684	1.97674521163498	101.030812783753	1.6930649979093	0.495257160365307
AACACC	97.9411905887328	2.11585649408855	99.6315517777353	1.76781249409528	0.494746322036326
AACACG	99.1421672524795	2.02042142482807	100.804007790333	1.7169766091979	0.494984783286575
AACACT	99.2643535291625	2.18985718945215	100.939439968743	1.79447201445921	0.493932536032141
AACAGA	102.536870459403	2.77830857885681	106.18775125552	1.88058143677734	0.181323745616364
AACAGC	100.470831749157	2.98759089947376	104.261935469738	1.99654778709395	0.238035516104704
AACAGG	101.726111983129	2.76879372102163	105.150395386385	1.8709232957772	0.197735059783774
AACAGT	102.379443160902	2.85486028859942	105.085300939867	1.88816606049282	0.415986198612998
AACATA	98.7622556476723	2.37080433612675	100.468135649533	1.8931578872478	0.493446996118276
AACATC	97.0301919421592	2.63984526272521	99.0479926301151	1.88570470083396	0.475699877636452
AACATG	97.9947381767822	2.54104880518331	99.7378416672667	1.77335484338282	0.4815198894149
AACATT	98.034513380505	2.76614064771509	100.521237525089	1.92685523076113	0.457317935472117
AACCAA	107.538880399787	2.10570926901069	109.586066620288	1.72530358422273	0.499916791364014
AACCAC	102.494730340577	2.10765435325306	106.498265318454	1.62050306828414	0.218852291641772
AACCAG	106.060209781558	2.07022491410476	108.885654867301	1.62804065210262	0.508858432526018
AACCAT	103.856908168127	2.376017101147	107.779393082942	1.69469646453282	0.17856570783788
AACCCA	102.143699017971	2.40476605046316	105.381896946312	1.65909642990558	0.181845492671746
AACCCC	102.234698794272	2.18278324545457	103.914454359661	1.8322641873604	0.494925659944266
AACCCG	103.725942205442	2.03881585964564	105.397375273538	1.8111897933975	0.496745585778286
AACCCT	101.854957475732	2.11796220784067	105.385056213933	1.54265770004609	0.501190420029557
AACCGA	105.42126348025	2.42711958083754	108.215612167253	1.59993286032217	0.458722879571795
AACCGC	100.815026404833	1.70057419456646	105.772471122618	1.87688396502207	0.376546667103191
AACCGG	104.527528096416	2.38548413063509	107.357555190803	1.60126331195375	0.457484491015516
AACCGT	103.550368389771	2.55120835064932	106.460810388457	1.662218913657	0.409864910301399
AACCTA	100.690516130699	2.21098149394398	104.563738901118	1.65495753114792	0.265472343726955
AACCTC	97.2015445307672	1.56752147571288	102.192360677149	1.80937359455564	0.257422038395796
AACCTG	98.7780789623648	1.6932638090026	103.652833958049	1.69731407914953	0.202415076590663
AACCTT	97.8124007131519	1.66545371997672	103.148176600569	1.85745173546336	0.240552334272989
AACGAA	100.417372691628	2.76678231856207	104.315334701617	1.89802343628658	0.171268098593607
AACGAC	96.4975817553165	2.77412540333168	99.665120985869	1.86451732590376	0.216028546426862
AACGAG	99.4582586352414	2.73916367886495	103.084814645492	1.85411470805421	0.179638741293121
AACGAT	98.5612453564133	2.83266714936786	101.766627697412	1.92470817179384	0.228325399649605
AACGCA	99.1834813176666	2.86068968454606	103.360844052406	1.66813120810871	0.471454593409538
AACGCC	97.5901046865963	3.0780033922219	102.224405972629	1.59848841121251	0.392446797960235
AACGCG	98.8920400049714	3.1084321389176	103.360672187571	1.70710648880489	0.336519229998011
AACGCT	99.3498556916007	3.288685249859	104.22226434892	1.55963509200326	0.379547723920184
AACGGA	99.9245983945455	2.75217481797474	103.994554817824	1.88403367438368	0.159895459676465
AACGGC	97.1014908138886	2.84261767427395	101.881715248276	1.92605197856597	0.164714426694073
AACGGG	98.8111893160106	2.65681665965805	102.892683827937	1.82769348100237	0.156650643600042
AACGGT	99.1515596401477	2.87543363805504	102.556266333306	1.95067745820937	0.21837414257345
AACGTA	96.1212489176339	3.02996826171897	99.3798996514676	2.06351006063332	0.253630479255577
AACGTC	95.2044235509926	3.04639614577768	98.0078204046645	2.05331659080795	0.435265336816335
AACGTG	95.3309039512802	3.09256521555694	98.7741628341266	2.08026621291688	0.249938804814261
AACGTT	96.5895960682126	3.14645055833953	99.8158215687334	2.08464127901844	0.438913902373068
AACTAA	101.015950990075	1.98109001184522	102.655683046944	1.59238792452217	0.492696395749294
AACTAC	97.4474268451821	1.77077170163011	99.0380955386774	1.55660903209103	0.495467952998967
AACTAG	99.7376288149232	1.9205256270942	101.352994552538	1.56918664244257	0.492999617031687
AACTAT	98.8525219944185	1.80344721324408	100.466734653656	1.57011630537949	0.495377690719053
AACTCA	93.1011924040553	1.87553378815756	94.7151281200428	1.67512451725887	0.496387128378891
AACTCC	91.4499781431664	2.1173548249902	92.6378036668515	1.64351426754568	0.47340950571587
AACTCG	92.8186242868389	1.84785344166243	94.4320068895007	1.71139036353029	0.497604829018002
AACTCT	92.6544139440291	1.9384040222787	94.1587333849943	1.74871626295329	0.494899142700348
AACTGA	97.9575783828985	1.89060539341013	99.5743023526992	1.52784399791307	0.49253023164048
AACTGC	95.2927063860372	1.97166528549062	96.9493242850726	1.29204088180768	0.468879040244258
AACTGG	96.6231395250124	1.80972002117946	98.2241376457678	1.53685834220054	0.49429329355194
AACTGT	95.6168621107335	1.72880548271385	97.2141665198067	1.52633239030459	0.495731042436031
AACTTA	88.4587925103933	1.54979784664302	90.0516529662854	1.50749705555181	0.499076758915889
AACTTC	85.4951661800223	1.2240466083423	87.014662864987	1.4151315844232	0.506166796764784
AACTTG	87.5514559784055	1.44238887963248	89.1241628750795	1.46934955357728	0.500731208969726
AACTTT	86.675619386628	1.36077873874414	88.2286723538905	1.33722425135512	0.499361354962444
AAGAAA	78.616932414621	1.91323586877052	80.7764963081036	1.60427188543601	0.500224857256573
AAGAAC	75.2518827939624	1.43331180883264	77.3710156544741	2.20084539035827	0.542141899617754
AAGAAG	77.7381427386945	1.63178400102297	80.3252634051778	1.63477316610434	0.499112676741054
AAGAAT	75.8339618942371	1.59897736811585	77.9481650141998	2.08082797913086	0.505537053422209
AAGACA	67.2609080104907	1.84502322414218	70.8839120726258	2.6554610208385	0.796722780562693
AAGACC	66.1921829097444	1.80214704508866	69.4429392365828	2.63518126566853	0.791472553424389
AAGACG	67.0557877653866	1.82879498756819	70.8385379666059	2.6311898290597	0.818487722688325
AAGACT	67.1617027359922	1.76092748085041	70.538957802343	2.56983313205804	0.806496344011255
AAGAGA	76.4259666313682	1.53291002359591	79.074929931412	1.70618131141723	0.487366348134815
AAGAGC	75.3450482549421	1.50370043063579	77.2976814982562	1.79370051215189	0.499760258255474
AAGAGG	74.886927571956	1.47488344467087	77.7317107162522	1.95516511862389	0.498351743884466
AAGAGT	75.3560454163918	1.38940558198655	77.4764139734983	2.05285358536606	0.523635820050742
AAGATA	66.9615754743439	1.56561260027827	69.0505971468732	2.38769084127774	0.582658265385487
AAGATC	65.0692445571459	1.49195138459229	67.9537429477632	1.43329825831524	0.501703988956561
AAGATG	66.2400702302672	1.51347523783419	68.285833410401	2.23787287445042	0.534977346003899
AAGATT	66.9230118980642	1.31174874572474	68.3715742368923	2.09168349967583	0.549547415065627
AAGCAA	83.913769927171	1.43383590381169	86.7073986733648	2.13723277067287	0.508839525630869
AAGCAC	82.3526503785987	1.6547331191775	86.1253896053063	2.91506027979873	0.673212986653961
AAGCAG	82.6377101448335	1.3324007929411	85.2589162601067	2.30666173109667	0.626880588779061
AAGCAT	82.3127635475714	1.4155435422837	85.1452808030618	2.37706056028458	0.552698053877371
AAGCCA	77.0954529868527	1.09336263893331	81.3160688864069	2.20499921850588	0.364682217045378
AAGCCC	75.9311409286348	1.07774596347006	80.4633140478144	2.07702695427859	0.371433402055065
AAGCCG	76.8868807220971	1.04096589554869	81.1395028937861	2.31797707599509	0.343242712945793
AAGCCT	76.8896135052241	1.05884561915343	80.822105476874	2.38113211333803	0.374918465677377
AAGCGA	81.7778793440167	1.29207191977777	83.9188844220077	1.99407502924829	0.541986134921766
AAGCGC	80.0519406554143	1.39798667382965	81.8919666550602	1.82232060145061	0.508515159427544
AAGCGG	80.4342728591037	1.43291662632079	82.8546589766777	1.94809673014026	0.500519536860192
AAGCGT	79.6340589585603	1.44445006640788	81.8565370340824	1.99130304592518	0.510997450763846
AAGCTA	76.2468580020332	0.932632251431921	81.2545606262379	1.74019585769459	0.25757407020347
AAGCTC	74.2554482072912	1.08672301682603	80.2339821956323	1.71182401171229	0.344002469701435
AAGCTG	75.5935042746929	0.939122970591822	80.8831310816786	1.70951698106729	0.22917183148429
AAGCTT	74.9567896162655	0.95230819841701	80.9650567450278	1.83212085232566	0.285514760770004
AAGGAA	76.8222190770406	1.35534106470069	79.154240512479	1.75631719603483	0.49639878764369
AAGGAC	70.9304830820215	1.66987995402747	74.2877968646002	2.58969160310033	0.791360137468076
AAGGAG	75.2952376428477	1.37233884896889	77.8641160422387	2.02208119783632	0.514063682690236
AAGGAT	72.5502367665979	1.71915775633353	75.5625827382752	2.56166850579449	0.689802843519554
AAGGCA	73.3354340651931	1.97361746659506	76.0090459045509	1.18216351529142	0.457737511909871
AAGGCC	71.9950029494254	1.56290491286923	74.5366329816401	1.24978338285631	0.528480617248208
AAGGCG	73.7760510998238	1.83873326645339	75.7086813040803	1.1126420778292	0.429752665136472
AAGGCT	71.0421113022214	1.56972680700958	75.5163285366682	1.19975421782796	0.590183206312464
AAGGGA	77.7874718616436	1.35703603168576	79.3507175575141	1.44653915917596	0.502488011890776
AAGGGC	73.7340669008723	1.29474724674203	76.424886376352	1.60567112969525	0.479731119506809
AAGGGG	76.8722197265459	1.44776064161693	78.4795590219017	1.59953754372937	0.503562585310836
AAGGGT	75.0660578757077	1.47569005551941	77.3837547590543	1.79925975776904	0.490550109688594
AAGGTA	69.9739529404735	1.45949620475403	71.5772110303154	1.89442942891884	0.509550793305858
AAGGTC	68.5130738704455	1.27827786401697	69.9659436584655	2.51665249529805	0.590275941209711
AAGGTG	70.1556151594965	1.40889988741455	73.5493707893188	2.1264794593948	0.835743752044171
AAGGTT	69.451541680143	1.53137155410195	71.8171049713371	2.32289454682096	0.694410158716691
AAGTAA	74.6178350591003	1.51941563745216	76.7055321709409	2.27496218477734	0.548443224432648
AAGTAC	70.7241864778872	1.39906088470522	73.2903899767722	2.06742227816914	0.513081615084195
AAGTAG	73.5513843180989	1.6070699243365	75.1712318789413	1.89523083621721	0.505328127166492
AAGTAT	72.1721336561125	1.52560299817115	74.7950565543313	2.2777039785492	0.521482898156482
AAGTCA	66.6002136361443	1.3635387490687	69.8882034862374	2.22464418756505	0.518241069533094
AAGTCC	65.1018482655329	1.36602394829965	68.9249983747154	2.36545721757762	0.546647353554294
AAGTCG	66.4066788489948	1.35795241108389	69.880925069995	2.22211721636975	0.509699910717823
AAGTCT	66.1708521408872	1.3874731686965	70.1179672703849	2.34543535392432	0.495871173641292
AAGTGA	70.8495521571552	1.51623888994509	73.1461673882466	1.65288070285199	0.490277179096258
AAGTGC	68.155876932011	1.44834296066256	70.7939653212243	2.11724886577872	0.514881926264943
AAGTGG	69.2958421890698	1.41895802248101	71.9308891155774	1.81335352155697	0.491866308953014
AAGTGT	68.0415058731343	1.42064865302708	70.8435908112536	2.19404581024473	0.529009954010405
AAGTTA	61.956390364977	1.71013624741627	65.8481382796329	2.87705448174182	0.711671050546247
AAGTTC	58.871960196719	1.65369067519104	62.8492238019383	3.01005606049422	0.763308215902462
AAGTTG	61.0832948781506	1.68344688659729	65.0577232662527	2.952219659656	0.720910404474829
AAGTTT	60.342171525759	1.67541613458978	64.1660091280414	2.90592455781096	0.748801971706264
AATAAA	108.714420624665	3.65267548410753	111.893055644231	2.57403424493287	0.420096832103252
AATAAC	106.068981972599	3.6448859647168	109.222804109816	2.67994557615991	0.462747133008504
AATAAG	107.792694275829	3.56928260000622	110.670407063016	2.54312819924675	0.446457051332393
AATAAT	108.023093767367	3.54856878818123	111.438840544672	2.78720470414464	0.492370903008179
AATACA	104.062228812344	3.3106628382564	107.00592631435	2.57162549225956	0.488785772417473
AATACC	103.581025597667	3.48598339103966	106.897601322707	2.76115783601303	0.494381838274329
AATACG	103.850179581874	3.52137123109896	106.585214186146	2.77263515758098	0.489029576492598
AATACT	105.037030925416	3.57289184082593	108.348161261535	2.77287518540898	0.486609909170496
AATAGA	105.699056103513	3.60608234576981	109.344503648249	2.54079784369244	0.269767708434757
AATAGC	104.500763561057	3.93350845501234	108.644316678521	2.79478799522801	0.292815530996094
AATAGG	105.966786178412	3.46311341615135	108.497435530325	2.39448649716673	0.421852575625288
AATAGT	107.210206656164	3.55957306959298	110.320713266499	2.70183865945968	0.476974552678644
AATATA	104.488803054622	3.82862064314689	108.313164525997	2.96169505584537	0.489534575505661
AATATC	105.529276735892	3.99624645944989	109.496326354126	3.07371818693367	0.48679255527158
AATATG	104.411622677006	4.10761497963436	108.287786546181	3.0479287995904	0.47211381106404
AATATT	107.433999352919	3.9285232562127	112.057830104006	3.05797203131653	0.504649649125846
AATCAA	114.666271899751	3.08773781456533	121.032243390573	2.37269191943362	0.148323446853447
AATCAC	111.150254095911	2.85158657473647	118.577306943966	2.42815272654476	0.114814152390696
AATCAG	114.255700588149	3.22888806089314	120.538106705594	2.41183069259667	0.153482191623221
AATCAT	114.190851064011	3.52057136961699	119.663875685254	2.43434988796729	0.165210002397103
AATCCA	112.097479318701	2.6541299210675	119.851465854621	2.46766761285841	0.116412003351744
AATCCC	110.457018951015	2.84582912223497	117.896936700623	2.49510639445154	0.129224513045285
AATCCG	112.55116240994	2.8907851897215	119.66601052779	2.42991729467236	0.125330408998423
AATCCT	113.052646244857	3.44962585058753	119.204483984354	2.49601276078002	0.151020560389041
AATCGA	115.465639267987	3.54895450185674	120.774412098403	2.45494622802722	0.179127404539824
AATCGC	111.447060581618	3.24337758008891	118.961213053971	2.59647399376902	0.140345178958557
AATCGG	114.277741861383	3.33634790414526	119.912478203097	2.3952870307823	0.17002423898584
AATCGT	115.700883945555	3.58369055320081	119.780330346575	2.46977027640783	0.239837448649045
AATCTA	115.044922163472	3.69088082469449	120.124614736178	2.51139046040743	0.197062232785906
AATCTC	114.141882585449	3.79085212031923	118.828884048105	2.58359383228504	0.223624139438825
AATCTG	114.831398598031	3.68910292712132	119.777861546505	2.50669499366117	0.241979253360705
AATCTT	115.799013464969	3.73349848293863	119.984626209017	2.57198267630548	0.272558530951835
AATGAA	104.761438696539	3.65422990391143	108.427405424014	2.54211384827224	0.26240923235226
AATGAC	100.997159393337	3.71571206604829	104.639582019604	2.56550632814233	0.257128454428791
AATGAG	103.819380295245	3.60897936098366	107.450623575048	2.50218451357968	0.263513946665101
AATGAT	104.177669226544	3.6973449045588	107.319437184806	2.59321291409074	0.358742009904125
AATGCA	107.514796322217	4.84745283135128	115.23265251865	2.12916287884964	0.51668764776145
AATGCC	106.807212291732	5.26928926400633	115.6097642054	2.01741930732088	0.464004913965015
AATGCG	106.718631115095	5.23520286852527	115.296523206096	2.1930293335258	0.38986343690806
AATGCT	108.909651229764	5.68222742260587	117.609204269188	2.12464743137329	0.381649683057125
AATGGA	105.59387922869	3.55354885485404	109.317922635133	2.48319223567086	0.269027198537343
AATGGC	102.256527439289	3.68823097810177	107.942001149547	2.60976378348529	0.20052478505126
AATGGG	104.708199550908	3.52174759077502	108.539292283339	2.43887009814683	0.261280542881824
AATGGT	106.428086038244	3.65167592864881	109.499695621204	2.54982852708924	0.371107024879231
AATGTA	107.036068372018	4.15484206365134	111.076364221296	2.89538928724492	0.423033691538201
AATGTC	107.868217780285	4.11290073202058	111.672236711546	2.99087419516052	0.457737451512354
AATGTG	107.183745624615	4.13924145444821	111.161338785477	2.88924850917113	0.43543319813339
AATGTT	110.121989774309	4.01214773158121	114.385797555777	2.9848132265646	0.482970955260813
AATTAA	107.225158256511	2.5716408948133	109.077742047314	1.70166742017044	0.469186783334611
AATTAC	103.210513877587	2.4521698431578	104.667650249466	1.59306104743032	0.458480833213065
AATTAG	106.068447197695	2.4605212124027	107.786784699076	1.6507701443738	0.478179720408023
AATTAT	104.310536627121	2.04663443999228	105.965547508274	1.89007264674755	0.497812930613549
AATTCA	100.56373390331	2.53802135825483	102.352072321484	1.78294201674225	0.48306223315787
AATTCC	98.8345623938797	2.37580262791625	100.539875328026	1.92461147234593	0.494017535137698
AATTCG	100.450513607808	2.34889776053498	102.160948249627	1.95936687965305	0.49506251207796
AATTCT	100.351674924739	2.33194140790972	102.056094098381	1.90207338993134	0.494216213741278
AATTGA	104.756471471556	2.46756410360802	106.217155281054	1.81364902787494	0.474002166755723
AATTGC	102.671547418135	2.50337373481415	107.278437047411	1.60842666382404	0.718066947329327
AATTGG	103.642387163408	2.56826684712125	105.607496335481	1.63059651844948	0.456223954257886
AATTGT	102.488117838916	2.11432461245665	104.163959257594	1.84601412719773	0.496232265866673
AATTTA	96.3345811145202	2.15018814288423	98.0050278428194	1.78491385581657	0.494362205513589
AATTTC	94.0479535764018	2.28160632293126	95.7851895248582	2.10744720759967	0.498197519960105
AATTTG	95.8470190548835	2.22707540057334	97.5551788611687	1.90343723177617	0.495773291068673
AATTTT	96.1753999760415	2.11829209934839	97.895628093883	1.99055362814643	0.498567680607813
ACAAAA	92.2491064359461	2.50966970878566	94.0492473723584	2.67002940152404	0.5010905996754
ACAAAC	88.5694880294132	2.81765308465871	90.3905670839857	2.87028487017346	0.500269623533886
ACAAAG	91.2346656297252	2.67752737974756	93.0563771947181	2.81593799429324	0.500781997514199
ACAAAT	89.5774309603868	3.03373658880968	91.4261649147759	2.98904696025447	0.499795488442725
ACAACA	81.8821766803449	1.73281089511317	84.6465720996121	2.05819065813049	0.479475263288321
ACAACC	81.0776206685696	1.99539780096243	82.8183217953037	2.30331876116074	0.503432263556632
ACAACG	81.7737013344797	1.77547460444803	84.0603333543859	2.21559239866037	0.498825389683261
ACAACT	81.1209231551564	1.72744183480463	84.2368140072188	2.49968045296739	0.510329605933022
ACAAGA	90.7107150277916	2.53222777788192	92.493931280217	2.7011079237299	0.501198054028806
ACAAGC	84.9232690838288	1.95635581069661	89.8553973319779	2.52400703045998	0.327274285908558
ACAAGG	89.5513195543468	2.57298049022433	91.3577542320846	2.83754543632675	0.501723072620235
ACAAGT	88.3853521655792	3.15016026189772	90.2443296495189	3.00438570931879	0.499383551338752
ACAATA	81.0270143971278	1.95323899897347	83.5420158791524	2.59725059362417	0.512875697167621
ACAATC	79.8895185649249	1.74679007451586	82.0060065388792	2.62842465003614	0.524488612323165
ACAATG	81.1558695231846	1.67772221572683	83.0179181126067	2.55139317142162	0.534729110936584
ACAATT	79.7090950500462	2.10110136134997	82.6902514234557	2.49300678364667	0.4848544397155
ACACAA	94.2957673213351	1.22336324783733	95.7416567814843	1.12577311376588	0.495967813393098
ACACAC	91.6568281690006	1.28641415721723	93.1726850613126	1.11000118487075	0.49393783662578
ACACAG	93.4126792649322	1.26971989213309	94.8829941453073	1.13752727276963	0.494990086931512
ACACAT	92.6097900591119	1.27479273178961	94.0928403086901	1.11073077361939	0.493779702611852
ACACCA	91.2502735991619	1.27573936964314	92.7118732237639	1.24684383976115	0.498822349509642
ACACCC	89.9557815020551	1.33128265261826	91.4516423021005	1.2883382577662	0.498555401932954
ACACCG	91.0261106853311	1.26013567428196	92.4913588503589	1.24390299885083	0.499303472143133
ACACCT	90.7505258765451	1.31468203259144	92.2386356596388	1.22897738584532	0.497129150634863
ACACGA	93.3244351845204	1.40680377337078	94.8266622932681	1.18100124130183	0.492341619103148
ACACGC	91.1716827237006	1.59070833097836	92.8801188801052	1.08058172419148	0.477158953324399
ACACGG	92.3672746404029	1.43633699698361	93.9009756566383	1.27897241189905	0.495272545478054
ACACGT	91.417597395069	1.30837291317463	93.3633728469509	1.11900000773959	0.501829870573136
ACACTA	89.5099493368129	1.52411283301848	91.0844417430107	1.53111457772622	0.500221586889576
ACACTC	87.1718019026512	1.74713003538241	88.8777991314425	1.39730251661428	0.492901411953751
ACACTG	88.7248068649738	1.53412923074621	90.3046535156353	1.49334359650003	0.499087055897515
ACACTT	88.6892314895024	1.39517521612279	90.2316685130295	1.51279079025777	0.503314408743726
ACAGAA	87.464530896585	2.56762699564241	89.2506751964267	2.62045850873171	0.500348671295071
ACAGAC	81.5346082622951	2.42263087433335	83.30022182605	2.66989059926067	0.501961387572883
ACAGAG	86.0892560123005	2.56678241211004	87.8749932597177	2.67215249582901	0.500703368989416
ACAGAT	83.5106770186848	2.60451420506075	85.3017398222839	2.74609978375803	0.500916611073982
ACAGCA	81.2951843816688	1.77551464142655	85.3690055823461	2.23506765764228	0.4936466865709
ACAGCC	76.0244969930541	1.47467270186385	83.5247882225775	2.55234192608407	0.344518111935494
ACAGCG	80.0830092804001	1.90040432481313	85.9400751404404	1.93466095079873	0.421340124761067
ACAGCT	76.0455349014125	1.58393243681032	85.4869363742078	2.23865422776971	0.0406533140114757
ACAGGA	87.4190408674848	2.5090266156041	89.1940573376568	2.49646134567679	0.49986702942445
ACAGGC	81.5035413766228	2.87803277095626	86.0223206576533	2.23028759042914	0.350231763959078
ACAGGG	86.1028631221575	2.49925967145217	87.8727941671436	2.47496360719199	0.499775588880895
ACAGGT	84.7909055729217	2.75488814230113	86.6025126147621	2.64802940542376	0.499319205452738
ACAGTA	79.7301005413283	1.88385430041269	81.4245979118235	2.46833842065157	0.508322873254408
ACAGTC	76.1831321338616	1.97665638418314	78.1367696395332	2.63115318727289	0.516332244160888
ACAGTG	78.1507060390671	1.78979330644436	79.9658190184471	2.58965995166833	0.520622631783691
ACAGTT	77.3860742242638	2.59948936269747	79.1957515721387	2.6809774448421	0.50047201585098
ACATAA	87.8557875740042	1.83690758962601	89.5430092045607	2.06360314845147	0.503158295042364
ACATAC	84.2456006275976	1.83612344011291	85.9533764992301	2.20267972485742	0.505044469919293
ACATAG	86.986680794373	1.89925450694942	88.6935413723062	2.170927601058	0.503487066058351
ACATAT	85.6337665781962	1.58733635685799	87.4237114066242	2.26692231718412	0.522479979519529
ACATCA	81.233965297248	1.64037362290319	83.3913326791743	2.50215325877459	0.593914985069916
ACATCC	79.7016621221939	1.62050625655163	82.2639163771311	2.50493322958545	0.672211096962033
ACATCG	81.0517386172082	1.6686590764379	83.5293267362615	2.54383974648539	0.671097524402042
ACATCT	80.7315984085399	1.60261824786611	83.3856112477294	2.50704712743869	0.681187051548626
ACATGA	85.4370778531885	1.99391739070537	87.161754800631	2.30448131644811	0.503628899399287
ACATGC	82.3799783937024	1.98755274328136	84.102954813689	2.28845312833361	0.503576803424342
ACATGG	84.1290366553839	1.99078315079294	85.8574498138868	2.41467071164654	0.505091724114528
ACATGT	82.6929482101431	1.81745664412002	84.5091424279149	2.48847490040136	0.516370002657661
ACATTA	75.4165051871316	1.91725021424685	78.0627692769018	2.8471377458308	0.679169327196109
ACATTC	72.2810750295102	1.91700070467933	75.2139465809836	2.87141582020518	0.713413954903145
ACATTG	74.5388055313044	1.90862233508665	77.6668877908889	2.87423677580519	0.758579939431988
ACATTT	73.7225265894851	1.88113787927591	76.7348152321999	2.84286947727241	0.72908903787381
ACCAAA	103.717793122263	2.11094420741707	104.988357795128	1.32209560719562	0.451578015072376
ACCAAC	101.26268485777	2.02903575067773	102.596740359729	1.34687607046811	0.464348076170273
ACCAAG	102.698941553424	1.9009941904261	104.049527041392	1.3712223174199	0.474472014754361
ACCAAT	102.126783736537	2.09319657663551	103.514024588093	1.34833052887669	0.46287472904461
ACCACA	96.3251074551111	1.38796200039339	97.8514079409298	1.33367839482588	0.498537462396437
ACCACC	94.8069109794768	1.36650735835426	96.6717154115886	1.40800943711665	0.501106593440155
ACCACG	95.8707667778923	1.30879578827445	97.4233832866829	1.39595402299929	0.50266622144504
ACCACT	95.7653746467054	1.78470274791491	97.3955389273746	1.41789682220498	0.49142827163599
ACCAGA	101.401942100336	2.20837302856818	102.867251366517	1.38681085420897	0.463947237149817
ACCAGC	98.7699253539367	2.30878642070595	101.204121190102	1.47018536263448	0.464622979719872
ACCAGG	100.266175123984	2.07519589793303	101.908056150151	1.59059016605369	0.490713802861135
ACCAGT	99.7151675910486	2.27232929515863	101.626425693713	1.51409336063048	0.479608584404865
ACCATA	94.9617587121456	1.86751443952333	96.5824174586917	1.70443750909772	0.497155415229759
ACCATC	93.1871150784011	1.9341838669708	94.8497590272031	1.85244152754303	0.498832255892302
ACCATG	94.2799323879499	1.8756458102537	95.8134363136266	1.72793748477052	0.496391502428065
ACCATT	94.2527272746995	2.15689643787838	95.9377523372567	1.8474905387228	0.495661636130119
ACCCAA	103.088189652039	1.38044165396433	104.430552010259	1.34201511528563	0.498772433653775
ACCCAC	99.8467916389308	1.47515664799809	101.408443207757	1.32625138403291	0.495795322769362
ACCCAG	102.210909038211	1.20711917343884	103.699236088552	1.22482402924609	0.500578300520305
ACCCAT	100.827855095262	1.88583285789634	102.684932333367	1.37609754581169	0.48647386860355
ACCCCA	98.4908296815585	1.71331414939893	100.119185887758	1.21472838505989	0.483771926393367
ACCCCC	96.9334109602874	1.77656259237329	98.6719043865482	1.21187276063911	0.48059186276355
ACCCCG	98.4060503702865	1.60007286368358	99.9305006378651	1.26019628017489	0.489462744465857
ACCCCT	98.6474500316726	1.64457011053906	100.073275405652	1.31407040847931	0.485280304655168
ACCCGA	101.330462181268	1.36900620884595	102.844500926921	1.30277998917127	0.497741824730331
ACCCGC	98.8269746106652	1.46197746016699	100.524489027845	1.39508393871916	0.49864306461177
ACCCGG	100.259732907454	1.28553811461818	101.737671146416	1.29305773128075	0.500175498259788
ACCCGT	99.3781885780955	1.87181657312145	101.141056489624	1.28432274537204	0.481200357100785
ACCCTA	97.6330466625589	1.8006301766425	99.1890837008495	1.34584630048799	0.486629925790014
ACCCTC	95.9229917793315	1.82345287084911	97.601412916754	1.38975204608738	0.489389439870181
ACCCTG	97.3272935972671	1.55179437314598	98.8864858321449	1.39528515232012	0.495967938005086
ACCCTT	96.4804467158445	2.0026264396278	98.4096661924443	1.31017328269114	0.468458276912885
ACCGAA	98.7519037014442	1.92767434426778	100.366340186355	1.57322536168925	0.493003628601927
ACCGAC	94.0102725264903	1.97436780373127	95.6589094345053	1.80133195881189	0.497339375453271
ACCGAG	97.4259597940145	1.91341525202414	99.064539017704	1.68664691531594	0.496080995423523
ACCGAT	95.8736953750095	2.05310142561489	97.5515948931091	1.76656657882934	0.495690476641311
ACCGCA	94.9749965853629	2.02085076679094	97.0622494686743	1.34722585946488	0.469300312865086
ACCGCC	93.9690924902525	2.03142321536558	96.1620081200071	1.3038654115745	0.456976279619863
ACCGCG	94.6178635412405	2.19080207524382	97.019802750962	1.31480382460539	0.379764158239637
ACCGCT	94.7440434327659	2.24360250365382	97.3760680610521	1.37563374919621	0.343237185383403
ACCGGA	98.7189033430516	2.0638570887052	100.146875856608	1.3688950142185	0.467454791237797
ACCGGC	94.9153577894705	2.44728752498937	97.6551832277691	1.4891850898171	0.27353136752227
ACCGGG	97.5668175851593	2.02564070226473	99.1659321553214	1.44814215955337	0.484890975383543
ACCGGT	96.7472127303142	2.11365798999437	98.5109470035642	1.49134990414609	0.48331471025563
ACCGTA	92.5694109023853	2.09854453336945	94.2536225907431	2.00527706667817	0.498833288579254
ACCGTC	89.9930353913384	2.28635185685457	91.717010370251	2.14148985226108	0.498456109722362
ACCGTG	91.6117646781057	2.20078559686706	93.294902536424	2.0304396679337	0.497892775967923
ACCGTT	91.4710861351564	2.49073762982616	93.2237079062778	2.14243928840636	0.49649700689829
ACCTAA	97.3415426292168	1.72647614500633	98.9654705628041	1.67784555353477	0.499102991062442
ACCTAC	94.5564337099082	1.51536716925851	96.1686554896679	1.70312818599706	0.504019274331332
ACCTAG	96.3496163606827	1.59609531870614	97.9452271913347	1.63227867829533	0.500747313036853
ACCTAT	95.7055062367889	1.70113924100246	97.3316369773828	1.69341117282595	0.499991193171564
ACCTCA	90.9250116536063	1.66404363767898	92.7763386088694	2.09239405090353	0.505546960633043
ACCTCC	89.5048872795341	1.57819058283735	91.6991917499018	2.21924074915638	0.508214822136714
ACCTCG	90.7398653274984	1.57199016095098	92.7190786976067	2.16343608253424	0.513092230424995
ACCTCT	90.5000336317092	1.60961932114044	92.9753155141004	2.13509396732624	0.500106591330153
ACCTGA	94.8178762256588	1.60369282083037	96.4315414810253	1.57947800254924	0.499516848325871
ACCTGC	92.6007235363398	1.70253733163169	94.2283914056261	1.48913506610759	0.495689121979142
ACCTGG	93.4457210025387	1.55191669766457	95.059505448109	1.62963704175181	0.50164598771005
ACCTGT	92.7846390903444	1.53951991192366	94.4052172416119	1.63862562405803	0.502148551575639
ACCTTA	86.4024685908506	1.71978974652359	88.0724881656819	2.20670397244234	0.508117209791498
ACCTTC	83.2123560660046	1.42289079181871	84.826597906537	2.11324472038143	0.521875788829666
ACCTTG	85.37764710649	1.51119135143131	87.050297089092	2.26737652506228	0.524167291486252
ACCTTT	84.5442050491457	1.61936276283121	86.1770377242512	2.00446482917789	0.50724170802245
ACGAAA	85.1822717044683	1.90876321274721	87.1836770749822	2.56857444167421	0.510698265546395
ACGAAC	81.5268380810412	2.40159040186223	83.3260523922543	2.65865089984282	0.50189514905493
ACGAAG	83.8259519987171	2.05669381666544	85.8774002549332	2.62671328293257	0.507225082706177
ACGAAT	82.4955901208257	2.59872671073076	84.3135267306431	2.73168355429646	0.500792133245339
ACGACA	74.4749684862301	1.56111363430461	76.8439716750206	2.26657425104257	0.526788822273971
ACGACC	73.2317086258032	1.54514605938888	75.7549104184816	2.19277032310703	0.514368559808764
ACGACG	74.0329724345882	1.50246614336957	76.4227441873546	2.274519407142	0.540403106004769
ACGACT	74.1602499072703	1.51941392283608	76.3527089665181	2.04959035189649	0.50751769084714
ACGAGA	84.1265240889328	1.92162531525036	86.1713072466798	2.57940231330668	0.513099740070953
ACGAGC	78.407987671612	1.27239374982158	82.5959778056539	2.52526119411117	0.3040439014476
ACGAGG	82.8899227218569	1.78325849603018	84.9201595317299	2.54829629043165	0.524684361749308
ACGAGT	81.8433890262159	2.72992519974723	83.6793583652235	2.8144315909515	0.500420120785795
ACGATA	73.4600842275548	1.66985048726893	75.1298961482819	1.84393151053084	0.502749391433586
ACGATC	71.2748928663924	1.29198320025672	73.9472501082014	1.91533894194044	0.498739938388792
ACGATG	72.3112050816836	1.54910841607248	73.9452967136741	1.90964651951402	0.507004821374499
ACGATT	72.6177865760665	1.57404809777492	75.2881023801156	2.17421449155237	0.503056355108091
ACGCAA	88.9054641945046	1.44269080307533	90.9843190039234	1.67207080665939	0.494960979832546
ACGCAC	85.7510803678443	1.48001469686182	87.8288434690796	2.07615845914388	0.523215299347904
ACGCAG	87.6562468079348	1.40727634993481	89.641242377667	1.81339340456732	0.505346936032077
ACGCAT	86.7492605228987	1.4365496231224	89.0089026193181	1.6604772253687	0.493428228493291
ACGCCA	83.3512959256055	1.34594510993578	86.359442692907	2.16978873215832	0.527183659284789
ACGCCC	82.1043283087007	1.3753397342414	85.0081878811169	2.21564520335696	0.534770549076579
ACGCCG	83.0999345442527	1.33167209556551	86.2512586497083	2.14352321660974	0.513937548768163
ACGCCT	83.0416874996503	1.34305868988162	86.0669153201414	2.27031086304724	0.560458556644253
ACGCGA	86.9805888307556	1.57208326282609	88.8637048096964	1.93362645872868	0.504212729122874
ACGCGC	84.1457979979613	1.63932154504605	86.1845665146553	1.92276055164286	0.498994471633251
ACGCGG	85.7778878674104	1.61273730067513	87.8497823982706	1.96775811612171	0.500631759220353
ACGCGT	84.225425763264	1.66050259719113	86.5082568536856	1.9908315819494	0.495536332274396
ACGCTA	81.4310940832176	1.46636148690806	84.5780675675173	2.38892975509914	0.536821940174664
ACGCTC	78.9713400918043	1.50461013208906	82.0546530794938	2.29604942436959	0.518541311841155
ACGCTG	80.4791641754015	1.43472535539992	83.7685760747382	2.30489478146842	0.516053623509973
ACGCTT	79.6852040540738	1.39622835032396	82.8496723410122	1.98793289713507	0.469759789829239
ACGGAA	84.1759171815607	2.4213992067362	85.9524499928267	2.64919085060711	0.501782446103256
ACGGAC	78.0510631413857	2.39789042414463	79.8450251872365	2.80883887442303	0.503266082455466
ACGGAG	82.5559138632632	2.42306876151225	84.3315648186137	2.69502968141709	0.502134060779367
ACGGAT	79.99795345303	2.54594752143595	81.8032416084052	2.80354619061293	0.5017129241942
ACGGCA	79.2196968170142	1.74579306233018	82.7983519159094	2.14491711477068	0.488524044905655
ACGGCC	74.6010132491843	1.65124654025864	81.389654448389	2.29057254707767	0.394428955477051
ACGGCG	78.2704096696267	1.69953510337561	82.9839298549434	2.03762133931744	0.478381360129448
ACGGCT	73.5183279479556	1.48828723239032	83.2866176130243	2.11832839184934	0.24064988991136
ACGGGA	85.127441661286	2.40153567029192	86.9036730059636	2.55185208328787	0.501184089597819
ACGGGC	79.3587211634645	2.76183077521104	83.9214222277835	2.29031869127932	0.33960216031433
ACGGGG	83.783019015521	2.34636925839864	85.545554922403	2.50010095430653	0.501291860929531
ACGGGT	82.8224665313933	2.60758755256926	84.6160809130767	2.65983447799936	0.500329252226291
ACGGTA	78.0089850649751	1.7415339973095	79.8348740861187	2.76364296109403	0.527190343728224
ACGGTC	74.5973232641109	1.94745233513112	76.9412475703458	2.7528729169902	0.533528191296069
ACGGTG	76.2917125319328	1.88255788848433	78.4769905192881	2.79405429532585	0.536081811113341
ACGGTT	75.9481461652741	2.67074094892941	77.777216188534	2.86993997959613	0.501103603907797
ACGTAA	80.8178078426724	1.57531459720133	82.9882032532354	2.42772540660711	0.608142676871615
ACGTAC	76.8085704903595	1.59968017041933	79.9535215440564	2.55141830056459	0.736579809982576
ACGTAG	79.665822612867	1.64559570660357	82.4519872293267	2.55527205561819	0.733181207573905
ACGTAT	78.1418017624499	1.58931043918309	81.2613533764619	2.57210112003994	0.694514861135118
ACGTCA	73.854351494007	1.6548891166782	77.3918747128686	2.805698186413	0.704585028637166
ACGTCC	72.2933689394827	1.6110153852931	75.8717236335031	2.81785565825467	0.697759642915133
ACGTCG	73.5981173522034	1.63970024895547	77.1158636036697	2.81892478385013	0.705217554435685
ACGTCT	73.4347758024177	1.64761178476867	77.0606048630916	2.85280520873072	0.676075564714582
ACGTGA	77.2997214904446	1.72554012707461	79.6959467989666	2.5933086963899	0.568751983814822
ACGTGC	74.2950308817371	1.67499025093781	76.7333712860621	2.59678433944459	0.567732936737767
ACGTGG	75.7309216716014	1.79527956614975	78.3764526086025	2.71591552782091	0.660651052020184
ACGTGT	74.247849900954	1.75574414362451	77.3374493240649	2.72249009448706	0.686224108546216
ACGTTA	68.0981211955463	1.80538173489412	71.696523289299	2.92202618924911	0.728243473181633
ACGTTC	64.5754403180094	1.7456059350486	68.3179846504589	2.92775235322836	0.739177634469566
ACGTTG	67.0674477695298	1.73793316783345	70.7321764445119	2.89162847799115	0.73555180629232
ACGTTT	66.0948752752848	1.75189070089841	69.8796122586571	2.91814910874888	0.749276337682731
ACTAAA	108.200163342804	2.7630648846277	110.604731942186	1.95284451308779	0.469051073153607
ACTAAC	105.421965726289	2.39013532637161	108.368746225535	1.94410549457018	0.518241711300929
ACTAAG	107.178995617083	2.69418879364913	109.531322945035	1.9385881174395	0.474992457237039
ACTAAT	106.864904567421	2.47800839548689	110.36779423783	1.89552148763921	0.516559211653777
ACTACA	103.580157077599	2.4678223037845	105.808722431913	1.92943443465278	0.49483059946802
ACTACC	103.080575849797	2.60040635908141	105.775158264504	2.05140453530487	0.50005229670658
ACTACG	103.435396383548	2.59104419279022	105.426336315429	2.05496934441561	0.494068170285185
ACTACT	104.18830668513	2.738079098441	106.87023430881	2.04863746108414	0.491341815836365
ACTAGA	106.381416133088	2.63819150786231	108.420818447914	1.86466605784846	0.472162134860337
ACTAGC	104.801596118498	2.79912835139739	107.624505819179	2.04824874897419	0.484898163173445
ACTAGG	105.373885908935	2.66958974579691	107.421231545538	1.84173246827073	0.463287024424886
ACTAGT	105.443515112044	2.47312562895727	108.681067499757	1.90175274086936	0.511825271708763
ACTATA	103.50912674281	2.79831306247663	106.185422190613	2.16087871021135	0.494251067414121
ACTATC	103.573043179042	2.66596212415709	106.812243025428	2.16709518706261	0.514718993478576
ACTATG	103.179551544092	2.87772885493446	105.790678812923	2.18416625795084	0.488787547966195
ACTATT	104.913179927171	2.7383827034801	108.791153952429	2.11434594683171	0.518608137700963
ACTCAA	112.649999263652	2.82290180453173	116.271845360935	1.92263412054213	0.22360149066013
ACTCAC	109.766695251079	2.83976166441569	113.874579069656	1.95750483174824	0.205866436523794
ACTCAG	111.80940203725	2.80874548850546	115.589105737662	1.92594804823977	0.212998742007713
ACTCAT	111.425184657596	2.90192333655154	114.916880675834	1.97945295992683	0.245861301232571
ACTCCA	110.644527129267	2.78163624205216	114.920173494117	1.95443379231038	0.194792535299042
ACTCCC	109.029445777944	2.86416899998007	113.329065459964	2.0101983506377	0.213078182661417
ACTCCG	110.2248631005	2.69553449511417	114.784833487789	1.92386523504611	0.174181508738305
ACTCCT	110.284412526348	2.97007626298292	114.317839592918	2.03034154370391	0.207323773763838
ACTCGA	111.032115834711	2.7674944442677	115.572930813932	1.93035335935473	0.173293912185711
ACTCGC	109.138097224058	3.10201850592439	114.105163516114	2.11850880287613	0.210078328038784
ACTCGG	111.360109172599	2.87709342697589	115.218167973029	1.97214638831861	0.20367133274618
ACTCGT	112.208695115927	2.90937597333904	114.760047749024	1.93117832619874	0.402931198684087
ACTCTA	111.318120153899	3.03517981704606	114.659091481123	2.043741147774	0.290577429325839
ACTCTC	109.728503044037	3.1900214488496	113.393734256705	2.09727062906077	0.292081891979551
ACTCTG	110.906594654803	3.11806972387864	114.256998883932	2.09325190236215	0.282087807662587
ACTCTT	111.072750845946	3.20108265673076	114.409490340868	2.10435791780873	0.330790595647649
ACTGAA	104.074179331463	2.678160822159	106.043612523584	1.9381907062331	0.480687723158026
ACTGAC	100.529302575987	2.41932311759446	102.244041239033	2.04694341752627	0.495680595821074
ACTGAG	103.162494839036	2.60334171940066	104.999668287618	1.9301016860446	0.486473503190672
ACTGAT	102.245059217721	2.51615315622581	104.213772127649	2.07940479448706	0.496643217944158
ACTGCA	103.399977622499	3.58315522524046	109.355122449297	1.84319503856338	0.441151419668672
ACTGCC	102.352551179977	3.69172141310974	109.133294737167	1.84115479087437	0.399405646387577
ACTGCG	102.281923904094	3.51381176380539	109.351644080558	1.90138556384184	0.331745165516325
ACTGCT	103.275536586409	3.99705697881515	111.06869436409	1.89032524102606	0.326822102636483
ACTGGA	104.425902759404	2.77471290978671	106.390218934968	1.82349042444765	0.452616157135337
ACTGGC	102.006803709	2.90372406291515	104.636224486556	1.96899640388494	0.449847771415049
ACTGGG	103.553128669187	2.80128047610871	105.483962140235	1.80555135663746	0.451667020028799
ACTGGT	103.334381314136	2.68326336671758	105.867614583839	1.98957877915537	0.487722243543505
ACTGTA	101.942594596962	3.11847435894884	104.873223387206	2.17006367713989	0.464386177607716
ACTGTC	101.687421403422	2.99398577088459	104.669143368351	2.26761785606826	0.493257310570536
ACTGTG	101.946014521613	3.23125633244328	104.49866530967	2.32748251720105	0.478534429613233
ACTGTT	103.228043812887	3.09788877456546	106.800486864575	2.23566764003777	0.493630335910664
ACTTAA	103.171447312752	1.80918380678039	104.788056739434	1.50840895351125	0.493825869604189
ACTTAC	98.9757108771278	1.83368199154289	100.589154858335	1.51155997380121	0.493263106312943
ACTTAG	102.980175144452	1.91034931258815	104.230086055922	1.60027530626828	0.483742472564867
ACTTAT	100.843449954951	1.69138860128675	102.474505651337	1.57702817731274	0.497875638024801
ACTTCA	97.6670722119546	2.02370617573753	99.1220895217308	1.67589654898744	0.487752518357252
ACTTCC	95.8357760280617	1.88395539477188	97.4698852831557	1.73397239146015	0.497432916806939
ACTTCG	97.4879561735572	1.91107790288702	99.0491975454492	1.71032245585401	0.495260557667452
ACTTCT	97.2366260755424	1.92288318554784	98.866094217387	1.7166538696853	0.49639711518591
ACTTGA	101.673268534853	1.84644584011395	103.048875708499	1.68112206803278	0.493846673046816
ACTTGC	97.6609621452166	2.00237846366291	99.3175254057323	1.70865315705955	0.495117848508028
ACTTGG	100.83925459383	1.92436567790689	102.091660656244	1.61359793048546	0.483877142252986
ACTTGT	98.760618336149	1.80559271559782	100.454576233436	1.54984378612989	0.495973854666124
ACTTTA	93.4167033851926	1.94725365555415	95.2182805667285	1.52931946443535	0.492839835860045
ACTTTC	90.873008931591	1.89172851855887	92.5542535440662	1.73120060749919	0.497553910793713
ACTTTG	92.7336929128922	1.95770195799627	94.4688012562873	1.60652024209642	0.494426055704191
ACTTTT	93.573288348658	1.82168526645287	95.2109228542857	1.68799927009866	0.497628647839154
AGAAAA	78.4702948877251	1.38159954844351	80.0362731971632	1.41560714867045	0.500666860736768
AGAAAC	76.6139676371043	1.27716842648403	78.0863760206508	1.26528002799263	0.499605663601475
AGAAAG	77.1442641488286	1.43288084273052	78.6949178325382	1.33822214337632	0.497121224365356
AGAAAT	76.8960407692231	1.3272026591646	78.390915199609	1.22341051472276	0.496576057444248
AGAACA	67.6771520809884	1.59612248310636	70.2058327252121	2.01795615928316	0.494078218186257
AGAACC	66.7851348859107	1.55433203525898	69.077760865869	2.20399230219984	0.520205200462216
AGAACG	67.5551728312681	1.5685219911364	70.1449724948396	2.07881637324195	0.49932556495855
AGAACT	67.8278971273016	1.56658963154608	70.1997377328407	2.06471882213103	0.501800959054438
AGAAGA	76.0599048893949	1.42737125398051	77.6096233811503	1.29033947338057	0.495959287174256
AGAAGC	74.8371437724588	1.41577295485417	78.0639661105542	1.86894622679075	0.495019085290325
AGAAGG	75.126004767087	1.44418256837152	76.7078848738274	1.3901730209014	0.498454154495939
AGAAGT	75.7372250886232	1.35549584644433	77.2117591631131	1.14742667921996	0.492258689476153
AGAATA	68.1413578309171	1.50147410783894	70.4479665790694	1.95235393331174	0.501850462363013
AGAATC	66.5015512308325	1.38055256610015	68.9911888340247	1.71610167196432	0.494077741386423
AGAATG	67.4290405437018	1.47428987378222	69.7774090463432	2.01187830592428	0.510055621277985
AGAATT	67.9232733726009	1.39636780236247	69.5996512111916	1.98066183984336	0.519699952763659
AGACAA	83.3305906388546	2.09599982345589	85.3041241537803	2.77518614686627	0.506226378464967
AGACAC	82.0927639577768	2.12383202389907	83.8278158770787	2.4455008577971	0.503470850332636
AGACAG	82.5131788602512	2.1760361178951	84.2555428769808	2.45064389234547	0.502799400011409
AGACAT	82.7399266489597	2.04046217519366	84.622770537912	2.67341420630657	0.506534390605943
AGACCA	79.4543789953257	2.03751984870015	81.1823680340106	2.27247261019486	0.502729162726519
AGACCC	78.6409932599243	2.02176784160842	80.3509468936283	2.19043177769103	0.502097882411944
AGACCG	79.5330082701354	2.07185265950993	81.2543616024839	2.22059154107257	0.501741389000143
AGACCT	79.5603695769361	2.08687706948535	81.3090403310846	2.41068021096563	0.503444133037075
AGACGA	82.1438665836313	1.92238697211099	83.8244738400627	2.03033415314802	0.501538806068749
AGACGC	81.4665836930619	1.98910343412637	83.1556998160148	2.06973790616148	0.501141345700408
AGACGG	81.3055562683826	1.8954924895993	82.9842668465563	2.08662692339697	0.502717445597745
AGACGT	81.2479944190111	1.8680659639398	82.9085021443057	1.97938607651555	0.501772759943131
AGACTA	79.0948918821628	1.80504701436485	80.7854259912919	2.06617084187122	0.503850775930938
AGACTC	77.6173731547508	1.6112279526468	79.1897906925393	1.79288230672616	0.504223859232881
AGACTG	78.6115320472491	1.74610040882124	80.2846669864381	2.03296802065695	0.504565862007784
AGACTT	78.1695104388628	1.60408087229207	79.7538094460829	1.68202767437895	0.501738476691932
AGAGAA	78.7025760939349	1.11063572440679	80.1631340873343	1.28661507923663	0.507239870422663
AGAGAC	74.2773641267123	1.20182855050123	76.0193394864596	1.23885722256176	0.499739437999844
AGAGAG	77.2535655687394	1.0801696164866	78.7189919336361	1.20785954528524	0.505481171723014
AGAGAT	75.4913450010377	1.31588091036701	77.0310469643925	1.19002597194413	0.496085880262947
AGAGCA	72.0634250326611	1.61951261213325	75.6055629978865	1.51328765692762	0.524467014998567
AGAGCC	71.7845933019234	1.82684857668718	74.1447956478826	1.20592228424156	0.472530174569428
AGAGCG	72.4224398768154	1.77622217828071	75.8609088397662	1.22001892669756	0.530867697674517
AGAGCT	71.9853791022465	1.52786762224494	73.6104234962602	1.6015946472457	0.50159433688192
AGAGGA	77.9897321510344	1.11368281371963	79.4142054461396	1.24504927327484	0.505869015194462
AGAGGC	75.3344779231562	1.00555433960484	77.2421497143488	1.05249571824229	0.495902180882467
AGAGGG	77.2535923552168	1.075316826633	78.661740550546	1.2359807939226	0.507550953982192
AGAGGT	76.2866812328847	1.10649956255888	77.7549216391076	1.17222572501529	0.502779280450169
AGAGTA	70.8803356965734	1.18916281404106	72.9305642439431	1.07175368765025	0.505526096686454
AGAGTC	69.7771936914228	1.0947754722636	71.4746891824699	1.38305174882333	0.507937096078872
AGAGTG	71.0880952044293	1.19154423982813	72.5853264099853	1.23191936565841	0.501800689963014
AGAGTT	70.551705291129	1.21606858388323	72.5031119608831	1.19157516573238	0.501614497529564
AGATAA	76.379295621234	1.97514403966992	78.0804453730754	2.38568052748819	0.505258690036081
AGATAC	74.010617627309	1.40189095437579	75.9419752179519	2.78039919763528	0.542594506203178
AGATAG	75.6099269602124	1.47964362736934	76.8080995905821	2.60870232398648	0.521889211754273
AGATAT	74.9640674629811	1.5150226721869	77.8030996005498	3.10216549130359	0.550114026715061
AGATCA	70.0117317619356	1.56340778553435	72.465117471316	2.92873380825952	0.540861518989845
AGATCC	68.9959828211348	1.77914013014316	72.3255084728738	2.96481090468573	0.545397074933311
AGATCG	69.9389515542969	1.61219649769017	72.5460495041097	2.96857678790071	0.536187985190845
AGATCT	70.013340390934	1.81531135863272	73.8792340889145	3.10310235108319	0.533003552481438
AGATGA	73.8132712743104	1.59515326482054	75.4510616916966	1.95144789062241	0.506746686655029
AGATGC	72.0372878967679	1.36285978595725	74.6323889469961	2.44319947040406	0.539695495780567
AGATGG	72.6750954969375	1.41501613447204	74.261038361391	1.9502572780774	0.514181132211445
AGATGT	72.2471202465085	1.30905378444877	74.6020774509613	2.42719337564603	0.553990403407882
AGATTA	65.1772893795547	1.55324554075099	67.9549113079838	2.62894644801888	0.645660787484007
AGATTC	62.5077171927226	1.40753363721684	64.7193156269774	2.11945056348415	0.53250614300852
AGATTG	64.4342488475099	1.58030489865231	66.8767972326389	2.47543886790264	0.653925339634687
AGATTT	64.0278911970342	1.53714927445574	66.303437863345	2.40833013661042	0.596056592097563
AGCAAA	103.914005075366	2.43904341191041	105.692273126778	2.2438885263609	0.498344575756926
AGCAAC	99.4313009562327	2.33852493520462	102.832875712113	2.04385250177717	0.512813047096651
AGCAAG	102.794581214526	2.45293822439258	104.580258828999	2.26834667433445	0.498488925928632
AGCAAT	101.100338611535	2.47620115741556	104.398652870657	2.07912331678987	0.512579202964798
AGCACA	94.8173147481568	1.51787088464873	96.7632094430595	2.12723806646128	0.518874053481177
AGCACC	93.3001901788482	1.34918540371977	95.913224300353	2.06011365443652	0.52598663233641
AGCACG	94.4995464834062	1.48385575234058	96.6806208198801	1.8207692676759	0.498850126056736
AGCACT	94.0397953729592	1.31532119917705	96.2585348626421	2.02253109546404	0.536975365740246
AGCAGA	99.9310139364597	2.32491624120666	101.697077915082	2.24026987105604	0.499236111867288
AGCAGC	96.7467001341372	2.29524577811386	100.130307467271	1.96707692911709	0.509828307406208
AGCAGG	98.944808147456	2.36188798676131	100.722575734044	2.31312627693905	0.499588949282574
AGCAGT	97.3888189481556	2.26950844940178	100.865080041265	2.05018263616995	0.503634869532457
AGCATA	94.1603250672641	1.66191833042512	96.2318641170674	2.14890596276392	0.506339129607647
AGCATC	92.174937163283	1.91219097255384	94.7992784253712	2.09674828858345	0.489393950680854
AGCATG	93.2986267303636	1.77485785118593	95.5920830181131	2.12670129329424	0.495990233067151
AGCATT	93.8164128941467	2.37809317036249	95.6098459538427	2.36264063612674	0.499860643280587
AGCCAA	105.851934613356	2.29060919946459	107.105910503545	1.57626487164756	0.451147834367385
AGCCAC	102.607005337574	2.128943765227	104.283145481986	1.73895541722464	0.493870068865423
AGCCAG	104.79342413131	2.06260454444181	106.443693651459	1.69971202590923	0.493949512997471
AGCCAT	103.908156591251	2.24892277326116	105.594849022027	1.80750648498966	0.49342877102543
AGCCCA	97.6965166882154	1.25461111281353	103.090646978607	1.77668998770943	0.249941678578482
AGCCCC	99.9614269279415	2.49673045059473	101.539611563761	1.46948040164936	0.42984141147669
AGCCCG	102.198967876638	2.25773516111628	103.277802033387	1.49379599901426	0.442890117477205
AGCCCT	101.161837448235	2.13683144920039	102.54398547832	1.56836152836277	0.46896467448667
AGCCGA	104.056704373376	2.13533221238174	105.724640285383	1.72867601528029	0.493438940697872
AGCCGC	101.625702480849	2.44684798887534	104.217071575705	1.65344454973286	0.460013077298801
AGCCGG	103.296695828007	2.18595500077906	104.99820863425	1.80977830694417	0.494652803094771
AGCCGT	102.250688319747	2.35829665253028	104.249315288159	1.68205736885404	0.477331974493118
AGCCTA	100.842556504692	2.20598431007607	102.164399572974	1.60867105261785	0.46516362579022
AGCCTC	98.3840098898236	2.36880430052317	100.163165143899	1.72865826985844	0.485499427969923
AGCCTG	99.9399756520528	2.07360114797549	101.60041660031	1.7421100079347	0.494704174875315
AGCCTT	99.0561863067112	2.47356909737255	101.11068299248	1.65883861357108	0.451197655727372
AGCGAA	99.3420366141161	2.60615576634514	101.216600342893	1.79724890291298	0.475061018246921
AGCGAC	95.0819274417916	2.59449103246269	97.1223495069794	1.84178199549479	0.477100930755622
AGCGAG	98.5084291609932	2.428635158334	100.243694060193	2.02549673278164	0.495338031913585
AGCGAT	96.8104607498991	2.57676043161836	99.0592090578431	1.84851348069085	0.477026417649452
AGCGCA	95.170418582858	2.06422253465371	99.0578381464467	1.56336643167172	0.525248063569293
AGCGCC	94.513888293975	2.4180437481841	97.8818374246783	1.6186101386085	0.483543245888475
AGCGCG	95.9403487315528	2.51444422701187	99.0814993046137	1.6185669768712	0.446822357298053
AGCGCT	96.1014845991416	2.74997587257557	99.9590462991371	1.6407450137537	0.447346960092998
AGCGGA	99.4751122142616	2.67100134163998	101.303194745941	1.78930642555619	0.470940388725529
AGCGGC	96.6501477834591	2.74744595855968	99.2524463268633	1.82182064458839	0.429768775712066
AGCGGG	98.7848666889853	2.63653375053297	100.559644967602	1.79314686301985	0.478027286331893
AGCGGT	97.8429317886572	2.64403974638484	100.217896606096	1.84165721069368	0.463764444061481
AGCGTA	93.553266970343	2.44807184768097	95.3181354551537	2.18093556616376	0.497459279329369
AGCGTC	91.5340318476932	2.54259539513192	93.9842780781886	2.01909511309412	0.501082331778115
AGCGTG	93.1061506434419	2.57240576406988	94.88447020947	2.27098040581446	0.497384116042289
AGCGTT	92.8458129865306	2.50350236932407	96.0177580363416	1.86710317581689	0.503194635363448
AGCTAA	98.7540167964903	2.00884658924763	100.475256426935	1.89430046788571	0.498659943760057
AGCTAC	95.3591759930274	1.90004346909542	97.043192647138	1.85275473117186	0.499423507314006
AGCTAG	97.4241574522025	1.97553376522996	99.1333665396061	1.84202167299711	0.498313614950728
AGCTAT	96.7987443466846	1.90612960106938	98.4931208625789	1.75513109219495	0.497870226364134
AGCTCA	90.0015283771764	1.69619801089317	91.6256390878937	1.78287580026119	0.501566315770856
AGCTCC	88.2332743235164	1.61237040389206	89.853809263047	1.78684677909093	0.503352367164311
AGCTCG	89.9013175675284	1.70234052370368	91.5385599575016	1.92161103176802	0.503784630526297
AGCTCT	89.6420969286053	1.6961374936368	91.2917367862642	1.96752582901706	0.504613482860507
AGCTGA	95.413387916886	1.77003703228202	97.5593133540983	1.49355628360032	0.50714854009575
AGCTGC	93.3441805092003	1.82570345484986	94.9410069131506	1.41288133032287	0.49034287716978
AGCTGG	94.2356409291685	1.67594388465138	96.688722634994	1.64095493837413	0.510127733841721
AGCTGT	93.8245267494887	1.82906710262577	95.4986513951299	1.77085773923562	0.499234130916434
AGCTTA	86.5863825055153	1.31442053875294	88.101104267922	1.83121559962576	0.519671142793871
AGCTTC	83.9541857741166	1.1482301197778	85.2631907413539	1.82139222770529	0.551823401040107
AGCTTG	85.8609426796657	1.2286645513268	87.3754399030966	1.90916666681388	0.532706325633147
AGCTTT	85.2084148094822	1.25120089684398	86.8923712580062	1.54672085172808	0.506803725302408
AGGAAA	71.0048479670769	1.48431100990048	73.4474831953976	1.40162910023528	0.506667120582319
AGGAAC	68.9088980301892	1.33082879276936	70.7230667097286	2.12092316272289	0.546581918507164
AGGAAG	69.4745202651775	1.49090649509903	71.9800828936592	1.6858434920535	0.4967477890406
AGGAAT	69.4968922310152	1.39955984596007	71.5226101022072	2.03931384501616	0.518840863178049
AGGACA	59.5699068343068	1.82426118473037	63.6651064409121	2.52146399636869	0.763160030356541
AGGACC	58.8113737424379	1.80642596829291	63.2291801226436	2.55184520179718	0.82502675031816
AGGACG	59.4940887384019	1.82749996044788	64.0014860218563	2.47772209520249	0.777165639885134
AGGACT	59.7838410423886	1.79815658557239	63.8539730672647	2.51488169433104	0.784425788433709
AGGAGA	68.897037343144	1.45076218560342	71.633518095007	1.47598874191708	0.505099317915052
AGGAGC	67.8323306958467	1.63276490099751	72.8350922757579	1.5317260423018	0.523406632740857
AGGAGG	67.6130849019086	1.41641955477269	70.513825384154	1.68806016705608	0.498458480455479
AGGAGT	67.3386995229523	1.52530127103521	70.6246595774693	1.97882622281045	0.486733080712671
AGGATA	60.1614781204247	1.68830123645138	63.5403432185538	2.46722831457014	0.782033890543682
AGGATC	58.4291215798554	1.46368278263085	60.92368856289	2.29449109324476	0.590075969517392
AGGATG	59.5911957927017	1.66553392428014	62.9158686550626	2.47132765935433	0.79828066155384
AGGATT	59.7291247993408	1.59720039854718	61.3335437799539	1.73995389998925	0.502443025107591
AGGCAA	79.5265250922369	1.31918731406276	82.6648687916096	2.32800345117814	0.537173907497517
AGGCAC	77.8025241846942	1.25623407161456	82.2331093568236	2.80960951754868	0.449681758476299
AGGCAG	78.4901239378646	1.31540871357208	81.6030470972395	2.48118501245476	0.717089990145021
AGGCAT	78.3390729598297	1.3263652511049	81.8843756894267	2.75400906356486	0.646888857297283
AGGCCA	73.7319034104581	1.20201495944374	77.6691448835398	2.44925639570812	0.481958872199856
AGGCCC	72.4698078769738	1.09501935018749	76.2691666084017	2.39800131085863	0.407158015330042
AGGCCG	73.5634130096544	1.19712974222871	77.7850421427597	2.57006789700309	0.464845863350435
AGGCCT	73.7366429856024	1.28716529725974	77.8479470857225	2.56231201488839	0.527491577215739
AGGCGA	77.9129550146478	1.23074320183091	80.8716147250385	2.24587809375569	0.686093803267443
AGGCGC	76.5265586884747	1.31454732061818	79.4145353473104	2.21607102382913	0.574660628211632
AGGCGG	76.6541986968638	1.27431826685305	79.7020459728485	2.23383488793173	0.545952846820601
AGGCGT	76.1084414865711	1.34563442508855	79.4026050862258	2.48199880798939	0.693054167638871
AGGCTA	72.8167163430042	0.939812255076224	77.0826380569255	2.24223204096201	0.319548926781064
AGGCTC	70.7768831146364	0.898696247228373	76.1883190309129	2.29786176455583	0.288303213814958
AGGCTG	72.0636724484991	0.914568029074499	76.6689045909586	2.22379912182516	0.290055065796789
AGGCTT	71.6712134739476	0.807251247595816	77.6692361048316	2.95741058264308	0.220811082942461
AGGGAA	73.8684637113095	1.2654440110432	75.6278581014033	1.31017418621854	0.501450018244101
AGGGAC	68.6593557680331	1.34044653805273	70.7866607709678	2.09976472098301	0.615091357378279
AGGGAG	72.5000496275186	1.34128207493879	74.581151784729	1.43916464514238	0.505564589267435
AGGGAT	70.0158283384122	1.40188490720828	72.1277408098506	1.96834232599139	0.518502986838383
AGGGCA	68.3458610129118	1.90275338347247	71.622691291461	1.40118241317836	0.266396650869489
AGGGCC	68.2465290554747	1.92224426988034	70.6203301562636	1.14048888028839	0.238118031219299
AGGGCG	69.6353557531554	2.10385967907825	71.7234440916262	1.39402109924223	0.273926042043542
AGGGCT	69.2164075372128	1.57994584267038	71.1129454366667	1.22624457538254	0.498488784928796
AGGGGA	74.3012457013617	1.24022171216032	75.7726417077085	1.14189076444662	0.49636224583839
AGGGGC	71.7780324187393	1.18311899422224	73.8359502806185	1.33846002739456	0.494986034656766
AGGGGG	73.686913773439	1.34539550062172	75.207860002283	1.22336272203524	0.495924083436671
AGGGGT	72.4156075867603	1.14425573146526	74.4398670777928	1.18350087048917	0.498724837062982
AGGGTA	66.5733986381043	1.40584884224065	68.5152748829816	1.81109386944059	0.505901978941745
AGGGTC	64.7273073984137	1.18814090912588	66.5642458491613	1.93613259827521	0.574327150792552
AGGGTG	65.9283631550868	1.2560284584902	67.5369990530828	1.90085881374829	0.529948384570428
AGGGTT	66.1674222029644	1.23979806657398	68.571862706614	2.02391426273427	0.619585167697991
AGGTAA	71.7511960275669	1.94051391539184	74.2812884441184	2.77198971321647	0.537712675788882
AGGTAC	67.6969657664758	1.67245434671686	70.9507360069575	2.73905809891709	0.751466986329246
AGGTAG	69.7314583781121	1.76012935394833	72.6587671800959	2.77494786293441	0.58352700459001
AGGTAT	68.7458673139748	1.70197132108177	72.9196605965877	3.03306668967256	0.602905119530479
AGGTCA	63.4528424521925	1.6786437046049	65.9513602814762	2.3762489283946	0.519540694241469
AGGTCC	61.5032356405533	1.34811639842861	65.1179631295216	2.17725485463038	0.419385800682109
AGGTCG	63.4175093527034	1.66867488520999	65.976131635076	2.35219167288815	0.51634848707802
AGGTCT	63.40904540843	1.80664668719185	66.4044157747229	2.70409053572573	0.536546076702667
AGGTGA	67.4708748738252	1.58020322107392	69.0962264570587	2.12702578617058	0.512448257810608
AGGTGC	65.340747044052	1.62410113417	67.5089189340434	2.17521857727441	0.510719439427295
AGGTGG	66.1541266419996	1.57077297568511	67.7934025200351	1.82464902607955	0.504655645991383
AGGTGT	64.9685724715972	1.49880009651949	67.5664185138623	1.95018088885806	0.479368700559075
AGGTTA	59.1540161395854	1.7270743393934	64.1012831296318	2.15289063863366	0.685375759967251
AGGTTC	56.46914353658	1.6645673319407	60.8119753567391	2.93773998211359	0.695151793150134
AGGTTG	58.49716454866	1.6911738181925	63.6076754556993	2.25773508163399	0.687781557094112
AGGTTT	57.664059037003	1.63464345930458	61.8538011562741	2.79017899244594	0.649520442205306
AGTAAA	104.764665273145	3.46399399635116	107.672734352003	2.37326512849243	0.342369931223626
AGTAAC	102.343372573268	3.44840563605981	105.340829609335	2.38422931061471	0.422321736893372
AGTAAG	103.512809368215	3.44695587955598	106.518282580332	2.36662485427545	0.331026429928319
AGTAAT	104.308900480945	3.39783497359837	107.375128723501	2.4722502367223	0.468521001328266
AGTACA	99.246298934716	2.82781941324247	101.058963673685	2.51794134587585	0.497902897615972
AGTACC	98.8450821568461	3.06854762198622	100.68212727603	2.79693433088088	0.498561441243078
AGTACG	98.7662832426262	2.98500264359736	101.120596151421	2.27343084424818	0.488758305664088
AGTACT	99.9918283602514	3.15421382710412	102.509880425547	2.44103469855423	0.48929877768457
AGTAGA	103.185757000211	3.35156157140691	105.155328393385	2.15080049155325	0.465514191564382
AGTAGC	99.706021972168	3.54985115348986	104.201061199755	2.47062501204219	0.243087581211414
AGTAGG	102.097060139909	3.30099621211512	104.073535350766	2.07836891387764	0.464291226539374
AGTAGT	103.049285031908	3.42459828925948	105.487240411453	2.4349971967575	0.463973546103364
AGTATA	99.8191995697284	3.73923187241876	102.830943836027	2.65578429539849	0.45635066088285
AGTATC	100.642099830888	3.86115938379302	104.049195853283	2.73546588958293	0.451117983789206
AGTATG	99.4392531343273	3.84177704720401	102.756998185934	2.68393303650161	0.439359819091817
AGTATT	102.444890018324	3.95206513794273	106.307027386361	2.81492389025706	0.462123727939851
AGTCAA	111.558812505723	3.06964775989768	116.887127385479	2.16166150643566	0.187454816420476
AGTCAC	107.764568848654	2.6873728299063	114.663992710974	2.22438168672864	0.121998373463162
AGTCAG	110.775589659654	3.08460133069161	116.055735684667	2.15698614387643	0.190928717112157
AGTCAT	110.007575644687	3.20774196357298	115.553195976025	2.24031184096976	0.157507153046979
AGTCCA	109.105459755328	2.90151706074175	115.166140680354	2.20444622337364	0.165418237809431
AGTCCC	107.125469998772	2.9507535487656	113.359576014833	2.3067253160639	0.157605466887154
AGTCCG	109.05175633389	3.00334722449198	114.958645256711	2.24658459893806	0.162889215725633
AGTCCT	108.615040495807	3.22252908917131	114.61143146583	2.35942965828498	0.156516154162621
AGTCGA	111.134563247381	3.23798200172207	116.244629730658	2.21425324631513	0.188674892665028
AGTCGC	106.831979238304	2.65302137971336	114.672339878033	2.40820222017359	0.132816702176961
AGTCGG	109.916567678267	3.1146260642448	115.498402949073	2.20119231599323	0.173789860109214
AGTCGT	112.00945172346	3.61812368116933	115.223324763958	2.37170119033702	0.264156226317342
AGTCTA	109.320029242214	3.29083034616071	115.401828927755	2.35701756566089	0.15673831445975
AGTCTC	109.008330233589	3.50866259399658	114.367483755515	2.40379022112356	0.191763724946548
AGTCTG	110.20091785989	3.53139244061925	115.132863305488	2.38766693021186	0.198077327716445
AGTCTT	110.561365754485	3.64608328127284	115.281509833373	2.45412666275394	0.209797074912425
AGTGAA	101.088936198526	3.54181354484431	105.088332992019	2.29619064345286	0.210046942408847
AGTGAC	97.0450923940454	3.44419864902996	101.457964287147	2.26968124262113	0.17804443794262
AGTGAG	99.9759180698836	3.45081362520307	104.011665099134	2.24484708709038	0.207610053605651
AGTGAT	99.9960219764544	3.54025516723985	103.867711010218	2.36287628688264	0.210676342110484
AGTGCA	103.171684750764	4.49560377939268	110.955734285655	1.91822212975094	0.404830676063297
AGTGCC	102.767152201295	4.94006715268598	111.271874212396	1.78428198498355	0.412265209098237
AGTGCG	102.456870568522	4.62778412566871	111.118465226899	1.96433345355998	0.324079474660551
AGTGCT	105.045567967952	5.19739157242609	113.417480485883	1.93050805884806	0.326849716595577
AGTGGA	101.993900453333	3.42843629375076	105.763855579493	2.24404452801731	0.228633083926529
AGTGGC	97.2282963996615	2.6805556150833	104.496907680321	2.38842905200469	0.126670070614758
AGTGGG	101.225799895497	3.38921106954602	104.914642036043	2.13474605594392	0.235684203756529
AGTGGT	101.992092478952	3.60563051102952	105.80648471194	2.34132142211481	0.210092261675108
AGTGTA	101.832777242135	3.90194143556723	106.222139983494	2.67374040834668	0.248928239964545
AGTGTC	102.497857026605	3.98338946093695	106.816859133787	2.74662157693694	0.271122905793922
AGTGTG	102.391731589885	4.02934984854013	106.384761116528	2.7793591948164	0.278203273583957
AGTGTT	105.805531127902	3.92556312294281	109.528970516331	2.68647780737593	0.40753353297474
AGTTAA	102.408398004587	2.95409783686951	104.703352897231	2.49691673815077	0.498580131295331
AGTTAC	98.8558161972788	2.90179560340434	101.630396883517	1.96164723327264	0.44815209737097
AGTTAG	101.58325179462	2.76218097723753	104.985058461489	1.87275622811961	0.485893869678134
AGTTAT	101.182127966841	2.51251010232151	102.641387584423	1.77305297122244	0.469721283939243
AGTTCA	96.1584817588096	2.48511798091766	97.8967649628164	2.06670564435265	0.495314393940352
AGTTCC	94.3949430548956	2.40614353470505	96.0972932114907	1.99811243180324	0.49487581230607
AGTTCG	96.088815412504	2.44695957751535	97.8220979521737	2.12522378947396	0.49656499994061
AGTTCT	95.963022564217	2.4155133162613	97.6759573830984	2.00581963731113	0.494980112050738
AGTTGA	100.580414154345	2.77769864570198	102.988118918513	1.82931612922019	0.443754006107931
AGTTGC	97.5933223206712	2.59453149426954	99.5675355463698	3.84034333645822	0.509920974004542
AGTTGG	99.3335712720377	2.93162523810065	101.180976203946	2.78849847816813	0.499324616227538
AGTTGT	98.5680021107568	2.4327550223349	100.306011716622	2.11578567150024	0.496678203307875
AGTTTA	92.494799668275	2.11750685895852	94.1501789880896	1.68935382395873	0.492628793036223
AGTTTC	90.0381542370161	2.15549665424808	91.5183654084518	1.46349016866207	0.470527384949497
AGTTTG	91.8225876752739	2.11551773309073	93.4466210330844	1.55773811407699	0.487092980435384
AGTTTT	92.4588444761481	2.19130686898461	93.6430785058591	1.54606909875275	0.461057857676823
ATAAAA	93.5759223053919	2.15636390433539	95.3351356616745	2.37951767769067	0.502139082460737
ATAAAC	90.5520032325546	2.56764482531464	92.3496743158056	2.63989917661044	0.500471366466212
ATAAAG	92.5545420425089	2.30320317221183	94.3312928758599	2.48239318303655	0.501469472755025
ATAAAT	91.400795731933	2.70056907619095	93.2138483746021	2.67038555523504	0.499811775742022
ATAACA	83.7046488450085	1.81934966873866	86.1480521652226	2.30075435587027	0.499125212762802
ATAACC	82.5877997054022	1.84442115326421	84.772455440524	2.49360418508064	0.521438203378236
ATAACG	83.3847192756426	1.81175137803052	85.5945599866372	2.43145577863629	0.516426740505797
ATAACT	82.8863187286001	1.75250800830131	86.2273440302112	2.62385176128235	0.516428629986008
ATAAGA	92.1604531511466	2.20877911663814	93.9127653310993	2.41774425365725	0.501979359059246
ATAAGC	86.7273604422458	1.78100638712557	91.576728831834	2.3265591461566	0.294906400494217
ATAAGG	90.9213838579553	2.24960126701656	92.6917618800864	2.48763296281328	0.502080475299778
ATAAGT	90.4152937524418	2.76228463327017	92.2321420668506	2.70762865712432	0.499666695507708
ATAATA	83.4299265442364	2.35758413484043	85.8795928332769	2.95058483383354	0.509146453812451
ATAATC	82.091445832022	1.87962555111976	84.5588782701963	2.78526374987256	0.530421137017568
ATAATG	83.3638273755542	1.81949119499786	85.694860334305	2.80114521830328	0.598908703800248
ATAATT	82.2773822416167	2.39463482291796	84.9991704813244	2.86984969778667	0.497035375784235
ATACAA	94.7302186725639	1.20951623941484	96.2026874113737	1.2937439147232	0.503210917169967
ATACAC	92.641544856857	1.18620058070377	94.0900594537029	1.23358374518833	0.501906987897859
ATACAG	93.8881352136504	1.21335901329223	95.3549506487166	1.2840995914162	0.502807115338269
ATACAT	93.444110307525	1.16655692734057	94.8932665386618	1.20577833727124	0.501610452467056
ATACCA	92.0653794802117	1.24942891313045	93.5671197202654	1.48709968718723	0.507705331351998
ATACCC	91.0150913797425	1.28030031411554	92.5312835457356	1.46971981132098	0.505994583160042
ATACCG	91.8996945968925	1.24287161736844	93.4042166119433	1.46707940646269	0.507326640637494
ATACCT	91.7600683337359	1.28421038549554	93.2768683308843	1.39968097159484	0.503838337273014
ATACGA	93.6637245802617	1.26092577947595	95.1363632264043	1.25147068080132	0.499832266090307
ATACGC	92.1234546138165	1.3508306729829	93.5854970313167	1.20840361355673	0.49504656291734
ATACGG	92.7242833394722	1.28395385952661	94.2181954857855	1.32066543268524	0.501383974539489
ATACGT	92.1356739923114	1.26599876337583	93.6572732217217	1.30331074523084	0.501195603694959
ATACTA	90.8382851327331	1.33573019667429	92.3747828346948	1.531683609348	0.505589182950364
ATACTC	88.9657810584071	1.39161622395369	90.4919532580425	1.45517553862875	0.501627210336701
ATACTG	90.1647421388489	1.32040592351984	91.6846460511153	1.51536976472861	0.505708049299041
ATACTT	89.9426384948524	1.35171445895378	91.5157603214307	1.65158164779547	0.507769383637558
ATAGAA	91.0733428229174	2.33008578991479	92.814160937439	2.31267842749296	0.499832411117146
ATAGAC	85.8677548155284	2.40493143471341	87.645541950487	2.59527151897612	0.501460777662397
ATAGAG	89.737001984942	2.33802827262915	91.482686224501	2.38348375757741	0.500384446144898
ATAGAT	87.6454753794193	2.52548074641454	89.4388023546905	2.5964943382231	0.500465080179844
ATAGCA	83.8864720782079	1.70611688409317	89.7669850283144	2.14136295923879	0.204952417779369
ATAGCC	87.2452056022813	2.6875310510021	88.5933549585383	2.06038334964637	0.471685111618858
ATAGCG	88.113032629987	2.45526290083904	89.8553197617027	2.11577607796641	0.496460021874246
ATAGCT	87.7933844753932	2.68568648179046	90.2317756757497	1.90419306445379	0.472603660437395
ATAGGA	91.0268426626004	2.31308714026523	92.7572813588742	2.27342217612945	0.499601832840754
ATAGGC	86.5537857348627	3.43893523421346	89.8890946368198	2.27732486461807	0.295102588883717
ATAGGG	89.6933405253382	2.41346544874288	91.4270703882188	2.34755689512559	0.499378700137865
ATAGGT	89.031675845748	2.6050281212301	90.8235701797161	2.52391638423604	0.49940643229813
ATAGTA	84.43168666777	2.09879288285886	86.3354930555735	2.96625554371165	0.518532669152852
ATAGTC	81.7900895396335	2.709424918644	83.6185448947524	2.98319605960382	0.501536482933925
ATAGTG	83.2975368943048	2.5304627904151	85.0967340443438	2.88759250042294	0.502530461514407
ATAGTT	83.1904571904473	2.93849645180956	85.0215522102778	2.99901733238068	0.500268507615095
ATATAA	89.6907086806118	1.41053896123681	91.3894749633181	2.10335429041356	0.527151530993747
ATATAC	86.5028609916425	1.44472774822887	88.4885323868934	2.23821671133133	0.573331589430287
ATATAG	88.7415337387998	1.45440138387168	90.4833847483673	2.17060704979667	0.529834960575649
ATATAT	87.6290167238596	1.38651024706751	89.7365569411895	2.18602373878127	0.589252181611505
ATATCA	84.8798868493036	1.72988800466839	87.9466925128785	2.70931518769168	0.687081206122193
ATATCC	83.5980598991484	1.73141284627417	86.8551924971105	2.74881188582454	0.698998899730325
ATATCG	84.6155977923325	1.71140942841855	87.7054903806525	2.70167838957528	0.689370086357177
ATATCT	84.5209210070329	1.67690259362545	87.7352677601297	2.69972183455032	0.693153194491585
ATATGA	87.6300908278048	1.62046871072086	89.4353186639337	2.33424395730125	0.523023261105592
ATATGC	85.0471941007005	1.70180700170684	86.9215933799248	2.45826473635522	0.520655470859637
ATATGG	86.3423655156909	1.65109213724271	88.3088294895517	2.44846512301562	0.544595169036716
ATATGT	85.1965519627271	1.63979711857612	87.3769324656411	2.46782031391929	0.563195743919642
ATATTA	79.839165517734	2.03922566085159	83.3571765842502	3.10146074932701	0.707348624488256
ATATTC	76.7406333760301	2.07545222293027	80.1862363301432	3.14082540334768	0.678976933049033
ATATTG	78.8543192280758	2.02513213208728	82.4979379183602	3.11908889170034	0.714607554977863
ATATTT	78.1340817056923	1.99949167126248	81.5895751711992	3.05998414825529	0.674672869700055
ATCAAA	104.825187852171	2.15240567122705	106.503385143814	1.95818912894237	0.497473619943229
ATCAAC	102.272356634709	2.33246636522873	104.006107081049	2.1752340957862	0.498429188909928
ATCAAG	103.873239604582	2.19137673018933	105.57964888579	2.04971317188991	0.49836764111481
ATCAAT	103.268895576505	2.37281079792923	105.02017095146	2.16294514988405	0.497966411364059
ATCACA	98.0325340332975	1.79556341486602	99.9253499843774	2.3025819635015	0.507316686755559
ATCACC	97.0517836200606	2.36343704632859	98.8319448873791	2.37989902233944	0.500134128529378
ATCACG	97.7448543107111	2.06822054539425	99.4992062975354	2.30594610324988	0.50246199497208
ATCACT	97.6634939852765	2.46214340616399	99.417496199111	2.35632311213529	0.499107584825313
ATCAGA	103.184230645225	2.48658509528797	104.921318379598	2.24336206924722	0.497668066309628
ATCAGC	101.144632654135	3.07789823079739	103.059774999204	2.17155093871766	0.480605592647166
ATCAGG	102.050295504801	2.55360085095038	103.7986259739	2.33287148649434	0.498055857246049
ATCAGT	101.651574052933	2.83674564761454	103.690441053318	2.28258387376918	0.495585513848244
ATCATA	96.4544074044701	2.48358179244342	98.2079943211344	2.54804938347719	0.500549365267084
ATCATC	94.993900488411	2.71708859810213	96.7922151415705	2.70442358414598	0.499918416809518
ATCATG	95.7105900095882	2.54039067150611	97.4621143341856	2.56430767135379	0.500216542561208
ATCATT	95.9693482278801	2.78997452502934	97.7728304635713	2.69549609542882	0.499424858350068
ATCCAA	103.956989952198	1.24857935856558	105.562884502852	1.5997601226124	0.509947436301163
ATCCAC	101.059122518631	1.95845132794723	102.756613663	1.81818896897621	0.497970850230328
ATCCAG	102.649650539314	1.27186228442769	104.712379701755	1.62452210359744	0.498109202142879
ATCCAT	102.178562507715	1.96120461768918	103.82891944747	1.74641353963631	0.496484114833771
ATCCCA	100.337186390064	1.76295180895978	102.001815872623	1.76168863704681	0.500016707858956
ATCCCC	99.720583883139	1.3728122009755	101.273456983067	1.5826449419646	0.505753114650592
ATCCCG	100.668439654623	1.44733369079947	102.252860325184	1.67419301401834	0.505427465333327
ATCCCT	99.7272650921921	1.34051689738307	101.862615200019	1.66268906856541	0.496797702847558
ATCCGA	102.620750091675	1.90276885458891	104.3172509658	1.89335485709897	0.499838830973284
ATCCGC	98.1391353418183	1.21755081032024	102.238321812655	1.9400005308304	0.291073953877669
ATCCGG	101.354004373554	1.66527495789306	103.484744959096	1.89263604372222	0.494518471472814
ATCCGT	101.073059202751	2.19070612943597	102.784508531938	1.99343470442002	0.497608335214994
ATCCTA	99.7253038672258	1.64471852218126	101.371728448478	1.98675362103464	0.506169000229279
ATCCTC	97.5480607684576	2.073970673796	99.2559271422106	2.10183249343558	0.500348574174003
ATCCTG	98.7373721066252	1.95209488542998	100.427349841872	2.03655936324504	0.501134087927545
ATCCTT	98.3911306441836	2.21566327807955	100.098697940437	2.1002042958253	0.498699636169152
ATCGAA	101.818266746045	2.6578966568656	103.57247809618	2.42960684761204	0.498127640302086
ATCGAC	97.1320447475554	2.74474820794323	98.9228552886724	2.70660277315565	0.499748607838544
ATCGAG	100.513584806276	2.66156160167862	102.272794735219	2.50881801321037	0.498820591368358
ATCGAT	98.8392827788952	2.7881701109218	100.641607141785	2.66481559441408	0.499225117816663
ATCGCA	97.8384025737947	3.08497440035468	100.518988454718	2.07376759291574	0.428889863952378
ATCGCC	96.7882923262842	3.06695906509465	99.6157166933637	2.01674408324357	0.402336065706638
ATCGCG	96.1475153573812	3.28943849668754	100.157563395617	2.1491451927492	0.191379197800986
ATCGCT	97.150347276828	3.22787280225971	100.731272708917	2.05629755558404	0.246297219317889
ATCGGA	101.71473092964	2.61049034902878	103.463201030482	2.35447678914311	0.497764967954611
ATCGGC	96.9696971517913	3.71803056533697	100.554915875291	2.39840398027738	0.191272784266302
ATCGGG	100.421056917048	2.67036959626545	102.166959682311	2.42234192375862	0.497907036335573
ATCGGT	99.7360857634067	2.75427267059293	101.530572570147	2.54937882644236	0.498589039674505
ATCGTA	95.7688947197302	6.41036166686046	96.668123598734	2.33113124013251	0.389579011679488
ATCGTC	93.3720074574234	6.95455561965654	94.4585038605979	2.48492922535911	0.397163365519792
ATCGTG	93.5794496853687	7.3470697563339	95.7989881755948	2.52027422368962	0.30671487293902
ATCGTT	94.8800047922264	6.61089233510336	95.8366907969046	2.5091007424878	0.395683675179892
ATCTAA	99.0690318651188	1.68955500549788	100.74167050544	1.97886014508369	0.504735639159082
ATCTAC	95.7670185969628	1.58075134949865	97.6074287926398	2.13583732069617	0.513733554164689
ATCTAG	97.9581104656864	1.77166225346867	99.6402072349317	1.98823878479473	0.503258916281894
ATCTAT	97.0886705640162	1.67300419939272	98.7598831854695	2.0474332987949	0.506274823824678
ATCTCA	93.7419783639651	1.71460523450621	96.3140492969668	2.64236396436313	0.597477278059384
ATCTCC	92.3231271881706	1.68082862910218	94.9551363524052	2.6038362982646	0.616547070999708
ATCTCG	93.4630936758874	1.69102706077552	96.0295174686023	2.61229053549142	0.589528717308499
ATCTCT	93.304521859472	1.67391816931787	95.8497681893339	2.6004453820716	0.601298896092005
ATCTGA	96.962157828603	1.89260604411406	98.6688497759565	2.15418333862956	0.503412911434273
ATCTGC	94.3730619316885	1.99651192775827	96.0793416251936	2.12590311515959	0.501597984725742
ATCTGG	95.6752743422361	1.85567512522837	97.4817231348688	2.30986913231106	0.506384553255182
ATCTGT	94.7051574341105	1.83922664865887	96.5425563006689	2.31514294792167	0.506825427779659
ATCTTA	88.6180612009081	1.79326635478929	91.4312106993201	2.65805134538751	0.544375986443098
ATCTTC	85.3228328606401	1.76565189271958	88.1615571506445	2.54857413457826	0.525394092309155
ATCTTG	87.5922839167084	1.75154436000451	90.3802462027144	2.63424096148884	0.547393024237251
ATCTTT	86.7742472713977	1.76342570266194	89.2519083299104	2.50769371176369	0.530616555657152
ATGAAA	86.9801837799562	3.01767666190194	88.8406434730737	3.18294124715466	0.500674844172127
ATGAAC	83.5683658647055	3.30415723582986	85.4504675213473	3.47847737900343	0.500556987325738
ATGAAG	85.6113787572743	3.21667202934496	87.482446982657	3.28884072142483	0.500242913460846
ATGAAT	84.5371471791574	3.44756115048692	86.4224915489288	3.49806275435822	0.500139437866666
ATGACA	75.5361593045575	1.82839924927405	78.8925254389763	2.41258368071006	0.476229075366229
ATGACC	75.0081185488186	2.06736936257031	77.4913606996841	2.7167670671969	0.517376189563093
ATGACG	75.4076613301468	1.86156141987163	78.3904751705001	2.54304198780707	0.504433221777364
ATGACT	75.4874763843059	1.83674156039961	78.4796966420046	2.82800602536336	0.6251256370683
ATGAGA	86.4334740272127	2.96770304433002	88.2874995860311	3.18597643046285	0.500961994440319
ATGAGC	78.6803034309673	1.66727505175576	85.3769380251573	3.28723256398471	0.238033169212026
ATGAGG	84.938744916064	2.60142725200651	87.343138635486	3.25714813773592	0.509138022929308
ATGAGT	84.563593994003	3.57748938729318	86.4512654343133	3.51565542581603	0.499822346596051
ATGATA	75.1933057214442	1.91741783782434	78.7122708841579	2.85121136606787	0.516396687481472
ATGATC	74.9380501093631	2.05240361226908	77.9208280055665	3.02812650479061	0.528666912965719
ATGATG	75.9367743533118	2.00454264036195	78.5685923889733	2.98209572813518	0.571308843190767
ATGATT	74.6072729531357	2.33638569680306	78.4405383933453	2.94937246357282	0.482507710338265
ATGCAA	92.7930915121028	1.54210450542192	94.8717691508113	1.55059343134566	0.501276899723073
ATGCAC	89.5538502082253	2.04703526195981	92.1389380873577	1.59020550880287	0.499734323426141
ATGCAG	91.5299386758786	1.59746584611591	94.0717955186318	1.48646648017058	0.506595349435121
ATGCAT	90.922470582967	1.62529550651083	93.0108190481911	1.56094324269938	0.49981618970316
ATGCCA	88.9808471482608	1.80245088193132	91.9307453060346	1.92631384771304	0.493626807656151
ATGCCC	87.8559996213631	1.87110173812652	91.080845001598	1.78979029994644	0.507641832393337
ATGCCG	88.7827290120143	1.82734496901842	91.6788531712837	1.89163447852729	0.49639175649465
ATGCCT	88.4820637997777	1.78092818095621	91.584044281749	1.75088015528221	0.503031866357125
ATGCGA	91.4586212324499	1.76531514486812	94.1528823612643	1.56444732196575	0.511443605415404
ATGCGC	88.9988082508632	1.98424668563372	92.015442730507	1.70482322301528	0.515839875476617
ATGCGG	90.2402720457363	1.80111586772233	92.9501529866569	1.64488528194613	0.509371329602532
ATGCGT	89.1109207081812	1.87401871439521	92.2743548050351	1.68510504672217	0.507988018883299
ATGCTA	87.1180350407618	2.09618393961073	90.8398136024944	2.01393889568461	0.503160212645754
ATGCTC	84.9201574158449	2.27531569851504	88.4061181137766	2.16849913122458	0.496714433066125
ATGCTG	86.1818651971527	2.06516922889069	89.7828685452647	2.08300705143133	0.492328293290555
ATGCTT	87.0618974801831	1.91862002128381	90.5416268344924	2.10621371349689	0.492310985687852
ATGGAA	89.4459761307888	3.32630399963913	91.2946241842243	3.23683073247355	0.499646786432845
ATGGAC	84.3688563936768	3.43190111839203	86.2470284899627	3.56650047477274	0.500407369688476
ATGGAG	88.1012431884472	3.34450446186412	89.9529047968327	3.29235089870393	0.49979674101372
ATGGAT	86.1559385622225	3.48644550309892	88.0353887983873	3.53692873469264	0.500139771776848
ATGGCA	79.6152083426526	1.51589097261506	88.8317473791448	2.63976765667431	0.139688385668175
ATGGCC	76.0325898818588	1.968605964	87.5287189772617	2.87661884003356	0.0368808931151548
ATGGCG	78.2733982182823	1.47082476220438	88.3339236749289	2.79676689316121	0.0536009991665014
ATGGCT	86.2175831168963	3.65718555435388	89.3932135672948	2.38472049677516	0.377527735403617
ATGGGA	90.2631601340633	3.1072221385749	92.0912831977603	2.8886393435327	0.498879379649781
ATGGGC	84.5354121635993	4.2615132344656	89.3581161747908	2.85829363894405	0.254351641262824
ATGGGG	88.8935079560843	3.26772494977728	90.7403368500489	2.95466102240934	0.498505988728706
ATGGGT	88.4833719943792	3.34619506529265	90.3512532366261	3.0996339257634	0.49902468610367
ATGGTA	83.8344305284382	2.86688041678976	86.0146327823882	3.76242119997774	0.512807600356894
ATGGTC	81.4111998459764	3.55758079254883	83.3042191312432	3.74223907584775	0.500495817874162
ATGGTG	82.5107117344483	3.36557025819666	84.3936111931461	3.65949984159102	0.50098073486396
ATGGTT	82.8142657030809	3.76922979255379	84.708007945607	3.77453935864785	0.500002533525029
ATGTAA	86.4810058536879	1.66050578936987	88.9210976084539	2.51801208485447	0.563327952516264
ATGTAC	82.60366611375	1.68429309012783	85.4136641441491	2.62971280028535	0.610066190249384
ATGTAG	85.1402476642612	1.71779810061657	87.6823199023829	2.59337575924034	0.56961170004977
ATGTAT	84.01121870922	1.65397404598912	86.8392115222779	2.59798994617031	0.624099623892831
ATGTCA	81.6686422818592	2.04049391292579	85.4352401574872	3.19710560397029	0.662800010324331
ATGTCC	80.2595819872428	2.03625618941637	84.2017648200029	3.2492340745032	0.658968805848221
ATGTCG	81.4946748968677	2.02781058553667	85.3407355349162	3.18052510461265	0.695654711034897
ATGTCT	81.3320292379212	1.96953020481209	85.2170150517619	3.1473171043071	0.686988855910181
ATGTGA	83.9348066999491	2.00484156533447	86.7105269963079	2.91877750224217	0.552354039469082
ATGTGC	80.9525234472037	2.00789185099851	83.9714585573433	3.02649876306385	0.557993845804483
ATGTGG	82.3659158000724	2.0701776518266	85.2845409692118	3.03551572204451	0.562815221120894
ATGTGT	81.010245748147	2.0508513367659	84.2058429135694	3.0901400505315	0.591038585677827
ATGTTA	76.6438754056089	2.25198866828647	80.8725319319501	3.53419088271532	0.661140979954543
ATGTTC	73.0001576179065	2.23354349383774	77.1277942822379	3.51033070321443	0.633308635913201
ATGTTG	75.5101914479004	2.19512681303635	79.8409342915604	3.52187259440828	0.672715364307541
ATGTTT	74.397605210806	2.12951235104304	78.3796883615149	3.36321613536322	0.58694347006183
ATTAAA	106.679425556234	2.15681102360641	108.3415019837	1.74805142339631	0.493423322261054
ATTAAC	103.856354619025	2.43433376511818	105.646800933789	1.70283833836714	0.481909785236472
ATTAAG	105.485143765314	2.17149078092548	107.148179361798	1.77207487816592	0.493696779294372
ATTAAT	105.223036297349	2.31256008880434	106.947194840703	1.93953785002216	0.495359995310618
ATTACA	100.811155893227	2.30506017280675	102.305763417802	1.45480213048529	0.457620696355361
ATTACC	100.12369261792	2.28247466152867	101.828873301387	1.55012112356269	0.476793667610737
ATTACG	100.600536644309	2.12252414289221	102.21204265384	1.4911874626488	0.48392930984006
ATTACT	101.395316240873	2.06865996646687	103.048990775085	1.67106127226465	0.493089707560906
ATTAGA	104.688731590308	2.24408904696131	106.083656289099	1.54785028599289	0.461981888998514
ATTAGC	102.376081312234	2.55499768061792	104.336433782963	1.62384832459088	0.425949083591154
ATTAGG	103.740953621543	2.20792605809507	105.168442802437	1.43387591311338	0.458892925382655
ATTAGT	103.966175800599	2.24471093220968	105.716767515246	1.62354497982897	0.485092433492701
ATTATA	99.9053534541503	2.63275746795235	101.882299724524	1.70222213211928	0.469969090599581
ATTATC	99.7633945131037	2.6349921339059	101.807107307276	1.82356440091926	0.476107947829583
ATTATG	99.4381642578991	2.70628682487856	101.488562477223	1.74140366007167	0.459027065230029
ATTATT	101.536777997899	2.74900293342128	103.346940513997	2.47173634123481	0.498097313049327
ATTCAA	109.875893965761	2.5358715467494	111.601688625581	1.50942625500591	0.464345958921301
ATTCAC	107.934203962681	2.60104471830603	109.58649219542	1.46031226607962	0.438754678708587
ATTCAG	109.171276693878	2.55614932923324	110.801003477564	1.50648134497866	0.453586732422882
ATTCAT	108.784615748827	2.6020030451726	110.410691092076	1.48282301281131	0.438012347909284
ATTCCA	107.86624400455	2.43513325986279	109.578298371802	1.56161978222101	0.474397744425557
ATTCCC	106.48661837619	2.59993120439643	108.11877708452	1.50985001277835	0.450754659669499
ATTCCG	107.734422887276	2.58933504878112	109.389549372792	1.49863676150199	0.448870204003481
ATTCCT	107.472546926938	2.71928017506191	109.049778112115	1.52977399944755	0.43432080299356
ATTCGA	109.182017225509	2.62561291895809	110.778163307191	1.49204600837796	0.441759959451408
ATTCGC	104.754344574312	2.27214883430197	109.564643627131	1.72300363426969	0.176989466320301
ATTCGG	108.632739460245	2.53320299744137	110.178338546823	1.53830034046393	0.451850143713339
ATTCGT	108.324635257365	2.46303541994666	109.834322701893	1.54617480151279	0.455453809274183
ATTCTA	108.243106165464	2.59162245072474	109.814761419128	1.52568538724729	0.4431861111459
ATTCTC	107.142981302843	2.36347640353106	108.820916635508	1.78140059605866	0.490719715656111
ATTCTG	107.995084770507	2.70116575833925	109.440691322802	1.6184073837146	0.44046649367472
ATTCTT	107.854047855365	2.5820850159555	109.581698457004	1.62621391160676	0.4672579923526
ATTGAA	102.727717758007	2.23495457072581	104.150948447545	1.52640041349949	0.466962410337888
ATTGAC	98.8771701913199	2.32494710507855	100.643424684664	1.49408377505495	0.473456257032827
ATTGAG	101.855593872383	2.25534583364795	103.228811530567	1.47974612502267	0.459031521534886
ATTGAT	100.369847307427	2.32840607755313	102.127002908999	1.49486444813334	0.472159421574612
ATTGCA	101.791972289881	2.50644382693197	106.146489876501	1.39638258750916	0.60793204324688
ATTGCC	101.091737954295	2.81244108719799	105.960863773099	1.35565357256722	0.588914005294712
ATTGCG	101.953148875139	2.62459255764161	106.321373584556	1.39109581758977	0.580443286562003
ATTGCT	102.893078635641	2.41406421411511	107.830493865042	1.24290833086239	0.567945267788127
ATTGGA	102.9996815329	1.84324706128855	104.595369187566	1.53711622418022	0.493633313037918
ATTGGC	99.6238103887192	2.50473946716365	102.190155742357	1.59784793487192	0.244156465467941
ATTGGG	102.149952359451	2.04463911246409	103.558878768994	1.43335661320041	0.469017568484147
ATTGGT	102.268590286547	1.99545953088949	103.87220900585	1.56975440656351	0.490482840914906
ATTGTA	99.9881911471843	2.61768114034357	101.744976644139	2.16823446753394	0.495437533321957
ATTGTC	99.6333012771698	2.61299072172872	101.394636954996	2.23339227987838	0.49643573471203
ATTGTG	99.6575174474391	2.62390529020093	101.412794426475	2.19232285462742	0.495703661390764
ATTGTT	101.427217801461	2.75290413070588	104.332765385366	2.08623576503102	0.498109612533301
ATTTAA	100.74002830954	1.51128416300221	102.278125687915	1.36435085253435	0.496041361773856
ATTTAC	97.6117528373041	1.36312115333856	99.1010564800174	1.33123363097488	0.499118080703481
ATTTAG	99.8200503806859	1.42514540565044	101.336732579366	1.29373547743397	0.496211570253532
ATTTAT	98.8870093962495	1.2668113977976	100.584354888917	1.28840274859127	0.501251488056768
ATTTCA	95.7792435319713	1.26208983554828	97.2890478476084	1.44636848136488	0.505887279305529
ATTTCC	93.9110150364616	1.27595621531091	95.4071718022983	1.28705648432205	0.50029333427669
ATTTCG	95.5597768859369	1.25243916253107	97.0679956364587	1.42089562157567	0.505502415122417
ATTTCT	95.3900114078028	1.24337477811847	96.8939739205705	1.40330002422581	0.505333428487662
ATTTGA	99.361475858707	1.3357018776059	100.919805527564	1.35364809708946	0.50067636598
ATTTGC	96.0460702082497	1.3279914381039	97.5424662963322	1.24598804985877	0.497067997737292
ATTTGG	98.0343698028062	1.3337819253083	99.5399245117044	1.28398739290779	0.498529649149315
ATTTGT	96.9060865925583	1.33286013333705	98.4510217937969	1.37356566890345	0.501198262620923
ATTTTA	91.8083692917739	1.52256500964002	93.3474245275872	1.27219486416322	0.492639120011342
ATTTTC	89.5895921086936	1.60183329798276	91.1824201447486	1.29609719646994	0.491931726435622
ATTTTG	91.2239089478827	1.51751080283096	92.7720430592353	1.29646607803726	0.493732408690204
ATTTTT	91.6762890275661	1.24951225422251	93.1260445314403	1.20039099157618	0.498181354632338
CAAAAA	85.9229169375272	1.75406011317263	87.5210751609145	1.46881438942916	0.493717911858479
CAAAAC	82.5936943732035	1.47584671065196	84.2397191190103	1.71475355943806	0.504872103556088
CAAAAG	84.953370644376	1.72798437653784	86.5905742263005	1.66709549174676	0.499023551794007
CAAAAT	82.8436794181437	1.49363868623693	85.0587448716817	1.60039744540761	0.494762793657747
CAAACA	74.9719585780345	2.03498977331189	76.6802898617145	2.15033070991569	0.501402405266134
CAAACC	73.9650797110047	1.91626351552688	75.6497804073143	2.13547059288465	0.503053414249119
CAAACG	74.8374395312792	2.0069874044945	76.5707904643035	2.32026435660105	0.503663064184873
CAAACT	74.9022394905546	1.91392943472614	76.5939575590679	2.05731203522158	0.502006643814781
CAAAGA	83.7996312327237	1.73259772880469	85.4230603150774	1.62498686127947	0.498049459770014
CAAAGC	81.6271219934048	1.23348020920441	83.1620266387291	1.56322451875661	0.510174006870171
CAAAGG	82.8558456041049	1.64734488117722	84.4902889651205	1.76210359087917	0.502305615675305
CAAAGT	81.6324513023462	1.43385275479571	83.448008395629	1.77454795390896	0.504708470011251
CAAATA	74.3309479765399	1.7535831616613	76.8952967272187	1.68367099426599	0.507332764973652
CAAATC	72.36370967737	1.52500493071844	73.9445174023598	1.70957944413763	0.50392757243411
CAAATG	73.8551699937177	1.85952789468718	75.5136724623017	1.72604454759824	0.497672812738691
CAAATT	74.1775170981793	1.39689546338327	75.8115143466741	2.06656639541146	0.520117786552597
CAACAA	88.261516321202	1.47315238440321	88.6814968808022	2.44648450711534	0.505949377032474
CAACAC	86.6013771654411	1.25739378745131	87.0007845701437	2.44039429901649	0.522373249232713
CAACAG	87.4772163588952	1.31620928487728	87.7217519892318	2.46181712054708	0.517587948745499
CAACAT	87.3364818329838	1.29326149218275	87.6643438963871	2.4474017561993	0.510176918808947
CAACCA	84.9465012607591	1.23394154427275	85.1812745172638	2.18796728569322	0.512803898310928
CAACCC	83.8684347059497	1.21419796234562	84.206504477664	2.14718220825622	0.5176041679733
CAACCG	84.7925078342093	1.25494600513162	85.1185479469171	2.16309789990154	0.512645894974481
CAACCT	84.7352191471261	1.23746769466205	85.1336233860942	2.17231519196484	0.517404333375754
CAACGA	87.3011724309057	2.14345028456057	87.4303866218551	1.22595169707815	0.479640618851123
CAACGC	85.528351646497	1.67177382307798	87.0226733688716	1.46644632879293	0.493445000529791
CAACGG	86.4768356391098	1.13490002376306	86.5729439257938	2.07747168714719	0.519691858470897
CAACGT	86.0926574642464	2.03856873443541	86.2816353294421	1.1581920829926	0.480389157041161
CAACTA	83.9807376493402	1.24507674102831	84.32315144099	1.97768758791232	0.514541963347255
CAACTC	81.3316082634465	1.31082196938364	82.8289125673084	1.32507137121315	0.500580261555738
CAACTG	83.428856060694	1.18132198356816	83.6698302287816	1.96600791708187	0.516028629921931
CAACTT	82.1336320644833	1.29401775745126	83.6051094234506	1.2930196100095	0.499971242429515
CAAGAA	83.5798765403344	1.36358088295192	85.3145935497192	1.59190621960029	0.504706006555409
CAAGAC	78.5090853422318	1.600044838331	80.1655725099557	1.86751485802432	0.504812034663829
CAAGAG	82.4144100720242	1.2612920599725	84.2559439892039	1.66710894856964	0.510051962231539
CAAGAT	79.9540791715261	1.75381410070344	81.6216026392006	1.802098295706	0.500717456591033
CAAGCA	78.1261977361617	1.68641944868874	80.8096602130739	1.05940023761568	0.499951700603925
CAAGCC	75.8898873047452	1.40177325457853	79.1808416775789	1.2414203777024	0.522869633713126
CAAGCG	78.1699521378046	1.59855636258031	80.5218660944408	1.13820328257824	0.503138521068596
CAAGCT	75.2991432155311	1.88674618556683	80.266899346776	1.290794716961	0.523395646845824
CAAGGA	82.5698896089565	1.48191437983721	84.1536942433222	1.46557958254917	0.49978915916599
CAAGGC	79.1904644367811	1.50645282928555	81.7117263556217	1.26550466063196	0.496653368761771
CAAGGG	81.6725774446486	1.3251188167769	83.2297107559331	1.49454837186104	0.505051411374595
CAAGGT	80.4502710180818	1.63953399721068	82.0997340924566	1.63608121933745	0.499872711756312
CAAGTA	75.9490596714325	1.25374311715559	77.4579228215016	1.62409089690101	0.512501008120072
CAAGTC	73.4566387501599	1.21172075927977	75.0605740983033	1.93613874854327	0.529624209517598
CAAGTG	75.1127619291533	1.22943844640963	76.6289453577234	1.78164349333127	0.520754291136333
CAAGTT	74.3656652648193	1.69942731617041	76.0225301706141	1.83732389902249	0.502291014010936
CAATAA	81.4522222116818	1.8187255129903	82.6702222261215	1.72767792471164	0.495062251193712
CAATAC	77.8041853746801	2.06318944362066	79.5166826981344	1.54778142589943	0.488489775308262
CAATAG	80.0482916993675	1.60560876530258	81.6143853383906	1.58948334325879	0.4996838561526
CAATAT	79.492767990563	1.55265577639384	81.0884199855896	1.83855309183015	0.506021863610154
CAATCA	73.6143404737319	2.16770616383146	75.3488732198362	2.12065112415902	0.499513988190735
CAATCC	72.1163543916509	1.84753267727509	74.7778963036762	2.20959184608816	0.496563479360092
CAATCG	73.5970450552408	2.16134790792702	75.345280931937	2.17768608561654	0.500185470179556
CAATCT	73.6362802655029	2.22989705806915	75.4105179799071	2.38795481423173	0.501385178676847
CAATGA	78.27360063276	1.53684478342994	79.8678314663826	1.43993108353834	0.497731177767323
CAATGC	75.9616861097306	2.15277924009643	77.7577285524015	1.63306110043203	0.489629794685446
CAATGG	77.1354070270109	1.64777689272682	78.7508465923987	1.46595209694388	0.495999467075039
CAATGT	76.3898722977116	1.95243860627888	78.0735287733331	1.73223474552588	0.496553348086578
CAATTA	68.7285718234334	1.7703738580453	70.8224803820632	2.48597618652916	0.520326165413887
CAATTC	66.0703377700848	1.71290681594692	69.433062838385	2.42478180195041	0.718761040490709
CAATTG	67.8475642650808	1.66163876081349	70.2696867398017	2.53767371319646	0.548859410681964
CAATTT	67.4280695490606	1.63937322293879	69.662739995472	2.52563121522616	0.543461006261212
CACAAA	104.736330173405	2.54046170873755	107.518676153226	1.65869787182116	0.437594828563729
CACAAC	101.901812527779	2.50265355237342	104.331041018473	1.61932103286676	0.447617524757173
CACAAG	103.582355437303	2.49663658355698	106.287975088272	1.62256948340969	0.438527649019242
CACAAT	103.039725794163	2.5211816904125	105.60889161196	1.69129744798008	0.460913295216645
CACACA	97.4115675129687	1.60007328237582	99.0320425529637	1.54091943663703	0.498680976772324
CACACC	96.0396634399313	1.73395344449451	97.6915120042898	1.65441571459208	0.498496905590409
CACACG	97.211309169934	1.63186679970403	98.8920111434714	1.71935363985603	0.501276409457849
CACACT	97.1405930514263	1.93363464264848	98.804023575693	1.65737473814833	0.49517452338429
CACAGA	101.661668570431	2.56505275431756	104.478816965449	1.65153971613123	0.407232096644933
CACAGC	99.5574749821471	2.75594977341046	102.593857730747	1.72144175404849	0.378401031247533
CACAGG	100.82557506228	2.59077167771952	103.39967062144	1.64786983559536	0.422026721484493
CACAGT	100.323872386052	2.52742571269284	103.062824782826	1.69583602198509	0.467277499509105
CACATA	96.8179766456721	2.05029326167349	98.4630224326165	1.69921353673608	0.493924563800151
CACATC	95.0266303062915	2.53102226239692	96.8114155579518	1.62806266374034	0.46598680753341
CACATG	96.0838362090125	2.15069546627204	97.7361474843654	1.70339919094679	0.492306475903281
CACATT	96.2137231711133	2.49292751380757	98.0351497555312	1.7550691565367	0.4780336518345
CACCAA	106.164080846908	2.05025852568868	107.844808737542	1.82765778483121	0.496871670268859
CACCAC	102.149788665348	2.12393765328108	105.403894438918	1.50060398893582	0.445644555012979
CACCAG	104.939675415461	2.09016698797306	106.676712546439	1.9728942332485	0.49871088830328
CACCAT	103.622542307502	2.39350748100948	106.431500608241	1.58862830075429	0.45461115373006
CACCCA	100.313505614949	2.09532731238351	103.991681696259	1.62564347859644	0.293547089466345
CACCCC	100.595771959422	2.31666928515874	102.22510312151	1.41360899256968	0.45737541227466
CACCCG	102.357589097413	2.3267102461978	103.93083408828	1.47456560523438	0.452291130298874
CACCCT	100.630048785377	2.16000715689108	103.073553804989	1.7441816733742	0.502415915946029
CACCGA	103.476503965306	2.13929562176702	106.516920137966	1.58384906875392	0.505518656095724
CACCGC	100.037601905828	1.57955671203576	104.421803528345	1.7300667177979	0.483026472290818
CACCGG	102.51929272865	1.9122849163582	105.700868546183	1.53842572432241	0.507754143405371
CACCGT	101.652171886224	2.25724093631808	104.928320046626	1.68112482583014	0.481432472162979
CACCTA	100.083091163814	2.29281613105105	102.944505236795	1.54727564342152	0.467838345747868
CACCTC	96.3353893638556	1.52615021823723	100.565008425241	1.68903695167412	0.281838013810057
CACCTG	99.2129812393665	2.13116261457805	102.340988315294	1.53261259033422	0.47354891462239
CACCTT	96.60800042271	1.65350538039932	101.317064867503	1.76316026249286	0.285371931257544
CACGAA	99.7020780561903	2.58667932180594	101.921796035821	1.65798625785833	0.441534848870693
CACGAC	94.1813500325603	2.70117974753113	97.0269477489317	1.70012314957721	0.236107145915154
CACGAG	98.6608910719918	2.58217869293834	100.544185286206	1.60953974310983	0.460392866757345
CACGAT	97.3967334244975	2.4831587757	99.1716012985219	1.65448261425966	0.473345579179444
CACGCA	95.9269549054775	2.0937217213431	100.221994823972	1.47563531878887	0.534280716553463
CACGCC	95.2687647545804	2.13027759927189	99.5056185186923	1.40474099288247	0.516804634683301
CACGCG	96.1711682350026	2.40537167510079	100.44236067539	1.4673168407828	0.480935325936257
CACGCT	96.267400990275	2.50449103207985	101.278193534642	1.46953181188682	0.430291407494483
CACGGA	99.4777046214862	2.71511534964817	101.432682886825	1.73655099445887	0.46815635247782
CACGGC	96.1558344806472	2.78892555198626	99.3077972216013	1.71327524998539	0.315612425491706
CACGGG	98.461210834185	2.56801048566957	100.244737932116	1.61498122924418	0.467347212060218
CACGGT	97.7884543713131	2.55036194529025	99.9192367932351	1.63987786349867	0.43679516576224
CACGTA	92.6213773424872	3.01880272393744	96.1833401191057	1.87254369489511	0.216113909813549
CACGTC	89.5128926098239	3.30416736666642	94.2980297028767	2.05623252858339	0.332015486892668
CACGTG	90.5459461031137	3.20268966189028	95.4294987673498	1.91244793789518	0.223486669636724
CACGTT	91.5950700517469	3.34753870088073	95.8667686344431	2.06156898147347	0.233771225656699
CACTAA	98.684847040989	2.02535776600675	101.025998946552	1.68109356419702	0.502891242730854
CACTAC	95.789990536206	1.88184277448113	97.455578908314	1.77156218233338	0.498239485316324
CACTAG	97.802560752091	1.996497655515	99.509869357781	1.97326118430962	0.499628628409384
CACTAT	96.994459324659	1.97064442580956	98.6925315227127	1.87928640377586	0.498722313393985
CACTCA	91.1497776634711	1.93887260189078	92.8097322162222	1.97113436176848	0.500547695223766
CACTCC	89.8794056744426	1.94536083349766	91.438936631166	2.01101328249328	0.501650005560449
CACTCG	91.1518684897797	1.90655964779818	92.7962038464363	1.94329984415441	0.500653688560018
CACTCT	91.0015472870921	1.96758069257762	92.6859231961675	2.13899874392747	0.502355548365898
CACTGA	95.6894660579005	1.95117035730192	97.5620272772499	1.6686410320039	0.498233727919216
CACTGC	92.9671323465757	1.84946254408886	95.1700800814511	1.39643220013032	0.497367940709863
CACTGG	94.3016175013886	1.88205381143514	95.9623016411708	1.75800077996787	0.497988467230219
CACTGT	93.4114220078189	1.82248596991423	95.0555101908346	1.69512073648867	0.497813114654252
CACTTA	86.0349612563627	1.78235925397223	87.6393749328603	1.56264045258169	0.495354984414988
CACTTC	82.8381561691871	1.8730320422695	84.9792082890822	1.4215404156672	0.493866980092314
CACTTG	85.1311729673886	1.86133955794076	86.7594317842362	1.52249371030382	0.492963039461691
CACTTT	84.1986233808818	1.91478795263815	86.1554228103734	1.28862974331952	0.471732020363061
CAGAAA	76.5657931076548	1.9263162538921	78.2836093866634	2.12486956301524	0.50246353063991
CAGAAC	74.1353530584382	1.37338403537567	76.4840513027519	2.24328587711024	0.547411896564621
CAGAAG	74.4544136076447	1.76450234426126	77.7445596401106	2.20567455352453	0.491750897322667
CAGAAT	74.5804764608944	1.44185116063273	77.0565309923975	2.08192473493837	0.514933674499858
CAGACA	65.3963982589353	2.02184068316607	68.9854276459575	2.75301134728745	0.700359418116056
CAGACC	64.6831340703116	1.9386836476771	69.1655847107598	2.51827811761095	0.803824773643894
CAGACG	65.2455130575517	2.0290740765617	70.3949034978072	2.26351927626386	0.795490738535297
CAGACT	65.5080571851913	1.96222811774123	69.7078908881501	2.58359178158573	0.758914914775153
CAGAGA	74.6457841334223	1.95623152776541	76.3564465006092	2.00626179675307	0.500581637158144
CAGAGC	74.0030345097035	1.72419694939352	76.1570210714121	1.74020168728363	0.499096323304242
CAGAGG	73.4249936564726	1.90751010556108	75.1215013811677	1.88374360698321	0.499594488149988
CAGAGT	74.1310726080883	1.62106208029153	75.8898208354945	2.19535995809829	0.512565886019754
CAGATA	65.4866088260762	1.86448144844453	69.490889337711	2.47871343816651	0.776108574619786
CAGATC	63.5213090874864	1.81789124466335	66.6194257733659	1.95391690649256	0.474907279547234
CAGATG	64.6335384347749	1.80820696635008	68.573572356272	2.41121339499717	0.716987254535219
CAGATT	65.407617101833	1.62558244485695	68.3990515057849	2.53496991777462	0.866413527682536
CAGCAA	83.4430690322022	2.14563926152825	86.1468768874038	2.62514079337027	0.496584699487061
CAGCAC	81.841151380006	2.35271553278391	85.7835593105237	3.00819900294242	0.492104789459573
CAGCAG	81.2110934100861	1.71867473003897	85.2632166805609	2.62642716196872	0.484555221852969
CAGCAT	80.658730525578	1.56546442165355	85.0456303906356	2.63317122826828	0.392621629124283
CAGCCA	76.6945247197449	1.15141683096258	82.2241434184812	2.42322740851283	0.42420658115694
CAGCCC	75.4909507994224	1.19562793382966	80.0988140102639	1.93505953053876	0.475696659806697
CAGCCG	76.5602756084752	1.13777538259723	82.0977367932711	2.30743957303434	0.404058408776419
CAGCCT	76.4325050701099	1.18180461554361	81.7456409840404	2.32623186342694	0.475765564121987
CAGCGA	80.8055243812393	1.4581885489448	84.7391728764817	2.19857975127195	0.470679474484582
CAGCGC	78.7531073337084	1.45347173260168	81.4798186882401	1.73227496502575	0.499134805715397
CAGCGG	79.2989795755818	1.34398710434745	83.33873004014	1.99354325888118	0.401542256544154
CAGCGT	78.5136668182969	1.4088390916696	82.0051050432761	1.9231267531035	0.488711300302005
CAGCTA	76.2032424166888	1.24714504591546	80.7973327666905	1.60289591512349	0.46894523084674
CAGCTC	74.1282960824275	1.1050003704815	78.5026467533771	2.11261821774247	0.478575085094011
CAGCTG	75.7466204377856	1.25234303103163	80.3126563376448	1.65600135304626	0.43751323383025
CAGCTT	74.9452388537622	1.07385904292963	79.6906226897034	1.93382633211424	0.486303666653261
CAGGAA	76.0349530519992	1.43478595629373	78.2833873624827	2.10051295212459	0.519527282780948
CAGGAC	70.3479927431391	1.6509843682009	74.2668766451648	2.52070283141199	0.801657458785722
CAGGAG	74.442009354386	1.38292783445922	77.243944658283	2.17573855420676	0.529553109421343
CAGGAT	71.7489587589591	1.70511063715858	75.3902964443171	2.38003821042807	0.74365054116151
CAGGCA	72.3176911644521	1.93719573358823	75.1816116645427	1.26764311762813	0.496841781038009
CAGGCC	71.15279591476	1.62716382231435	73.4439594146447	1.36507080131753	0.517833509506337
CAGGCG	72.6126838852929	1.75100215835317	75.0308208322667	1.15379681653664	0.49138391361245
CAGGCT	70.5219727979212	1.60311411968304	74.5780790855973	1.31097912356643	0.535153371040499
CAGGGA	76.67749505274	1.37597296724248	78.3987672842545	2.02105836180067	0.522545199866175
CAGGGC	73.0342516218129	1.31491487527083	75.4547610707341	1.84444721969639	0.503567023110371
CAGGGG	75.8212355348856	1.49416926009891	77.5860788774202	2.16027236546712	0.519946848481039
CAGGGT	74.0106411033008	1.41394948369691	76.364639888935	2.01665482801628	0.517911848204305
CAGGTA	68.976885164164	1.59740148639965	70.6201151737898	2.06790489159048	0.508870598805145
CAGGTC	67.9625526613109	1.49846571897757	71.7524698901297	2.25036695533977	0.846920903884638
CAGGTG	69.3472124425598	1.49491099453687	74.2001119602056	1.39548032309252	0.875313195199117
CAGGTT	68.5680134865158	1.49587717417105	71.4947487349691	2.32945400923014	0.751408565812107
CAGTAA	73.0366348205602	1.85694596947709	76.1561617250899	1.718821506466	0.50904504868232
CAGTAC	70.1276650033427	1.64192635617376	72.849743545527	2.40280728985719	0.536064123019064
CAGTAG	71.9674764030859	1.660778620716	75.147357059105	1.86159679705232	0.493105616266725
CAGTAT	71.0863645129776	1.61621321435935	74.2715123086477	2.24603189927613	0.513428106953706
CAGTCA	66.0579627312394	1.71019399042342	69.1421501487083	2.51287159056287	0.533038828952296
CAGTCC	64.7311317174511	1.70230128027264	68.1937625235701	2.62869160239576	0.542212787932869
CAGTCG	65.9586261488982	1.69201615386441	69.4653284702731	2.42664429737368	0.582102012774776
CAGTCT	65.8414959508682	1.64064432102131	69.4861009952351	2.56298177577724	0.532040090964791
CAGTGA	70.1755075496624	1.66358494825116	72.9107683660759	1.96304101615542	0.493048005162951
CAGTGC	67.8181499667332	1.72542514467587	70.4000497089518	2.34006940841554	0.509810611984557
CAGTGG	68.9501414567208	1.65839913051205	71.5402784215428	2.26607118007686	0.516014248930456
CAGTGT	67.7486452684278	1.65537158911869	70.4517852972941	2.41805950085263	0.530645429368751
CAGTTA	61.6365864861085	1.86170201682598	67.0754849507723	2.28556604201921	0.784634491096806
CAGTTC	58.7405651240028	1.77507468832987	63.8636766280789	2.9726183622544	0.809118767397812
CAGTTG	60.8815291055893	1.90630454063801	67.2277273202417	2.10387475446445	0.821216020039242
CAGTTT	60.234342701872	1.85073017292534	66.1751690202771	2.37470935843857	0.838813283709827
CATAAA	106.138087337295	3.28070580431161	108.062474242716	2.10845711583643	0.472232212301176
CATAAC	103.682576311215	3.55302330549575	105.706517050298	2.22424285716124	0.465596480633984
CATAAG	105.108195186964	3.25216456708248	106.976374448063	2.1816584186346	0.480370284414562
CATAAT	105.131807904903	3.43508025779225	107.533094370271	2.33365306676991	0.445332403598577
CATACA	101.050965323504	2.70612112130806	102.808677206081	2.31130495628602	0.496402171000072
CATACC	100.812203468414	2.90993397716195	102.614863252947	2.5474905700296	0.497463581727301
CATACG	100.854258363526	2.8567086552986	102.638671404449	2.45782455809562	0.496869390055261
CATACT	102.010388729816	3.26885769627737	103.998625505963	2.29462842888461	0.48467625174737
CATAGA	103.829385151237	3.32105570343271	105.749990277633	2.0118247487656	0.463858418139812
CATAGC	101.683043184566	3.78016234563016	105.168344135699	2.45114446451598	0.278105655858303
CATAGG	102.889845174771	3.17656420667259	104.747680798709	2.03703191305352	0.475556339203935
CATAGT	103.904966691106	3.31182760834924	105.869052332726	2.27731166297859	0.479876403794922
CATATA	101.752171520536	3.47327485546961	104.118973102032	2.50434435823818	0.480289060356374
CATATC	102.331506771898	3.57201463115885	105.019318679941	2.59147028415718	0.475190995714842
CATATG	101.17449030135	3.64763668649859	103.932027819975	2.54593142555189	0.464676167861164
CATATT	103.830556354596	3.82840279255784	107.213373208754	2.68878661946019	0.448247970771504
CATCAA	113.359629981699	3.21022997470864	118.18465716981	2.17607031983096	0.214025385980951
CATCAC	108.368205704279	2.31569262741147	115.855821724802	2.25853153870176	0.101091974798412
CATCAG	112.897950942193	3.33288709179237	117.371205068506	2.18432231571172	0.217979427149916
CATCAT	110.901006575963	3.13226343510798	116.709649512818	2.24411567035219	0.13970560956283
CATCCA	110.690490728252	2.8940259660857	116.831962925538	2.24192051603037	0.170284012217475
CATCCC	108.059490254485	2.60199984469304	115.04507459404	2.33914887949472	0.137946347155755
CATCCG	113.655876562678	4.13647759313652	116.829634307575	2.18192893939017	0.352704302708779
CATCCT	109.848534592544	3.04078221816255	116.004257333707	2.29449398742489	0.139727130117402
CATCGA	112.661840694269	3.38316105148273	117.327284898944	2.25213455136471	0.209913757485361
CATCGC	107.468021968709	2.23659087659283	115.937231467752	2.47437716622678	0.109654955605735
CATCGG	112.45611896327	3.46713815470536	116.703221551434	2.246958199149	0.235006058046723
CATCGT	112.526230509346	3.58625818977477	116.271217765122	2.32255148840436	0.217223789642421
CATCTA	110.541615215547	2.99252555777411	116.897550509959	2.30046597807209	0.126511952268539
CATCTC	109.829246238332	3.30759943423435	115.904227142207	2.38511112333538	0.144286032077874
CATCTG	111.492591097594	3.43890757784779	116.623238002805	2.34325558934628	0.17836217714456
CATCTT	111.419332905425	3.54587668233453	116.628612201818	2.41767039815729	0.166792606686584
CATGAA	102.668401228554	3.32320461026574	104.611758223444	2.11824616328941	0.475006283267587
CATGAC	98.944251670701	3.50233192081727	100.65584938671	1.9738047246614	0.444897731028811
CATGAG	101.759875170018	3.24593600171418	103.621318535881	2.21323999190643	0.483339658470848
CATGAT	101.291898226102	3.42909632779706	103.205784623396	2.10997004670188	0.467289539644946
CATGCA	103.377475723184	3.96473375933917	110.841941095662	2.04656145068644	0.498867225256565
CATGCC	103.17569564981	4.47188749177456	111.475175762215	1.92244366182495	0.453627523530328
CATGCG	102.818253575571	4.2310514783948	110.863062043298	2.12285799375364	0.369576126980869
CATGCT	105.076508391949	5.03242656434863	113.5897008324	1.94402290565743	0.377156018925967
CATGGA	103.066573507836	3.3175663791134	105.034863576066	2.15631018909707	0.478715546147085
CATGGC	99.7171558125361	3.44910371887433	103.883728280307	2.25231005831009	0.246509885031137
CATGGG	102.603301671726	3.2690470125364	104.465729662537	2.38088481574264	0.488922910470157
CATGGT	103.010748783822	3.35646726881856	104.893203659501	2.24191379608855	0.480176563285954
CATGTA	102.480764219236	3.95934947048773	105.874831326437	2.57859062782794	0.290762395482125
CATGTC	103.285348498232	3.98609437757665	106.313425841352	2.63493821948033	0.332262393978017
CATGTG	104.075040014021	4.37675265010012	105.868332767603	2.58361916616064	0.46278910195597
CATGTT	104.957162940522	4.02572903572575	108.59489027972	2.77383510236151	0.311536736177816
CATTAA	102.32788782817	2.53487272501571	104.159210061949	1.79275977791465	0.485309131308049
CATTAC	99.2120806076966	2.8290502034303	99.6514705991382	1.69100246901863	0.504870729550261
CATTAG	101.591411526134	2.50723700110519	103.367687353741	2.48046259424542	0.499818993198872
CATTAT	101.179905663923	2.37790828359692	103.047879120667	1.86907750069368	0.492672489049371
CATTCA	96.9970877377391	2.38504826492634	98.7349664617673	2.22111883740787	0.498383547030455
CATTCC	95.2905212931443	2.31513878817443	96.9899965261554	2.08475074976463	0.497283437801056
CATTCG	96.8802585778216	2.34785785439425	98.6076467415734	2.1852005968436	0.498313485427724
CATTCT	96.8891128626539	2.32464413637106	98.6052176013187	2.08805046653033	0.497318982739669
CATTGA	100.541994079036	2.58531036947773	102.752880314492	2.01105694794127	0.492828988825296
CATTGC	97.8889408637706	3.09542730433174	98.6316441561583	1.58896853960104	0.481658094614658
CATTGG	99.1896758642682	2.44466068516587	100.942669461451	2.49602386523923	0.500451964135244
CATTGT	98.0245475740658	2.30981836428906	99.7764233164638	1.651473183278	0.484086558697361
CATTTA	93.2750225542972	2.10676792086515	94.9431191834267	1.80435771846866	0.495393423676198
CATTTC	90.8299565440121	1.99010945249386	92.4553413260374	1.63371300188331	0.493307980009197
CATTTG	92.6483136305202	2.05020868408875	94.2964627473297	1.75947086614472	0.495250280932355
CATTTT	93.3264926593216	2.31765426434033	94.5661808407122	1.56903537689633	0.464028307879058
CCAAAA	91.3013499122154	1.93726949117106	94.9284980688553	2.37264094928802	0.488440231678968
CCAAAC	88.412422029464	2.22625962364941	90.6633679829994	3.53786705114334	0.526622011458916
CCAAAG	90.1070463720562	2.04629114960258	94.0496476014977	2.54571319623866	0.493122584736052
CCAAAT	88.9105568693249	2.56283394409113	91.9419342314243	3.27503125283977	0.499377154048308
CCAACA	81.9005731581487	1.74166723861375	83.8432495056118	2.39140726790266	0.514711394293228
CCAACC	80.6794788557913	1.83009394124418	82.3837879319251	2.23118822007153	0.505556228341148
CCAACG	81.6406022951789	1.66499111546168	83.5530583657835	2.40398080837802	0.529441957829146
CCAACT	81.1797617131019	1.68256559799021	83.7595304793218	2.67692536639853	0.580262892560295
CCAAGA	89.85005698527	2.01388788338159	93.4845394079257	2.62863000672538	0.489803272961295
CCAAGC	86.2336926803918	2.569333469263	89.9700324023824	3.29668144048212	0.507137637200585
CCAAGG	88.5676299167603	2.01048759113295	92.6290806846776	2.736440214036	0.511716136994467
CCAAGT	87.3456801221925	2.74435629512064	90.8019056334255	3.2253274265186	0.492216418557924
CCAATA	80.8700438516592	1.80203188586933	82.7507212306672	2.75639293938035	0.530387479973915
CCAATC	79.4863222688074	1.55022102631359	81.4105806041264	2.59512031996108	0.543308357113626
CCAATG	81.0145987921341	1.68341159992195	83.4556866382647	2.6655508153061	0.744081402054933
CCAATT	79.7973359764108	2.01360905464965	81.790688449017	2.67472900231382	0.511776417778646
CCACAA	94.7076245772945	1.27012497594079	96.1628897898963	1.14937055958854	0.495491230337349
CCACAC	91.515351947926	1.42150536703924	93.2524862800698	1.14480606510444	0.494149867365609
CCACAG	93.553092174843	1.37778258539301	95.0440349606391	1.11372340857532	0.490158269648018
CCACAT	92.8320951303836	1.45235922780636	94.4043622777787	1.15479416694964	0.490267456808378
CCACCA	91.1865135345492	1.59005725225821	92.719463201365	1.27781249876485	0.490582989900389
CCACCC	90.1072861569891	1.46076612192246	91.6351783073305	1.29096762879048	0.494724764720213
CCACCG	91.0165333819943	1.5168941904845	92.5353559615409	1.26594891776705	0.492116574513368
CCACCT	90.8130777462037	1.52798348714208	92.3448528701365	1.2498628138318	0.491400736012272
CCACGA	93.0116935543034	1.79534662774978	94.6097858550334	1.16191480961581	0.470319247450645
CCACGC	90.9787728901421	1.63953373745083	92.8549313231605	1.08338060426548	0.477405133079059
CCACGG	91.8748177887532	1.74655626343578	93.7479578203609	1.1727424574008	0.473026338349317
CCACGT	91.7931735760857	1.36087449381657	93.6989241163159	1.25935333715915	0.5003857667343
CCACTA	89.5967758348458	1.66844922989188	91.1973158183208	1.50320802157805	0.49640897566791
CCACTC	87.3378420335432	1.7026430754363	89.3469925527374	1.27991441910273	0.495581049485694
CCACTG	88.9193336209142	1.59360730922145	90.5221234101943	1.47196038115939	0.497306577628983
CCACTT	88.8822376020747	1.4500966667619	90.4300681683677	1.45502289471738	0.500244892125588
CCAGAA	87.3439436228285	2.43905062353323	89.9278164748664	2.99963558326963	0.497579769975716
CCAGAC	82.1805857711813	2.04855123346502	83.0567744350601	3.36293960176804	0.54320027389264
CCAGAG	86.2355773655037	2.40601225540973	88.3567949192891	3.28211677994836	0.510570805544491
CCAGAT	83.5433530737925	2.71041512111082	85.3245793619234	3.01295700132278	0.50200948693535
CCAGCA	80.7711953124656	2.32496941408802	84.4893413827024	2.62982401377462	0.492207525212873
CCAGCC	76.1253687000762	1.51082494202284	83.5160845482873	2.58651055177399	0.355535312097932
CCAGCG	80.0543953924204	2.17491750974773	85.9065229897496	2.00097296793204	0.475503419942009
CCAGCT	76.7295399856971	1.95624673200089	85.432932248788	2.28477733301471	0.069831012723043
CCAGGA	87.3577800184029	2.75812861290581	89.1745098965357	2.75306086541015	0.499980043399624
CCAGGC	82.8977640494935	3.51889616035491	85.8202320889121	2.38657013785293	0.50299280975444
CCAGGG	86.0982851616415	2.65686117268293	87.9078000507179	2.84477846898263	0.501173381822006
CCAGGT	84.6887063272479	2.93243699812598	86.5125018645257	2.96694651581157	0.500164455713667
CCAGTA	79.9047728649009	1.55692170019375	80.9715031223945	3.11901402627923	0.543459165514482
CCAGTC	76.1212626491743	2.13886198130762	77.8766109640198	2.55546011680373	0.504248757165372
CCAGTG	78.1360399550427	1.95629167055007	79.8351897450238	2.52191775931341	0.507524903206997
CCAGTT	77.3188234675269	2.59661572001219	79.1097529231687	2.68993217675868	0.500592688785718
CCATAA	87.5591171340467	1.81955193769662	89.2416275551402	1.86489431749281	0.500606377113864
CCATAC	83.9164911805962	1.68748265997932	86.2942164041697	2.20371046306952	0.505884914167167
CCATAG	86.7372369244245	1.92724239849896	88.4505577915907	1.96570745512495	0.500421676114534
CCATAT	85.460011953272	1.68110108878883	87.6072745656509	2.05325446128845	0.499522506571025
CCATCA	80.6580756785027	1.66296185851143	83.2856561000849	2.49234108156051	0.534861347041431
CCATCC	79.344175902595	1.66538950286811	83.1839173210093	2.33473521157086	0.741527467781383
CCATCG	80.4979145403847	1.61373283431804	83.5910266830605	2.42485014399325	0.605776823611522
CCATCT	80.4652136948399	1.62064495103365	84.0957423547343	2.2561267888805	0.711480257025549
CCATGA	85.1908880795289	2.10972359424552	86.9360738485425	2.14212005669156	0.500298117953716
CCATGC	81.998478645783	1.91296614876808	84.1931747045701	2.36958751869585	0.502056914302391
CCATGG	83.6805065632813	1.95742255210916	86.0508555254644	2.25301764287122	0.492963527053592
CCATGT	82.3647053673018	1.76605743452582	85.0067239230196	2.39137578828812	0.511790513717939
CCATTA	75.3454124184385	2.00884002007113	79.16269290094	3.08482224437542	0.811756216844681
CCATTC	72.2118351706488	1.91825011334498	75.4421535580184	2.91353108229717	0.769545099734724
CCATTG	74.4143235421791	1.8985386201502	78.3221806031095	2.95245390259182	0.825759391320014
CCATTT	73.6617021658823	1.9313698368474	77.3281474933363	2.98447307368518	0.808695465732225
CCCAAA	104.997197793947	2.19006287817222	106.463613979383	1.53306123938097	0.465547123806888
CCCAAC	101.424475729813	2.37417955118734	103.76119688025	1.55436513262061	0.335012927313083
CCCAAG	103.666230365687	2.09482946138256	105.284016889945	1.48291485610091	0.484015335335055
CCCAAT	101.738720263971	2.28376445359008	104.824598157443	1.59819865514638	0.238107503413871
CCCACA	96.4700391216983	1.58992446827448	97.9353823715315	1.3479715164068	0.491226810264626
CCCACC	94.9367057983896	1.28894197472315	97.0161720936907	1.27629123352794	0.498198568651272
CCCACG	95.9587317724028	1.43512705678631	97.5357393382233	1.40616560645416	0.499188586852827
CCCACT	95.5256808141866	1.78575401976236	97.8050746658331	1.36423976586117	0.493848858987831
CCCAGA	99.3541233417248	2.13868810119723	103.751091351677	1.71678696395468	0.241863797169503
CCCAGC	98.2057122154521	2.31650949938694	101.282511451377	1.70696118190929	0.493913819750497
CCCAGG	99.4909900786173	2.41892602579688	102.536006139573	1.83125344910704	0.490897005141643
CCCAGT	98.7556017026623	2.28746268081453	101.593388503408	2.09705564803487	0.504536333950352
CCCATA	95.1764621876963	2.12859136933713	96.8440896691948	1.69710978905726	0.492685164675342
CCCATC	93.8061892782434	2.12133757121554	95.4575194579602	1.66561053715202	0.491915110186702
CCCATG	94.7356208502589	2.20664571726028	96.201077310972	1.46914534784661	0.471704760808715
CCCATT	92.6676098130904	2.33121031885161	96.0283667216403	1.62325826269102	0.256254945786844
CCCCAA	104.329569731393	1.72377515287499	105.997898777477	1.6908113811454	0.499523913754738
CCCCAC	101.221572225315	1.32660201447354	103.588945441359	1.4171787572197	0.49241046020787
CCCCAG	103.287732434437	1.30068771281612	105.511481279033	1.47628193153503	0.495323575727412
CCCCAT	102.428927319201	1.63775342583859	104.851644507173	1.50087401967791	0.505601576529357
CCCCCA	99.7565241412067	1.50921073678526	101.29956822349	1.39539301251333	0.49693231474209
CCCCCC	98.4853994572633	1.57335712505661	100.06636533796	1.58967608387631	0.500600169302867
CCCCCG	99.8546841202921	1.29680340867981	101.324284498282	1.53888436374862	0.509063765971913
CCCCCT	100.06243206726	1.27484680775351	102.001842792857	1.3718769897151	0.501851163066129
CCCCGA	102.200899876498	1.30492677724453	104.87740001934	1.46855616644726	0.490876709882274
CCCCGC	100.069925555579	1.34849812524132	102.688807805078	1.45985515917356	0.49478667468988
CCCCGG	101.337981171501	1.17634279846907	103.607080576883	1.43579928889566	0.493181209383122
CCCCGT	101.139630673538	1.70321798586493	102.786803276133	1.61946123327703	0.498464627749245
CCCCTA	99.3262649839708	1.61004574894854	100.87488658062	1.45894186919038	0.496460708444642
CCCCTC	95.9578098367763	1.68604457961682	98.5839123126871	1.62267612485562	0.5008604013314
CCCCTG	98.2667794366613	1.78635464661769	99.9245229170211	1.6153986214235	0.496959184475945
CCCCTT	95.5365918266427	1.60368547523836	99.4119763604632	1.61758053619477	0.316686252677614
CCCGAA	97.9248241926905	2.34777760182352	100.351859892552	1.75793161514634	0.492720919698996
CCCGAC	94.6350025284954	2.15887312877717	96.2098202854307	1.49416606807088	0.478598057674495
CCCGAG	96.8986021153561	2.03401060527006	98.9349158939392	1.55213678978633	0.493530514512425
CCCGAT	96.0611610433831	2.08400382676935	97.6946705899082	1.60895956785736	0.490970045149922
CCCGCA	94.1967356084905	1.98087052734041	96.8925527710013	1.70562600327661	0.516190069405156
CCCGCC	94.1109415707722	2.18158708820972	96.0102384505711	1.55390091863403	0.478279362063662
CCCGCG	94.308465707354	2.0991899049487	97.190103661469	1.68081248581164	0.512304612332678
CCCGCT	94.640655587878	2.10908663617968	97.9515986509761	1.59276245640019	0.51745340526162
CCCGGA	96.3564777860403	1.8636119720139	100.268936550895	1.71378693170716	0.33824447598932
CCCGGC	94.9645429508021	2.25375771578279	97.3767126478148	1.59427996434304	0.484343114579682
CCCGGG	96.4679561208135	2.17694270772667	99.0256836837138	1.51334154066868	0.474589047626599
CCCGGT	96.1050590920834	2.16031247398872	98.1911789466248	1.74966415983318	0.497563443144315
CCCGTA	92.9283296193927	2.22719636727853	94.6093938418912	1.75729552505913	0.492574253847631
CCCGTC	90.6511195549475	2.43379820235996	92.6085574612688	1.87826402882139	0.489886267448606
CCCGTG	92.2874811462938	2.21143209633016	93.9474806677344	1.77127159437351	0.492975996853205
CCCGTT	91.8120984841797	2.60105543811762	94.0462036063099	1.69172075704544	0.465301868667714
CCCTAA	97.2784441120441	2.32203107334182	100.490322135093	1.72279989780684	0.292645689068887
CCCTAC	94.276853116067	2.02761121612373	96.9101163624207	2.00866862471209	0.500096994299875
CCCTAG	95.3021251490725	2.18451849860892	98.9510938400864	1.71296972931616	0.304196831137084
CCCTAT	93.6516727627146	1.64095976286839	98.2654694588304	1.91754742633713	0.337243101378091
CCCTCA	91.1163024245116	2.12509335578865	92.8451897117831	2.28543665841802	0.501712016705594
CCCTCC	90.2049022060018	1.98755188883868	91.9306935292268	2.2384609259636	0.502969429443917
CCCTCG	90.9721653907338	1.8667559277751	92.6793858941825	2.18957165272292	0.504383463724788
CCCTCT	90.9531636087291	1.90836436507079	92.9192719998295	2.6141186255131	0.512748887938605
CCCTGA	93.4621894875242	1.7961162393263	96.6488132895662	1.67593064315972	0.498804328695023
CCCTGC	92.1744112306732	1.95715364232535	94.3660860265549	1.59162009603067	0.500217782150451
CCCTGG	93.4298671963254	1.94541442076295	95.1369730394983	1.84535216503467	0.498550528563535
CCCTGT	92.7090664075421	1.91460770329415	94.4033949489089	1.83105920475105	0.498782657896308
CCCTTA	86.1153149118747	2.21682124313667	89.1052855520542	1.95575512161703	0.51410466623306
CCCTTC	83.7610172286031	2.15948570008425	85.5108697964541	2.52625473923122	0.503784136680997
CCCTTG	85.6248034253156	1.95222291063103	88.3642780696613	2.21308923479354	0.498004362850321
CCCTTT	84.7366889756516	2.53288389086208	86.542373517476	2.51377246475964	0.499868422609385
CCGAAA	84.4125259967777	1.6943105942128	86.9460791326015	2.78599684021518	0.537666523225695
CCGAAC	81.0329158020357	2.14832177382085	82.7727725100734	2.63448749533046	0.505223942483208
CCGAAG	83.1846811618449	1.86300890747706	85.9888348314751	2.9440456042923	0.60345679584352
CCGAAT	81.7135931212688	2.15942395718347	83.5995292273472	2.988597437478	0.515865341450933
CCGACA	73.9402166514297	1.50903692492181	76.0986100047163	2.36714548476209	0.615828476645329
CCGACC	73.0304090573562	1.43517826421279	75.06253798077	2.21582283496008	0.554789371176041
CCGACG	73.8027538218486	1.51565631590821	76.1571566195592	2.38216736568649	0.67419281903519
CCGACT	73.7287791997884	1.43541724174522	75.6498004527576	2.14110264394736	0.534673636696969
CCGAGA	83.3423867579901	1.77150492903353	87.5116193633628	2.23602924592467	0.728195681083003
CCGAGC	79.1329924199588	1.81791608777875	82.1289330100232	2.69429742084177	0.532992818869608
CCGAGG	82.2755475279789	1.77216138079266	86.609441155375	2.39069987436279	0.790046013711391
CCGAGT	80.7616186044182	2.16374561505152	83.1047285598845	3.05848776994552	0.539804423092477
CCGATA	72.8779267227585	1.64022656875514	74.5369003030484	1.74014398105351	0.501635424497032
CCGATC	70.574650465998	1.2667731967036	72.8941725501015	1.84196025664639	0.508223689635682
CCGATG	71.8188667614004	1.43964688799069	73.396794396931	1.67923140781393	0.505402186580472
CCGATT	72.0722481477687	1.47585870401965	74.1352443135296	2.18452689365859	0.527362206990626
CCGCAA	88.1689235256937	1.3644650913706	91.1200775060155	1.60066038287611	0.473117607025772
CCGCAC	85.4868855146128	1.34690548335671	88.2966298297956	2.03433737501606	0.521985673091261
CCGCAG	87.1055420332925	1.31545868001982	89.7316853955558	1.76074603997946	0.48889378967884
CCGCAT	86.2146632421537	1.33596823497107	89.3790055336248	1.66098081791388	0.480555900306417
CCGCCA	82.9312552807334	1.14553086069637	86.8646454192871	2.14501846683989	0.534384751474977
CCGCCC	81.7668634750477	1.17120353402239	85.6262931341265	2.26387678492116	0.562711261758598
CCGCCG	82.7734114632677	1.14366466446665	86.924318688907	2.06888390486229	0.515517134864831
CCGCCT	82.6428336900902	1.20251121625934	86.378649142957	2.22992961604217	0.588698304090594
CCGCGA	86.0432133011932	1.41199971297889	88.9312462234628	1.81071502319382	0.481702180588199
CCGCGC	83.7740756865786	1.58109115350829	86.1941621832568	2.01407470238763	0.500588529703967
CCGCGG	85.0058653585025	1.46484506371389	88.1873967982734	1.90925864602122	0.482066568646301
CCGCGT	83.8946116865776	1.4710059988021	86.5064086825046	2.05347622663454	0.511570177896354
CCGCTA	81.0185042075083	1.23246481845895	85.0529106454188	2.51199470926369	0.563658388461511
CCGCTC	78.776418020819	1.29448217592357	82.2198342681989	2.48515841901475	0.580141731441051
CCGCTG	80.2943054802447	1.23707165084133	84.353264016287	2.45026665828927	0.541611383820819
CCGCTT	79.6018269141403	1.232872399899	83.0316149854325	2.21653774552056	0.524160908671106
CCGGAA	83.9548919388907	2.17285609272374	85.8645839954969	2.96766419542697	0.511179713078244
CCGGAC	77.8002095243022	2.24282380384636	79.5504499743934	2.74253352965275	0.504955487689693
CCGGAG	82.2755193590637	2.06067171077341	84.1150814201238	3.06422780588776	0.521522195713634
CCGGAT	79.7600923543254	2.43108576029969	81.5295679693413	2.79528305124364	0.502961636736563
CCGGCA	79.7745532553162	2.17203090440419	81.545910702701	2.29269291143247	0.501133869914476
CCGGCC	74.6041715210046	1.63855726267613	80.723749298201	2.19156433055914	0.403847688622268
CCGGCG	78.1091518420363	1.66407097039366	82.1175059105934	2.03417661060575	0.482259273063889
CCGGCT	73.2718976696616	1.5276283938313	82.5849830496658	2.06808559544915	0.261561382994364
CCGGGA	84.7276442560186	2.28682661703892	86.5060495903757	2.5445990968278	0.502216384279359
CCGGGC	80.8743134697126	3.52111639652879	83.105408140599	2.39680625776225	0.49651533743719
CCGGGG	83.2522086736633	2.02847700618522	85.0566201738512	2.78745488788441	0.511983826251802
CCGGGT	82.2683237742168	2.46816219580984	84.0501630409049	2.69171159048655	0.501677876343835
CCGGTA	77.4487546939039	1.58958768798147	79.2258642029965	2.87354420208778	0.552601036851447
CCGGTC	74.1871432598286	1.86926104500619	76.2850909478713	2.79669658697323	0.543899988085694
CCGGTG	75.898103350222	1.71132760783082	77.6719571709116	2.82630410067243	0.537062636828934
CCGGTT	75.3993679045724	2.48514488437646	77.1974126605833	2.77011117357528	0.50201591637747
CCGTAA	80.1148392110568	1.78286443556008	82.6560723452565	2.57154713974959	0.530632695083308
CCGTAC	76.5085270961129	1.84785699241045	79.6099632902504	2.79880773077724	0.754996526821859
CCGTAG	79.1505804616102	1.74553870229833	82.5655213056027	2.4697484108617	0.724395283980166
CCGTAT	77.7665710556227	1.96424853075518	81.3487430454702	2.76267287779242	0.713029589013769
CCGTCA	73.175025876315	1.75982048216055	77.3047248800241	2.88421788484462	0.754324390180235
CCGTCC	71.7994542469451	1.71022299490684	75.6523528853241	2.94508803841855	0.713946881538951
CCGTCG	73.1634415958894	1.73274670506007	77.1677021635648	2.9078638418396	0.725748377656969
CCGTCT	72.8495704106003	1.78584764140176	76.8447814245978	2.96210502681249	0.677628547396378
CCGTGA	76.8520280016781	1.79842410998601	79.4349200647691	2.70700276661406	0.615330744144778
CCGTGC	73.863650904396	1.76795095578544	76.542315526589	2.71479613903387	0.588726520996981
CCGTGG	75.6102000785393	1.85424868349035	79.1276871063753	2.70511287744763	0.762478739420128
CCGTGT	74.1411661262544	1.80246785432345	77.6379506606841	2.79190770235919	0.740856052468161
CCGTTA	67.4717098172164	1.95226037475194	71.2978791970576	3.04877856768972	0.756415467384882
CCGTTC	64.2597188365563	1.83094312178868	68.2928607414747	3.02091184348864	0.777950998230612
CCGTTG	66.7533286537696	1.82744558693752	70.6548550080229	3.00743484280791	0.764680749564055
CCGTTT	65.6778333387118	1.9319629718464	69.8726231021952	3.01532422475445	0.795965153267551
CCTAAA	108.795739542863	2.88720918901574	112.774495503574	2.07921630900099	0.495981962045913
CCTAAC	106.574254759521	2.80362360847061	110.292861797015	2.11651166385121	0.508619054702965
CCTAAG	108.269492947227	2.92885077050789	111.590599957345	2.13282793745458	0.485941150721469
CCTAAT	107.935010179766	2.82542496098872	112.21267573158	2.09772525863346	0.51421519772462
CCTACA	104.478839271648	2.58901583164233	107.88952361072	2.02223472836546	0.505528610229407
CCTACC	104.499948810648	2.80644943981901	107.694057343819	2.12964210474649	0.498054168276897
CCTACG	104.439314869233	2.69477037527655	107.56283572325	2.07221607326208	0.500041227435826
CCTACT	105.533645378958	2.85421661926203	108.899975582523	2.24127737590603	0.50509109902478
CCTAGA	107.048158150266	2.72402897479176	110.460556248597	2.04957064497036	0.499649342351313
CCTAGC	105.875690902855	3.05546389279833	109.448078002898	2.15756787969956	0.484902865484968
CCTAGG	106.828307476355	2.7638314599175	109.658293041255	2.03998364160227	0.486114760554969
CCTAGT	106.786672515551	2.80322041372771	110.58053053325	2.09382442247398	0.509283798164997
CCTATA	104.035934479404	3.01469638035413	108.254206477529	2.24666169861655	0.508261868728315
CCTATC	104.731580693247	3.02022083296742	108.741196315717	2.28941946843632	0.509915585128385
CCTATG	104.104716061295	3.08272154416902	107.907455083508	2.34616183205546	0.505476918164793
CCTATT	106.062117506449	3.16825530018105	110.690953713601	2.35876770557684	0.512533633705833
CCTCAA	115.529278472031	2.98524510974309	118.717558494327	2.08814783665074	0.466261265535052
CCTCAC	113.138033077765	3.12956661236354	116.247097256796	2.13569836023495	0.440216945072108
CCTCAG	115.041823608018	2.99253677947766	118.194294328463	2.03811184347421	0.450672121499033
CCTCAT	114.072883074401	2.9657720856139	117.282251725054	2.12156941138359	0.477668263304856
CCTCCA	114.039807130393	3.084288295278	117.239054789682	2.12830068399078	0.450998372940861
CCTCCC	112.256783707338	3.24089405895525	115.964017419934	2.20671952939725	0.350273122560877
CCTCCG	113.883947070063	3.15377655949044	117.241309841552	2.14860979674381	0.37468259856095
CCTCCT	113.770122689048	3.10261565735398	116.799137635769	2.12333268654327	0.437258991097207
CCTCGA	115.247590322587	3.05140015476033	118.334223878764	2.06202666177201	0.444919962333019
CCTCGC	112.566572524952	3.38527746419445	116.427665138994	2.25544241704135	0.377018391956329
CCTCGG	114.49570882029	3.06039199348715	117.747976761705	2.03831903099263	0.40637921617366
CCTCGT	114.150248609907	2.88040434997439	117.288608230191	2.13940300613248	0.489390360577119
CCTCTA	113.622156265026	3.12093981763028	116.833619909473	2.30651540645968	0.481145286453737
CCTCTC	112.449120447452	3.20103164164967	115.933429535304	2.22564599471946	0.466845807272469
CCTCTG	113.414718933155	3.18407598710343	116.55621505421	2.29596165214884	0.469831714353297
CCTCTT	113.339084267574	3.11689203174516	116.84414360189	2.2840084537638	0.4882278638867
CCTGAA	104.978410010353	3.03964390803651	108.467557625446	2.14426555007619	0.475484935402455
CCTGAC	101.513788319071	2.85290208928397	104.455229288052	2.06612158088686	0.480784072205805
CCTGAG	104.511779159061	2.94527882004572	107.35427125436	2.05869123481593	0.464445495192773
CCTGAT	103.458016485742	2.96222830575058	106.6978964002	2.09314311426197	0.47679369806556
CCTGCA	105.821142007019	3.75095059763037	111.641490349668	1.92860244344713	0.590044205476752
CCTGCC	105.261728715569	3.94441911088695	111.546375893651	1.88362214389397	0.536676008871367
CCTGCG	105.051196165981	3.95406604805265	111.509433341776	2.05232180393654	0.461740401137419
CCTGCT	106.429556827855	4.4565391722869	113.16003530276	1.99781456914527	0.414074397087141
CCTGGA	105.199412852399	2.9608412680928	109.025580122346	2.08749096919731	0.443061419976879
CCTGGC	103.350953818894	3.19465030213973	107.013063635937	2.12724880264163	0.441729060516329
CCTGGG	104.834662251757	3.01889863874719	108.090276085313	2.04454051981346	0.43275791802978
CCTGGT	105.1351259856	3.08418577135561	108.23517187489	2.21022552038439	0.478165711503102
CCTGTA	102.957346717796	3.34372976046301	107.440339220519	2.32265347322609	0.492258548285302
CCTGTC	103.163749154304	3.37291151114327	107.242973696771	2.36017706492428	0.48299051971058
CCTGTG	103.568843034993	3.53465682625809	107.17899844983	2.57297937100385	0.481914431498523
CCTGTT	104.955664742489	3.44207938913909	109.359210416819	2.42361918492777	0.492383919958984
CCTTAA	105.402463886582	2.22423536313145	107.094689013561	1.85459428086975	0.494750327176362
CCTTAC	101.377495793397	2.10851031770269	103.0265562073	1.72813207203274	0.493577871988925
CCTTAG	104.594188893366	2.12419840794037	106.021712774585	1.7129793540144	0.483852971803385
CCTTAT	102.714492337912	2.15319858782148	104.405255078212	1.86981676205562	0.496045062471747
CCTTCA	98.6338615139469	2.14645010002279	100.939654389309	1.75256650614593	0.501163822798643
CCTTCC	97.2483785086719	2.17517925281916	99.020201960994	1.78870952265451	0.494611863631558
CCTTCG	98.9765035274641	2.0967151277232	100.684117868206	1.87974730076069	0.497109381618356
CCTTCT	98.541268057105	2.15088922086606	100.578587583464	1.74010492429878	0.496975206644427
CCTTGA	103.125120881558	2.13918140210731	104.821809341907	1.95370505409896	0.497661058287173
CCTTGC	100.131332849943	2.01403445950257	103.565040527561	2.14885627962849	0.511252919065013
CCTTGG	102.463235131873	2.09411284223019	103.854918219142	1.75048852991785	0.486508571476538
CCTTGT	100.972802624481	1.99739642029966	102.659246875287	1.82024397154388	0.497521699097612
CCTTTA	94.1726192638941	1.97907137369285	96.7509400117178	1.77338015082169	0.506767828539399
CCTTTC	91.9864047664873	1.90676548591404	95.4228020508561	1.88316447567075	0.500591537046474
CCTTTG	94.1199662181679	1.99689368606126	96.684629025761	1.6967805474459	0.508636558167228
CCTTTT	94.8183981874905	1.95409645118538	96.540267578083	1.95736543664916	0.500085511347797
CGAAAA	78.7373710501821	1.32190180293577	81.116207034059	1.27209048522699	0.506906207197204
CGAAAC	77.0522263884507	1.30777310807739	78.6912666671466	1.88403997754558	0.51775908735216
CGAAAG	77.5106347974534	1.35825094408003	79.7920826573914	1.41691242720766	0.500261161774694
CGAAAT	77.4776032793742	1.33550581155091	79.1996581351442	1.76044845047345	0.510110841565469
CGAACA	68.003058056208	1.70167757382409	70.8220323665427	2.59575280406636	0.719952316354884
CGAACC	67.2466186597428	1.64215340287801	70.1929035753826	2.5240943551793	0.75057994369142
CGAACG	67.903968727518	1.72657844430105	71.110800268543	2.66180318189402	0.758135307552909
CGAACT	68.231322191226	1.65405237789122	71.3057459648911	2.50886163930345	0.773690177235981
CGAAGA	76.3789288342319	1.32924596109629	78.6040099800021	1.39718241528433	0.501456344527552
CGAAGC	75.4166269244553	1.61227595772377	79.44493899758	1.28330030603479	0.623528662889939
CGAAGG	75.1979693448119	1.31109965878777	77.6803186487298	1.59608983021261	0.499208247181256
CGAAGT	76.0191639065064	1.37266026536654	77.6916219405419	1.78858102965451	0.510506902506186
CGAATA	67.9238237726935	1.59252222707743	70.3889741502447	2.42904258974366	0.660729719191942
CGAATC	65.9381078430151	1.32149922808917	68.8636703881346	1.73337466121901	0.513236338216452
CGAATG	67.1226556854198	1.54098721214866	69.6747380396612	2.3737965681809	0.660876943838934
CGAATT	67.2567091035115	1.42345603487429	68.6669162104271	1.88968841537426	0.522684098943465
CGACAA	84.5072211316122	2.14337001830419	86.2519541421478	2.47505466452026	0.50343572883735
CGACAC	83.0927099844182	2.0252073169069	84.7875218274424	2.42502575619554	0.50500010315798
CGACAG	83.5975573366174	2.00424191776713	85.293293446312	2.35328130803439	0.504414175766658
CGACAT	83.7819215582876	2.04562519188024	85.4996510170291	2.39366403418467	0.504123853926504
CGACCA	80.758322825087	1.79928092404676	82.4313411925973	2.11757725974353	0.504904712202922
CGACCC	79.8765706713069	1.74726643473848	81.5312461957751	2.04332186694097	0.504894351798038
CGACCG	80.8133915661764	1.85913233377498	82.49574147568	2.14855229772836	0.504181481932778
CGACCT	80.7397825254201	1.92811440454982	82.4103841781086	2.15599337222502	0.503276807181284
CGACGA	83.3519569502486	1.74267377465268	85.00673229259	1.94684113634918	0.503366054249707
CGACGC	82.5114580295078	1.92298687786533	84.1795265351339	1.9462402750898	0.500430032981221
CGACGG	82.3679013066202	1.6360343330594	84.0094843049277	1.96816545508777	0.506001287596266
CGACGT	82.2451192482818	1.67607255955641	83.8562696825992	1.86528946974303	0.503682998119577
CGACTA	80.286614868403	1.57311449159813	81.9139146278043	1.95392035062293	0.507511668199124
CGACTC	79.0533639258987	1.25227005860355	79.9396934460218	2.12001815650044	0.522040208788988
CGACTG	79.7104113239322	1.50914234935667	81.3112371808581	1.92154310289678	0.508913947474041
CGACTT	79.7025585802326	1.29823829360289	80.2894670130346	2.08315769552427	0.518037664391676
CGAGAA	79.1112902125789	1.25029464172016	80.731292153102	1.27752581482212	0.501660291626477
CGAGAC	74.6288573722164	1.25514080540143	76.2875273891007	1.75334570475508	0.517224288629954
CGAGAG	77.9143066377585	1.10682473321623	79.8649596642578	1.29465271894642	0.503736337670198
CGAGAT	75.7469017675194	1.31968842141408	77.726675185232	1.56986926783563	0.501364760470774
CGAGCA	73.0868324447134	1.87017630895717	76.2509949126842	1.2022044969256	0.426618788562347
CGAGCC	73.0028804989209	1.75976240371239	74.9548715575178	1.03052483082717	0.405798356275344
CGAGCG	73.7139721156341	1.92103461805039	76.2336873551948	1.14120538053032	0.309913532439405
CGAGCT	72.3719078325111	1.4904210753917	75.9584637192328	1.03083830270929	0.610859276794256
CGAGGA	78.4208995268628	1.21194954725277	79.9187199527731	1.17974714764375	0.499028124328408
CGAGGC	75.7953168796298	1.17432724417364	77.9307907663965	1.24905185326677	0.498892740072098
CGAGGG	77.6601982664959	1.18906623891924	79.1505399036049	1.20305734503544	0.500839145531286
CGAGGT	76.7057413475093	1.15870405611914	78.6554295799344	1.19854824936254	0.500563526436519
CGAGTA	71.470639055532	1.25530318653817	73.075159135701	1.55613021395742	0.507977168983134
CGAGTC	69.8428101313737	1.11451769953912	71.2676767040513	1.80598279650224	0.538696706801256
CGAGTG	71.3359672584645	1.15961745761755	73.3672303069816	1.86837316736081	0.637855563860337
CGAGTT	70.8346443248747	1.352591134226	72.4154374783711	1.74242001678614	0.509964830028702
CGATAA	77.527961512992	1.45633653520037	79.0749980774379	2.64027163205365	0.545411780714262
CGATAC	74.8282052702164	1.69386803103665	77.7282320821242	2.72040324341311	0.633321584254546
CGATAG	76.5945048804361	1.48006270355248	77.9663672705382	2.61692718744048	0.569173456418741
CGATAT	76.2703703847206	1.83772227686543	79.8040452522907	2.95471935418481	0.646998598881399
CGATCA	68.8364682854918	1.49579550384131	72.6446494091447	2.8792464462112	0.573649877161319
CGATCC	68.1156765237491	1.54304521490301	72.0515169903518	3.00769253566088	0.688872214302668
CGATCG	68.7367995885311	1.52675377299584	72.6563798996335	2.93433236470576	0.570235732345542
CGATCT	68.5923769615398	1.51896341497473	73.2666878164523	3.09249289545336	0.544332510592129
CGATGA	74.6599413518069	1.52494305573814	76.1871114059824	2.12183248359754	0.524037694765678
CGATGC	71.8523579171106	1.67254021332754	75.2419136594419	2.41563031796299	0.501470346802499
CGATGG	73.4159643733185	1.53136471258264	75.1521680811901	2.23319306480699	0.529202012281073
CGATGT	72.8567571666589	1.59107861869908	75.5261532985677	2.4049440876308	0.544044193401922
CGATTA	64.7342542512316	1.43537624907267	67.9296513413636	2.0303104681348	0.493415281366244
CGATTC	62.3087854282552	1.49327327390489	65.696403946166	2.45894459689078	0.618380758489807
CGATTG	63.9039188493755	1.39295394642142	67.365775113846	2.12064503118247	0.512473490558412
CGATTT	63.5623698749541	1.4425293215478	66.6438660934332	2.30369009056417	0.53606338717672
CGCAAA	104.690656036202	2.54276766026935	106.810349814932	1.88495626631459	0.483563423148874
CGCAAC	100.520780710017	2.40421085545933	103.555596980884	1.88476429268193	0.505451166940601
CGCAAG	103.60152154204	2.52795036656362	105.764297132062	1.94203710070033	0.490462061923616
CGCAAT	102.113081030372	2.48675422755066	105.087747467127	1.89572968954686	0.50017822853948
CGCACA	95.2949484614664	1.39926950620486	97.2231760105043	1.99921623589018	0.520045857337652
CGCACC	93.6322482874014	1.20702105096125	95.8373884822153	1.86782587974124	0.531835602072353
CGCACG	95.0163884690853	1.39768023849993	96.9093415592984	1.80744046139095	0.506377970592306
CGCACT	94.2849487935238	1.28579853834871	96.4948524484738	1.81653376867768	0.509413791720198
CGCAGA	100.917586942352	2.45993260870212	103.362499442225	1.97411051820278	0.499392423810733
CGCAGC	98.0689140805531	2.41325154794222	101.398268928554	1.94944893515199	0.513392512214619
CGCAGG	100.049208746982	2.4962763777035	102.209104236653	2.11733124244278	0.500555423367919
CGCAGT	98.6093610417045	2.32691939155281	102.06790206909	1.86491813122579	0.510411649320427
CGCATA	94.9564517763198	1.84518962021715	96.6624340657308	2.04189254899595	0.502635760970703
CGCATC	93.1106665281408	2.15291856456527	94.858222790216	2.09141476284663	0.499347786282676
CGCATG	94.1683727995212	1.95264429996575	95.8825276077914	2.06279149855868	0.501363301202968
CGCATT	93.9468002095692	2.23937018653716	96.5357982437611	1.92432042726403	0.508297043067472
CGCCAA	105.709116397197	2.58372045439359	108.817573754338	1.68724793968025	0.185803753528569
CGCCAC	103.161355997593	2.54174318872594	105.962985180602	1.69513824744202	0.257331617289086
CGCCAG	105.674995918144	2.56148085340138	108.082477120165	1.65662641769462	0.322741748120054
CGCCAT	103.876346344217	2.58620306420362	107.296191212772	1.76116209925998	0.215890929544645
CGCCCA	97.8902021254735	1.09725373336717	104.655752763248	1.78416027204406	0.0888123958062195
CGCCCC	99.9383927078338	2.54460987680287	102.96097170168	1.72043764101994	0.168306469252644
CGCCCG	103.192510677381	2.34963090707525	104.743037571099	1.51578021012836	0.452929711453536
CGCCCT	102.520776275381	2.31918708616386	104.171707303278	1.57693017499	0.478770940545121
CGCCGA	104.937160025353	2.58415873712242	107.367786780986	1.69237542761812	0.360613085848221
CGCCGC	101.603814930364	2.45384665749119	105.815041026047	1.75816143774107	0.257177109089393
CGCCGG	103.283620269033	2.47980269124537	106.555956573468	1.70237864258421	0.249503182910486
CGCCGT	102.932914328223	2.65087258977202	105.987086467356	1.77245175836684	0.31046455869851
CGCCTA	101.227741815326	2.54418116311573	103.792775197802	1.70199917144496	0.248799603513785
CGCCTC	99.5885152345111	2.51896030682041	101.795090068891	1.65244640194614	0.403840064230125
CGCCTG	100.814202438325	2.48233487978108	103.067696511434	1.62798302508552	0.355927922780979
CGCCTT	99.4060794849605	2.59468296470442	102.533878576631	1.73238975998993	0.284431988163476
CGCGAA	100.804254648475	2.72144570140812	102.569612458961	2.33285006482189	0.496563196535213
CGCGAC	95.7563269221248	2.71116894211834	97.7359438618919	1.75850019868679	0.440024461464433
CGCGAG	99.3438009193664	2.62313631997346	101.13244824748	1.83283214469686	0.481024833269043
CGCGAT	97.7259352106711	2.67073535992357	99.9451939445471	1.84321938268391	0.460033120394561
CGCGCA	95.0624382649631	1.89501355364205	99.4535504126296	1.62247623681916	0.527309884665598
CGCGCC	94.6826920702244	2.40634477287767	98.4443231932709	1.58194089048986	0.491272630894443
CGCGCG	96.28989259303	2.58178279664907	99.8396579785718	1.61219558733568	0.435350185136357
CGCGCT	96.3830957223683	2.75509877561847	100.698431724107	1.55243342789564	0.47355355256571
CGCGGA	99.1430997923273	2.78605702991539	102.21301551806	1.92457598062474	0.249447007364516
CGCGGC	96.7583195126905	2.90496232742281	100.152687992792	1.92949180384231	0.2737667030242
CGCGGG	99.5550382381656	2.83867563107678	101.40795331987	1.90868229526722	0.476219586144894
CGCGGT	98.8031728067857	2.80578706541735	101.236714180408	1.87950937068446	0.430896020196096
CGCGTA	94.3619072223111	2.65547066127828	96.2476541947721	1.93708185208168	0.486067419377393
CGCGTC	92.0516015361637	2.80769184578755	94.3800192255759	1.98363922118835	0.47483293972786
CGCGTG	93.6439710126303	2.79515208518463	95.600785778707	1.96168769486334	0.479230256304512
CGCGTT	93.6285641796813	2.79255091494269	96.5676022143767	1.97725907251647	0.48345979562078
CGCTAA	99.9198397323882	2.10550505337517	101.935864884454	1.50768649792012	0.479132378942179
CGCTAC	96.6144232951051	2.10285668497927	98.3340230182339	1.49668517365162	0.481965846230548
CGCTAG	98.7595545681584	2.05927913505169	100.569380134995	1.56652403132697	0.489455935213725
CGCTAT	97.9588113673275	2.02735573549428	99.8041170331934	1.48808373577195	0.485165515939804
CGCTCA	91.2000193383772	1.8862072948326	92.8724112785766	1.866755551331	0.499719716350337
CGCTCC	89.409417662651	1.77500109547887	91.0536980078136	1.88490880831907	0.50191273800117
CGCTCG	91.0245451644394	1.82834859002426	92.6889396921131	1.93402062416884	0.501609788094372
CGCTCT	90.8933310859708	1.89131973751809	92.590663041344	2.04263945501842	0.502071683142232
CGCTGA	96.6252731642791	1.9810788241638	98.7180605406554	1.40585501441765	0.481564450601211
CGCTGC	94.1642972368162	2.11889082725001	96.1171206645338	1.29026440111468	0.426867207878855
CGCTGG	95.5842601412708	1.97370316701522	97.3552361350765	1.53337381711942	0.491331483509599
CGCTGT	94.8006207803025	1.96537231094991	96.4957387740397	1.47185619450127	0.487968689527842
CGCTTA	87.654934801528	1.50333021316285	89.2570857684482	1.6251121487998	0.502735479577771
CGCTTC	84.9233622776958	1.6336372347055	86.0631998675624	1.53195610731669	0.494439722930269
CGCTTG	86.8561935989006	1.43431478795572	88.4162842898325	1.63710281677376	0.50517771026479
CGCTTT	86.0695963171702	1.43558802276855	87.5837862794559	1.34482477178432	0.497638931733321
CGGAAA	71.3782234597156	1.66658074385981	73.0149655918652	1.94068037853697	0.504831578579023
CGGAAC	69.1872656900849	1.42150672406906	71.138789605801	2.40569629770312	0.547645524335831
CGGAAG	69.8639201796149	1.56312021542609	71.3910725312426	2.28271219381586	0.539604798462296
CGGAAT	69.7423784240254	1.5376669218975	71.410865994271	2.27993895055117	0.519020275105124
CGGACA	59.6998865638665	1.94461709653623	62.8613546452784	2.93092845158028	0.74826096312305
CGGACC	58.9343615119055	1.85967903941353	62.9809107530485	2.81330168732819	0.801534406880263
CGGACG	59.2860323813667	1.96570718285396	63.1405933757377	3.04621198290555	0.79900041449068
CGGACT	59.8174600316125	1.90310823022135	63.3622889999451	2.88678891133653	0.784795846527784
CGGAGA	69.1104768809955	1.7499853418572	71.3346586452382	1.96917696553498	0.494349533051647
CGGAGC	68.4630794152108	1.85711220780222	72.7082080923499	1.47120777155855	0.520785787811982
CGGAGG	67.6244306374207	1.56812268892122	70.4326215239263	2.05843905361396	0.491910082782221
CGGAGT	67.5675635384771	1.65995149943443	70.1915551208761	2.33702572604018	0.516396910863581
CGGATA	59.7296944822792	1.67554108815236	62.1049466772109	2.53689663773287	0.632970044864966
CGGATC	58.6525363047966	1.65600359639734	63.0272462084766	1.24872529277315	0.775514834973085
CGGATG	59.0970771086227	1.68502706996749	61.8820383502156	2.5406998187919	0.683293060185214
CGGATT	59.2240828133175	1.57560077563487	60.8526346430094	1.67273242311984	0.501770508230775
CGGCAA	81.6999729530791	1.75230592982228	84.7425397124658	2.71748433600645	0.562536772258229
CGGCAC	81.2833525784026	2.25301643343713	86.1970841694706	2.78888021562088	0.660245016442894
CGGCAG	80.1220314554675	1.63709765157321	83.6720453302255	2.79269107049878	0.55232142704445
CGGCAT	80.0984696122055	1.73283468308834	84.3078511383067	3.01777100507966	0.54276731704417
CGGCCA	75.4307864801895	1.16444740712114	80.8206736749741	2.52765390929229	0.406761621949934
CGGCCC	74.2939980619969	1.19826332865602	80.1079342917344	2.45934045289617	0.435228816658305
CGGCCG	75.0979028011819	1.10646900126479	80.5158875539518	2.49960035323932	0.413151846482007
CGGCCT	75.2789442660671	1.1214586164866	80.5338392674598	2.60029768480211	0.390937503186812
CGGCGA	79.3426115540785	1.26259961909191	83.0052151384659	2.43269626672672	0.430213410076203
CGGCGC	77.872327824493	1.52474163943725	81.9592947643094	1.99524486078668	0.451028707233774
CGGCGG	77.8320984048793	1.07464250222187	81.9735563812911	2.39987209517287	0.382362362620179
CGGCGT	77.077458189378	1.13385242411574	81.7177559418092	2.39220176799578	0.43031999207507
CGGCTA	74.5508318404888	1.0913853374887	79.9121578915745	2.00912752115624	0.366881163433134
CGGCTC	72.6881623643377	1.06276161877808	77.5299596846953	2.08584553393066	0.503658497578524
CGGCTG	73.8288880907035	1.06826044573116	79.0884716670775	1.91132747733757	0.330180156364842
CGGCTT	73.6029555186195	1.14695212220296	79.0023404314479	1.90197189897785	0.391886899907736
CGGGAA	74.8233984495978	1.36190491005514	76.9964893701478	2.01685775895902	0.5206668389856
CGGGAC	69.5593905051731	1.44816402861862	71.5455365516228	2.17486888384456	0.5503666556839
CGGGAG	73.4746421692834	1.40560031422001	75.8435183803878	2.15966973206958	0.531166817015742
CGGGAT	71.0593123634664	1.55053555214087	72.9530124263099	2.23552232198847	0.531231751229453
CGGGCA	70.8390718877229	2.10688721641927	73.2589872965276	1.30741219472981	0.421058811790511
CGGGCC	70.2359228909998	1.82442086236499	72.0245514641878	1.23729958334627	0.468299569951565
CGGGCG	71.3790632694319	1.89272630001302	73.2495026274938	1.25921189302827	0.460499332709296
CGGGCT	69.4751451580491	1.50255479265664	73.1984332391402	1.24026566313932	0.548159049537716
CGGGGA	75.5869490742069	1.28663928190372	77.6038384887735	1.69240401195844	0.506285276982518
CGGGGC	72.4256455833477	1.2783555662627	74.7543233584352	1.65717609814899	0.49418395709692
CGGGGG	74.7330973159476	1.32942513889862	76.718963676737	1.84805742683799	0.515788345095401
CGGGGT	73.4856529854356	1.37678806306733	75.4692323583193	1.83390459099234	0.50872285221935
CGGGTA	67.0671096808913	1.34897158637875	69.289405955898	1.53762528743523	0.489587323059114
CGGGTC	65.6864848328474	1.38484654594782	67.2691250498226	1.89754860674147	0.512754141387724
CGGGTG	66.8141794114343	1.33629013008089	68.3738555337941	1.80852916914154	0.513752662275631
CGGGTT	66.7776197403573	1.32719504728979	68.7942805500556	2.03022001247948	0.544317539388544
CGGTAA	71.9104050892831	1.75888497512635	74.6203185745605	1.96196966770054	0.477227191173806
CGGTAC	68.2092110151605	1.51676076557847	71.9347574191238	2.33183656840503	0.510968343058557
CGGTAG	70.4664475736793	1.57535127106782	73.668002928128	1.78429837351822	0.48313248174104
CGGTAT	69.4989748226291	1.62212102535011	73.4422435161901	2.27026681003138	0.459527499582262
CGGTCA	64.0918559185911	1.59130652622077	68.1485516943546	2.48294485108135	0.507590435690368
CGGTCC	62.8249185331371	1.6116987841774	67.2928332328569	2.66514010885363	0.523861184327153
CGGTCG	64.0257720694098	1.56530925481898	68.4307472686651	2.39348957002772	0.512440980429709
CGGTCT	63.7706380881803	1.60723805858972	68.5217216809968	2.651728790991	0.491764001258865
CGGTGA	68.1865544729123	1.5539408232088	71.4676779604391	1.90420727533533	0.485392779545325
CGGTGC	66.0269410344001	1.58584198789718	69.4167021656876	2.35183954442175	0.506358405619641
CGGTGG	66.9943671257708	1.53442944175522	70.4228631864898	2.09874620430006	0.506046151951826
CGGTGT	65.547661065613	1.68835791774738	69.1303613588763	2.4955173127953	0.521956151946656
CGGTTA	60.0729267680611	1.86942065375516	64.1470000221574	3.10435079251961	0.653063183709834
CGGTTC	57.3091056938813	1.79238038149266	61.273843088326	3.15762714579974	0.695817825446686
CGGTTG	59.3191416438581	1.81397052163397	63.5165695876514	3.17816168554524	0.652515242268787
CGGTTT	58.6386219048205	1.83017278485071	62.49802038136	3.11377255135365	0.675733977058246
CGTAAA	104.682563200573	3.4384830505945	107.607759067613	2.34625242831298	0.320845706266965
CGTAAC	102.198104758846	3.40455677875662	105.078607914863	2.33287950694202	0.420813877567832
CGTAAG	104.430891787178	3.47729783370184	106.516600939531	2.26381384339538	0.466063623488112
CGTAAT	104.368533637069	3.36119763518236	107.2148563638	2.46223655003092	0.471177041253528
CGTACA	98.9098651756444	2.67065334559312	100.682710138034	2.36285814232806	0.497440091299286
CGTACC	98.6190242293712	2.88390746852623	100.43342013449	2.54206068388811	0.497698293588323
CGTACG	98.6679850318146	2.74719960911831	100.460403480025	2.39060868213905	0.49718445290257
CGTACT	99.7711665349208	3.08430465756279	101.860161581713	2.34589299009954	0.490006916507972
CGTAGA	101.591070923275	3.32078128328337	104.786372018573	2.22901445461429	0.261930450062474
CGTAGC	100.175139103227	3.59475376543903	104.065667891519	2.49258454628603	0.269777422384515
CGTAGG	102.160811611798	3.24503459622283	104.113430602412	2.13505161343298	0.473630861257275
CGTAGT	102.778996968132	3.37513575752172	105.03422407791	2.44388360100708	0.47724103752706
CGTATA	99.4915596160204	3.60319292248992	102.153957055476	2.55354428030912	0.46563521565821
CGTATC	100.28446804604	3.77980600525584	103.310229663811	2.73244821687433	0.463922949443745
CGTATG	99.1972006767489	3.76042420573454	101.980043774603	2.63572482806605	0.460889390370038
CGTATT	101.960911952991	3.94316479537528	105.481243475272	2.82410806713217	0.45709615585881
CGTCAA	112.122058707455	3.01761369394989	117.488110385998	2.168077015461	0.18033194720549
CGTCAC	107.998511727261	2.49945025643355	115.177508906529	2.21417515482285	0.106778685549044
CGTCAG	111.154216926921	3.03210860931387	116.598507696907	2.16966572891336	0.173353584624875
CGTCAT	110.359514786934	3.20490324410155	115.968691927097	2.2816418055671	0.15006824366216
CGTCCA	109.21109371863	2.73560580919605	115.61385423268	2.23332847196545	0.149560581726191
CGTCCC	110.998071859279	4.39740236563619	113.960178536989	2.20883848750439	0.35492011093489
CGTCCG	108.37992036581	2.55127527634837	115.553618324021	2.30932997849554	0.128481205246267
CGTCCT	109.009167308107	3.16695274412358	115.037947529647	2.32424347008567	0.14384981064078
CGTCGA	111.193697815957	3.2295390460523	116.620009305142	2.24538683549394	0.175941030200107
CGTCGC	107.094444448441	2.54461546711287	115.196009587021	2.44811898619011	0.117972150694229
CGTCGG	110.423781440143	3.17969791697591	115.965260855593	2.25038728361822	0.175644441295048
CGTCGT	111.578671111724	3.45848765532408	115.445692144428	2.30834384193171	0.221579385149491
CGTCTA	109.712876209434	3.29542670521905	115.803816357076	2.39740714401991	0.149557108207427
CGTCTC	109.236520019698	3.4537545997811	114.618030640494	2.39262607661177	0.183546191334203
CGTCTG	110.194487896099	3.49042191139071	115.447497489424	2.38995115438578	0.185551536012557
CGTCTT	110.911123007243	3.66565488736691	115.537230637464	2.48689769047598	0.216533536673044
CGTGAA	101.155154034543	3.51867494802584	104.627968790613	2.2498157759841	0.230162501940084
CGTGAC	97.2112579981873	3.59743462334681	100.898526826887	2.2538788350421	0.216273648286426
CGTGAG	100.541690775781	3.54804814237083	103.671312296099	2.26101180541843	0.258087506948123
CGTGAT	99.5796212102958	3.5668805166185	103.189647873836	2.3247002119749	0.217078784672526
CGTGCA	102.926774506321	4.21779363190762	110.453685616868	1.90683064032604	0.435917252384033
CGTGCC	102.567158850903	4.7393586934522	110.809138158932	1.76611213576217	0.424142946216126
CGTGCG	102.63903613798	4.45843380864319	110.704967988789	1.98509578252004	0.352660613418697
CGTGCT	104.614061911564	5.02632316539536	112.819105440957	1.84882449450298	0.360298997945262
CGTGGA	103.421714942059	3.6606666078867	105.48105861477	2.06141011464053	0.444252349994464
CGTGGC	97.9995692005774	3.10335296276947	104.213672057476	2.34749725662828	0.15772481335497
CGTGGG	102.859103707242	3.55457789187956	104.891059950358	2.01206347120985	0.455396093342341
CGTGGT	103.52228534675	3.64378278264329	105.403826968639	2.11563243780072	0.442593852615083
CGTGTA	101.843334595812	3.98051432914807	105.540284581712	2.65805542027915	0.272561298323051
CGTGTC	102.203739370891	3.91595409778123	105.970149639946	2.72588367661319	0.29517576864178
CGTGTG	102.041945259724	4.22520594036971	105.656951557052	2.82611563446839	0.281117772784934
CGTGTT	105.429152107713	3.96955208615314	108.769360011338	2.76556389469357	0.430536978221549
CGTTAA	102.26460108045	2.94322107063642	104.117079018497	2.90853852294429	0.499861001911934
CGTTAC	98.2722017421369	2.90675201742433	100.960368214985	2.32052747246721	0.496147864410943
CGTTAG	100.729985296231	2.64841021807238	104.581092397509	2.06183970201223	0.524359381075116
CGTTAT	100.667981308756	2.40094677147873	102.387390698514	2.04116215887159	0.495806339533623
CGTTCA	95.617930834718	2.53488691000506	97.3854588120912	2.29094338391795	0.497875401591427
CGTTCC	93.9065374815379	2.43182080297264	95.6419939942512	2.14064352761712	0.496958482257991
CGTTCG	95.5780798256901	2.47756245003965	97.3361777352213	2.23459568206541	0.497746536261285
CGTTCT	95.4620408355978	2.46523114846818	97.2095291149452	2.1789713689264	0.497164059134992
CGTTGA	99.482753592648	2.77769906009505	102.338842175248	2.10761318389387	0.496331197624223
CGTTGC	96.7921287718528	3.47424878874794	97.3805798355867	1.90034091152148	0.494568242907806
CGTTGG	98.2631165783648	2.71844016540442	100.0731019966	2.73380189931105	0.50010695762706
CGTTGT	96.7250941525625	2.4269444719988	98.6480586749772	1.6567102510281	0.474576741889564
CGTTTA	91.7430976636554	2.19057029973852	93.4432737674749	1.82017917913966	0.494720575376789
CGTTTC	89.1864384582063	2.07882544051763	90.8477027610243	1.68299772668094	0.493238100137517
CGTTTG	91.1152432368838	2.13871695534942	92.7987354103024	1.7937504308007	0.494826582176432
CGTTTT	91.5260372592054	2.13221096114228	93.1822496178542	1.71944648377265	0.493099083492615
CTAAAA	92.9498828478028	1.90640304597364	95.6372192484761	2.58073071947372	0.513446701869467
CTAAAC	90.4897737285339	2.5863806995009	92.3070434016672	2.84226337416933	0.501606187187276
CTAAAG	91.9005393609595	1.98928424590843	94.6383580066196	2.71369258950041	0.519322471976285
CTAAAT	91.2954272897132	2.74735086418755	93.1267514342697	2.89655899393112	0.500794297745128
CTAACA	83.6424750664806	2.03669640958717	85.9211291640536	2.58209673629819	0.506682300122864
CTAACC	82.5030392926455	1.95458642586048	84.9501921403333	2.65254514910327	0.519229415142808
CTAACG	83.31073741824	1.97479642091822	85.6157300859417	2.65234753241382	0.51978916216998
CTAACT	82.9888520768647	2.04460512831324	86.6041891206985	2.75556787831526	0.489757744006454
CTAAGA	91.4884694083112	2.04211796899331	94.0138336394388	2.67454412562101	0.510272505517501
CTAAGC	85.9419253455649	1.25034150023312	90.9997421608908	2.70994126007347	0.207555553424097
CTAAGG	90.3183609507851	2.00698126821173	93.0380850602476	2.74960437381484	0.525103613415547
CTAAGT	90.2098223279799	2.84736968803402	92.0444195202954	2.91719862763271	0.500338621051163
CTAATA	83.997050565319	2.46062153802243	85.9931696150877	3.11732325171949	0.509301642553206
CTAATC	82.0059136892137	1.93059528195697	84.8737357449288	2.83729296099667	0.530623792569856
CTAATG	83.2414456092896	1.91305684362521	85.4597380275963	2.90024330905995	0.566873128659487
CTAATT	82.0443192621473	2.33746040810408	85.2422404269036	2.86984937855766	0.492135095931724
CTACAA	94.8954322061513	1.57721575059273	96.7092629885187	1.42107971889915	0.498808832223294
CTACAC	93.0345723074088	1.49459009055704	94.6199662011977	1.44544747455201	0.498666526179839
CTACAG	93.9367136250036	1.59725909841707	95.9054197156567	1.35380424472722	0.498866100621221
CTACAT	93.7922246753631	1.39201258297465	95.6011926348355	1.29354109165071	0.498812685924684
CTACCA	92.3669562641021	1.70953728689362	94.0129469877662	1.64202182059271	0.498711314677279
CTACCC	91.432044916476	1.70407966299978	93.0799641612548	1.67040845875923	0.499358520127782
CTACCG	92.2464655080276	1.69783002780517	93.8899640390833	1.63264997665939	0.498739711277923
CTACCT	92.0907426429407	1.63902243007687	93.7075824162618	1.49923996252059	0.496969976207073
CTACGA	93.868774087688	1.62671164456841	95.6365319625694	1.35348637650619	0.495153274008209
CTACGC	92.3357806525376	1.65893132172756	94.1393386338219	1.34960264031069	0.494567489719032
CTACGG	92.915616937656	1.62228290402802	94.7688832352208	1.43907310791129	0.498847546375312
CTACGT	92.5757934375983	1.31655157831691	94.5751532312793	1.30940134443743	0.498773978914006
CTACTA	91.1337114037928	1.74578206981527	92.7997045690738	1.76370985150788	0.500211226967695
CTACTC	89.2944682678351	1.6847591799198	90.9125600767882	1.65503810628596	0.499186333879986
CTACTG	90.4512821862161	1.69298530565891	92.0981625266892	1.74201888128866	0.500753617695517
CTACTT	90.4239386554313	1.48781393304129	92.162945233649	1.89624139529944	0.508167762503246
CTAGAA	90.8692313959022	2.18749048700238	92.9021620332169	2.75007480202779	0.507288229874604
CTAGAC	86.0667936123761	2.51712523026146	87.8720110179658	2.70997496527644	0.501281316955362
CTAGAG	89.7196818882368	2.39088213900763	91.5171706633428	2.71898804960121	0.502513672625595
CTAGAT	87.7338352072388	2.57144016139591	89.5525618781894	2.81015152082191	0.501486230412987
CTAGCA	85.3338473126762	2.343120276267	90.0027228957452	2.13268642165747	0.338182727325191
CTAGCC	86.9089292040424	2.3989388073566	88.6566783864101	2.37643616820049	0.499878140715859
CTAGCG	87.8415486800498	2.4386732581258	89.6200623871024	2.33120227822307	0.499158847691091
CTAGCT	87.7945296148302	2.60772029826399	89.9417690719632	2.16845077632601	0.498889671595563
CTAGGA	90.7583845666947	2.47950158711334	92.5416954775425	2.50078953675346	0.500152546225003
CTAGGC	87.2697918836636	3.55840635126651	89.6839267438378	2.28239010930626	0.424736851364213
CTAGGG	89.5349427273566	2.40263983431672	91.3222653945819	2.66966153313932	0.502056226338476
CTAGGT	88.9179367948189	2.6312597054259	90.7270551955849	2.75441973892434	0.500746741156701
CTAGTA	84.2569173974138	2.0921387018483	86.4458694180877	3.04263151832545	0.535897755851085
CTAGTC	81.6964138305462	2.8032375501869	83.5370552265194	3.02728910651028	0.501124591224764
CTAGTG	83.1802799882956	2.3647323806589	85.1203820511773	3.15970554218019	0.512087016288997
CTAGTT	83.066975666702	2.9717727512974	84.9045774935153	3.061171885591	0.500402827866296
CTATAA	89.7735960136718	2.10022729098241	91.516736396074	2.2900382159316	0.501958838556401
CTATAC	86.822335366371	2.14425405797726	88.5721781807334	2.38699625664427	0.502412792694477
CTATAG	88.9333118432982	2.09255950069267	90.6757930240004	2.31348107333042	0.502309992048079
CTATAT	88.2311335727324	2.02643849609948	89.9700855512582	2.38089182824234	0.504038454068011
CTATCA	85.2765421220677	2.09787111697813	87.787520203088	3.09785308434885	0.578329565999425
CTATCC	84.0896116655402	2.13415149131816	86.5981661691984	3.15259960167869	0.579958439163667
CTATCG	84.9483702051561	2.15064025588386	87.510131830428	3.11821824117561	0.572128964141169
CTATCT	85.0656275462642	2.10547986887784	87.8339573071966	3.11575266262063	0.623912012348223
CTATGA	87.8938813779799	2.28407265875622	89.6702900666023	2.50156758420853	0.501828512268134
CTATGC	85.4851462289939	2.3170392127691	87.2763473177495	2.58628805558831	0.502161529640137
CTATGG	86.3299914975915	2.2192820423957	88.3573173506727	2.72004722776988	0.505605085772409
CTATGT	85.6625583661288	2.13096129596333	87.6257561372778	2.73502710636006	0.509776425758959
CTATTA	80.3793036644778	2.362800323182	83.4761552122524	3.43893604982185	0.621655716350418
CTATTC	77.2100331581364	2.43551537201587	80.3607047907519	3.49350545303742	0.571778828635135
CTATTG	79.3138879024373	2.31091428815944	82.4231991898521	3.37443647102787	0.611379046986937
CTATTT	78.7295227547868	2.31505031688136	81.6425491748928	3.29187516091762	0.549689663679047
CTCAAA	103.572534709557	2.11099161879746	105.256379949765	1.99608154551908	0.49854330355543
CTCAAC	101.33599304507	2.18075881465168	103.040507705982	2.1723224245542	0.499947818493485
CTCAAG	102.576171911398	2.13368635658295	104.285527081205	2.12186881777503	0.499895575557047
CTCAAT	102.222829993364	2.18807942132719	103.935667165401	2.15733932919422	0.499698490716214
CTCACA	97.2773934948729	1.63769338495744	99.3972599982321	2.1911675234242	0.51085396812735
CTCACC	95.9022097012337	1.96756834479167	98.5269026670838	2.16265760053832	0.488275796100575
CTCACG	96.6837889255087	1.68446418376356	99.0685704804784	2.14324859536087	0.500045324569246
CTCACT	97.200060830091	2.44460860065211	98.9525909496649	2.29269477023725	0.498626073201998
CTCAGA	101.95650988859	2.39830081310125	103.674224005764	2.26738666428339	0.498716820890287
CTCAGC	100.313026771959	2.91004719221834	102.067679175101	2.31862703881259	0.494270643104996
CTCAGG	100.93105059833	2.52403168198739	102.666414103714	2.35314248635672	0.498472889124336
CTCAGT	100.649320080683	2.59632226720703	102.426237952578	2.48745163562556	0.49920039146182
CTCATA	96.3032676056543	2.40100187927408	98.0414681686056	2.5366494421483	0.50121880878368
CTCATC	94.8011295379833	2.5484862386598	96.57391401768	2.67427321241509	0.500936214036041
CTCATG	95.6059288614509	2.50316004793854	97.2541805580742	2.53247592017587	0.500484065227719
CTCATT	95.7228611096284	2.64448269515778	97.5003414223358	2.66301293206572	0.50014500662673
CTCCAA	103.106504832129	1.38104780484968	104.74652218541	1.66685914956365	0.50660960964583
CTCCAC	99.7610121686929	1.61162981255342	101.903289673275	1.76491147054184	0.494278910836737
CTCCAG	101.7464490164	1.24101937024584	103.583858983907	1.65411800888919	0.509015137856989
CTCCAT	101.106228776184	1.91217959074359	102.785486318557	1.84128855700216	0.498941498117661
CTCCCA	98.9156015749159	1.52817026075242	101.332961086416	1.71880841070385	0.498398030435046
CTCCCC	98.8006208917845	1.83025663434174	100.441668875259	1.65724914127891	0.496908242610921
CTCCCG	99.8652106464344	1.69715667092836	101.533818299838	1.72154344539446	0.500384440439204
CTCCCT	98.8945213534017	1.28878488843741	100.706824210993	1.6914414691889	0.508463377037756
CTCCGA	101.331838037367	1.64948393066815	103.167445781385	1.9711593218006	0.503189708052641
CTCCGC	98.502416546376	1.47668020795605	101.675785840453	1.70267986854773	0.470257616085274
CTCCGG	100.181283636803	1.4037422307943	102.348997305372	1.86036422278779	0.504164687775491
CTCCGT	100.023431407872	2.14393489642864	101.738118110788	2.03050140251948	0.498644001619188
CTCCTA	98.8892745711991	1.56672827574479	100.523278530293	1.99376288272499	0.508417413033294
CTCCTC	96.9346768799421	1.92363730194425	98.6291226774828	2.1379801130716	0.502857262331831
CTCCTG	97.8404985434606	1.84589755558912	99.5368506404337	2.07313424009911	0.50315507462602
CTCCTT	97.5658128864648	2.10129351741132	99.2574172054712	2.09698574899178	0.499990090148695
CTCGAA	100.475288907027	2.45276295232774	102.14468577811	2.51967905523441	0.500931844740926
CTCGAC	96.616353085802	2.57491908592161	98.38124418453	2.6998902571528	0.500924499325867
CTCGAG	99.3101403670356	2.49295067025718	101.032127685387	2.61096733086121	0.501159095148423
CTCGAT	97.9465361946314	2.58088736131322	99.7161885253286	2.66295191151843	0.500606844568171
CTCGCA	97.102690907156	3.0606559030362	98.972357587924	1.98121212044699	0.468282015334723
CTCGCC	96.3835472102873	2.90676369978477	98.2129628776512	1.98411260367107	0.476895072368585
CTCGCG	95.4688162188088	3.30523858589056	98.6851056490946	2.19704060309078	0.219691170465098
CTCGCT	96.038422488868	3.1406251476175	99.2118655846618	2.09471376530657	0.214387924570869
CTCGGA	101.03283183245	3.08817327870124	101.338512146466	1.98176871569188	0.480736862708887
CTCGGC	95.8873763877433	3.82396444525436	99.4437084225806	2.38635273257513	0.155815868966377
CTCGGG	99.8473060280606	3.20367144348732	99.9884769409958	1.95995064180162	0.487773448979288
CTCGGT	98.7048831686977	2.57494237339612	100.469688523148	2.5645721677798	0.499927471842651
CTCGTA	95.6306881091521	6.50342216266455	95.4489898889253	2.14617381341368	0.401534406922759
CTCGTC	93.1638316276445	6.92819352652462	93.515070698831	2.32472960468068	0.394681408075501
CTCGTG	94.0374758475901	6.86436475796665	94.8639518472925	2.18112576248639	0.380994414532153
CTCGTT	95.0187512606521	6.6635148989302	94.8734668533902	2.37241946366311	0.397591530880623
CTCTAA	97.9677164412446	1.62576504602788	99.6984491279306	2.09240619496989	0.509062418743839
CTCTAC	95.1084580334221	1.56064207555892	96.9059272997327	2.12764513415325	0.514629148556857
CTCTAG	96.8804473982085	1.7826821004812	98.5730020159605	2.01424275323989	0.503375721074953
CTCTAT	96.2693158818575	1.72317503134108	97.9511698312334	2.04941543911169	0.505129350277939
CTCTCA	93.1258513863674	1.72028419703783	95.7333644175991	2.64320912864187	0.612008258869587
CTCTCC	91.9192263938597	1.71104540135313	94.6673496378294	2.63874931476049	0.645541362965783
CTCTCG	92.9424108058009	1.72196481423663	95.8757470057145	2.65940536577549	0.669991239974738
CTCTCT	92.7492339562586	1.70931816957138	95.3869735833735	2.62882094679248	0.607513507006392
CTCTGA	95.9599138137309	1.84813192644818	97.6679813019715	2.15238665255339	0.504110040163784
CTCTGC	93.6827236986129	2.13142767732022	95.3946673171232	2.12901075733248	0.49996955666484
CTCTGG	94.8251707857807	1.77293052366674	96.6119694214845	2.27720100486188	0.508634119318497
CTCTGT	94.0932764637041	1.73212923954397	95.9360132518823	2.28415588207054	0.510693601833511
CTCTTA	88.7428356471855	1.78017601959435	91.361086234977	2.67991311020373	0.559750434274322
CTCTTC	85.6191384933689	1.77923160796334	88.2768995007594	2.59318757397921	0.534970563263188
CTCTTG	87.7693803289488	1.8089039188911	90.2622263228508	2.71586116306879	0.556062352639738
CTCTTT	86.9741912620274	1.74842260275669	89.2712457625254	2.57276511027271	0.548245426071462
CTGAAA	85.26230117271	2.2694047832488	88.5137915531963	3.26766693786764	0.531415991588586
CTGAAC	82.0598117056715	2.66845316561803	85.070381916963	3.53095066126454	0.519882833450285
CTGAAG	83.930412780214	2.51126026133406	87.1421710191815	3.40621519624676	0.522440664391764
CTGAAT	83.1448723176323	2.89879424501418	85.9327932428619	3.57805342268075	0.506447650442802
CTGACA	75.0149932450614	1.94412303202503	78.1484386093237	2.63351699365106	0.501663229276797
CTGACC	74.3490681474655	2.01126125792155	76.964868769628	2.69573923103064	0.516559128722648
CTGACG	74.9792279634016	1.93671896821954	77.7975321079581	2.74026946097716	0.524757048453597
CTGACT	75.1772979181473	1.91810290444646	78.0200504001334	2.90077776289173	0.664981850251543
CTGAGA	84.7196772779022	2.34074159193729	87.9850806730785	3.32385531007253	0.534836100413843
CTGAGC	78.2271910823108	1.55600877994176	84.0736838194954	3.50091097343941	0.216128242625181
CTGAGG	83.7692070939513	2.29121312389642	87.178064946423	3.40098533173447	0.571941722849685
CTGAGT	83.5229750371649	3.47741595561871	85.4158683274409	3.66437374137118	0.500527053871666
CTGATA	74.3620233215927	1.9082852961639	77.8008734761663	3.01951061757485	0.550659158142459
CTGATC	74.1413837044447	1.98467727980465	77.195037243673	3.05140717812025	0.543284539622889
CTGATG	75.1190462581165	2.10673366667267	77.9196896934929	3.08064535582757	0.568067849998645
CTGATT	73.9785863430481	2.18735310067378	77.6279522825046	3.01777356986341	0.505905733663514
CTGCAA	90.9051163886197	1.74584815817078	93.6703203808326	1.59367116914689	0.504581697237087
CTGCAC	88.0012536732325	1.7429073536211	91.3944738646226	1.58975904192421	0.50251544867802
CTGCAG	89.7084763224599	1.72312247087801	92.7725445169181	1.56356632937797	0.506176278627061
CTGCAT	89.3439544241766	1.65552040264394	92.1659794164938	1.49370906788536	0.501202781485901
CTGCCA	87.5894788965152	1.96396989332467	90.6109590143658	2.03692071123618	0.491996695636455
CTGCCC	86.2959690053628	1.90409698013124	89.7258984103053	1.98830017531017	0.492168173125134
CTGCCG	87.0137668805127	1.88255217113991	90.4309588876397	1.93148075067827	0.490712108287087
CTGCCT	87.0360239796437	1.86091022315606	90.2801689277559	1.83758116465738	0.499630284782636
CTGCGA	89.7878451281752	1.90934253306646	92.898784453412	1.64542047132319	0.51152141392034
CTGCGC	87.6132751475675	1.99027844367378	90.8762584187192	1.8046792909735	0.511188956378927
CTGCGG	88.5747175838336	1.90673593681793	91.8430806962947	1.71385417627731	0.510269708644246
CTGCGT	87.6892185277071	1.78200221420456	91.054531414294	1.78089380123668	0.496403393298432
CTGCTA	85.6837175708929	1.9864824744657	89.5367205307579	2.10804840743079	0.485550003009334
CTGCTC	83.7088342821476	2.05986453646194	87.6391445090057	2.11327056017651	0.475840167461166
CTGCTG	84.7655911573458	1.91898942776604	88.5795950586999	2.24154028544548	0.471653258071689
CTGCTT	86.4041745078503	2.04355880736126	89.2021398281759	2.28083067414765	0.492177324935758
CTGGAA	87.698881727444	3.21167513537495	89.5725019837149	3.4605567736656	0.500913697511213
CTGGAC	82.9922920458227	2.94147722833685	85.3918347819829	3.85843332384123	0.518173543093537
CTGGAG	86.2025475759338	2.86095171440276	88.5788910600997	3.8023583516734	0.512263348561958
CTGGAT	84.4268702568606	3.06346207145042	86.8734908021818	3.81406697304664	0.509600010522394
CTGGCA	79.5934137681275	1.79433551837824	87.1059792216514	2.6851664661258	0.307784641523489
CTGGCC	73.9631445767762	1.19030225374761	85.3967339483514	2.87646977535022	0.182122114994944
CTGGCG	77.7348177796482	1.56199428960739	86.2904437829345	2.78528027350318	0.154007481890857
CTGGCT	73.095127071684	1.40097724150139	86.3031221844487	2.92915159360147	0.0462955726407059
CTGGGA	88.2795573644656	3.03577551786204	90.1248016437429	3.07733557216252	0.500182022044609
CTGGGC	85.0298012804179	4.44448426203722	87.6693904433562	2.6973394734824	0.4715296949293
CTGGGG	86.9386230794105	3.11875112014406	88.802850217825	3.26291558039516	0.500550347414001
CTGGGT	86.7092999295297	3.30745661164811	88.5763974275063	3.31876575326885	0.50003917607209
CTGGTA	82.2352086144555	2.61445757802406	85.7289405026069	3.8457861956078	0.679434358654723
CTGGTC	79.4396409348525	2.93645859330564	82.334988326926	3.88871500846524	0.539983850027799
CTGGTG	80.6064552732901	2.76515013639265	83.458280654562	3.96426192529824	0.577617033790455
CTGGTT	81.1030524257293	3.56053593713042	82.9978351118802	3.86969599902381	0.500904263323348
CTGTAA	84.9808608538922	1.9837231721429	87.2939196030193	2.83257487583832	0.544579633309809
CTGTAC	81.4761218900808	1.96716949637828	84.0290350904871	2.88893176342724	0.570635458167924
CTGTAG	83.7468139731455	2.01112359811337	86.1756256458279	2.83900947026621	0.541884695999892
CTGTAT	82.8252376225453	2.08059231200277	85.0562097393631	2.96141563889855	0.535444085035675
CTGTCA	80.5432383274631	2.28802910025391	84.044255910919	3.34693794296842	0.654591074279881
CTGTCC	79.4828612555543	2.27055660651257	83.6260441297682	3.36986283716114	0.724498275916721
CTGTCG	80.1635668159339	2.29047252160028	84.1226126781005	3.36054278429598	0.701922893637456
CTGTCT	80.3593698598536	2.2885106741254	84.5631916229407	3.32999520331351	0.72949708672099
CTGTGA	82.6793124762573	2.19713364256838	85.4261674668299	3.1376266277444	0.555314553088421
CTGTGC	80.0793588604791	2.18174828328198	82.8042870591638	3.15135655467274	0.538016069161205
CTGTGG	81.2202256647914	2.21735185153122	84.0777462963091	3.14896094092459	0.548813313216338
CTGTGT	80.1887906202875	2.1727673258898	83.3355481996035	3.20361254710613	0.587581293639599
CTGTTA	75.8392030044364	2.45944539552214	80.0701814721122	3.67828668742316	0.671123510448042
CTGTTC	72.5944062404116	2.41307887627136	76.8449248176088	3.65093123429422	0.669067909450309
CTGTTG	74.63605993815	2.36127182561577	79.1181379548233	3.63789475311519	0.667300583762942
CTGTTT	73.8241510503905	2.30068722894126	77.8466203009481	3.51677066969589	0.598787364839131
CTTAAA	103.878312710097	2.40200306919559	105.875525472901	1.67847817750683	0.479423408510418
CTTAAC	100.873242302425	2.36348242109651	102.702362187687	1.74764888352828	0.488204810319905
CTTAAG	102.667914750164	2.51464760216779	104.440564413044	2.26700014060171	0.497838254653739
CTTAAT	102.80533256467	2.55469689653959	105.149538767591	2.08869890237841	0.498478471363525
CTTACA	99.3026907877748	2.18515272331741	101.01250132342	1.90840551594431	0.496470223004764
CTTACC	97.6950318132136	2.45661664213509	99.485582336226	1.76447378959343	0.484899882154078
CTTACG	98.303666648573	2.27267292382154	100.056945073961	2.18491920869157	0.499113685471962
CTTACT	99.8477452468392	2.20979736971263	101.564838217655	1.89070756826586	0.495841233628234
CTTAGA	101.315818048235	2.19674551926059	103.001876980967	1.79104474312241	0.493898948356102
CTTAGC	99.6258196315506	2.51762467092922	102.012248170045	1.61437214514202	0.442749746649793
CTTAGG	100.085518276012	2.49829716465337	102.194036801346	1.54065893280886	0.450142217368711
CTTAGT	101.062318041143	2.12618193317111	102.754245836446	1.99498650484281	0.498292239157529
CTTATA	97.9754095410771	2.74646233994191	99.9838922670329	1.91136631645799	0.484571292011676
CTTATC	98.3472113786329	2.51870764232961	100.119673911568	2.32980984522505	0.498382815176185
CTTATG	97.7648512578971	2.64468322274611	99.7794909220636	1.91487912703667	0.487737182220343
CTTATT	99.7174046260924	2.89494104082385	102.614710945586	2.42574572243822	0.504193164842776
[truncated: 2,096 more rows]
