# Supplementary material for: Single-molecule long-read sequencing reveals the chromatin basis of gene expression
Source: Genome Res. 2019 Aug;29(8):1329–42. doi: 10.1101/gr.251116.119 (PMC6673713; doi:10.1101/gr.251116.119)
Supplement: Supplemental Material [file supp_gr.251116.119_Supplemental_Code.zip › NP-SMLR-master/par/parameters_Gaussian.txt]

AAAAAA	86.7426976799924	1.64420715230261
AAAAAC	83.5322783080602	1.58480574103956
AAAAAG	85.552345325616	1.4095274208654
AAAAAT	84.0141093438242	1.64587339335393
AAAACA	76.8775209371213	1.97339757363085
AAAACC	75.66096796071	1.95591925592937
AAAACG	76.6895359061875	1.98868975871983
AAAACT	76.6041027002099	1.89023515164396
AAAAGA	84.6046466895123	1.55725996981665
AAAAGC	82.5364779295766	1.42961069133491
AAAAGG	83.9065392736059	1.4816100188268
AAAAGT	82.5579410256305	1.57370913505846
AAAATA	76.3907063299559	1.87935767334361
AAAATC	74.3149096336721	1.70317114784517
AAAATG	75.6307300041313	1.7887612380921
AAAATT	75.8962174237795	1.85468134109738
AAACAA	88.0656153414937	2.20247080814203
AAACAC	86.4950471048306	2.08475577278944
AAACAG	87.1816613043091	2.07856113879926
AAACAT	87.2352801872976	2.10733186579008
AAACCA	84.4417123188816	1.98363490566328
AAACCC	83.4119569040697	1.92355311998842
AAACCG	84.3613638533463	1.98594640860658
AAACCT	84.2531209547624	2.00681976561283
AAACGA	86.9032948880772	1.8246302309902
AAACGC	85.3527663976077	1.73080822347176
AAACGG	86.0101978462262	1.7739773793306
AAACGT	85.7860368790122	1.74654487098919
AAACTA	83.8245985032503	1.80236753957255
AAACTC	82.0711504168669	1.66550681182566
AAACTG	83.2915806950514	1.77409657790989
AAACTT	82.5382508621128	1.54666880776291
AAAGAA	83.8847725618012	1.43990792017449
AAAGAC	79.7133480270174	1.67072190010504
AAAGAG	83.0878956821904	1.43148942745325
AAAGAT	81.1033685882324	1.64187763107247
AAAGCA	78.6602395369043	1.61646997398747
AAAGCC	77.1595524045881	1.68081153155665
AAAGCG	78.4334817737045	1.58203054560617
AAAGCT	78.0713104304209	1.56738000232518
AAAGGA	82.8620504958285	1.45259015637265
AAAGGC	80.1934219831711	1.49368399563911
AAAGGG	82.1418748118442	1.36035942772631
AAAGGT	81.3160962769306	1.52460995591405
AAAGTA	77.6036915967686	1.47262547524133
AAAGTC	75.0254164731995	1.70826064186014
AAAGTG	76.7082787515584	1.56174593482525
AAAGTT	76.070007801676	1.84535668665427
AAATAA	82.2287749095969	1.92386068623926
AAATAC	79.9843973523723	1.91461782454046
AAATAG	81.3826546059437	1.81685773705737
AAATAT	81.2361729880963	2.20419749988668
AAATCA	75.7782492988718	2.52908722407197
AAATCC	74.4430719141928	2.75088101312878
AAATCG	75.8239885176398	2.54058094445614
AAATCT	75.9996004180203	2.83377169645611
AAATGA	79.7841313019418	1.73285829084796
AAATGC	77.3055823107101	1.85290090749849
AAATGG	78.794716419022	1.71332612709938
AAATGT	78.4017351939304	1.89703815393527
AAATTA	70.3437161509724	2.11027671004254
AAATTC	67.7585259928705	2.16645772543012
AAATTG	69.713621597121	2.12823254200351
AAATTT	69.1070341770537	2.13163154451125
AACAAA	108.339937928343	2.56777584318511
AACAAC	105.110409070814	2.58318566510957
AACAAG	107.207633491328	2.55847772292775
AACAAT	106.481647282541	2.67641416041349
AACACA	100.114285756322	2.06600682106416
AACACC	98.6066952442083	2.12054621036748
AACACG	99.9258991693479	2.07325264315731
AACACT	99.953310848117	2.2354878987498
AACAGA	105.324019404928	2.6038181605484
AACAGC	102.311229226505	2.67563900511768
AACAGG	104.30310220905	2.58939710737612
AACAGT	103.753724421314	2.77583458614832
AACATA	99.4994518568893	2.3977891052214
AACATC	97.9583724126278	2.58919868005475
AACATG	98.8086448810131	2.4424693238156
AACATT	99.2397563203175	2.73841618626904
AACCAA	108.461043268022	2.20417166033798
AACCAC	105.563162254614	2.40635612406711
AACCAG	107.5148315881	2.29969953524496
AACCAT	106.891390598303	2.42816499138529
AACCCA	104.938146217402	2.03987125522363
AACCCC	103.174667891425	2.07438436549513
AACCCG	104.620163915728	2.03975842937379
AACCCT	103.949232206894	2.27971422577775
AACCGA	107.028538250305	2.36948889766716
AACCGC	104.253401515945	2.39681032232367
AACCGG	106.10127501933	2.39710329239865
AACCGT	105.459810302951	2.42164459632214
AACCTA	103.792679329092	2.2155286427637
AACCTC	101.690117218661	2.29476713616969
AACCTG	103.028014493238	2.29773469748619
AACCTT	102.616966681487	2.40941020732826
AACGAA	103.432530097037	2.62176752842258
AACGAC	98.825785483755	2.55631681077777
AACGAG	102.2887323787	2.57752050669644
AACGAT	100.856847927262	2.64261632356661
AACGCA	98.936858631955	2.34323969053775
AACGCC	97.5136518907845	2.41441696102636
AACGCG	98.8984060704808	2.45498279212312
AACGCT	98.9390843995908	2.52362204658139
AACGGA	103.160010582268	2.62374637719301
AACGGC	99.77810361597	2.566503169419
AACGGG	102.132809147852	2.57180182472208
AACGGT	101.60086220923	2.6694541504981
AACGTA	98.4053466437924	2.84511489423946
AACGTC	96.6334330055399	2.97925076942332
AACGTG	97.8166082997854	2.8966088314261
AACGTT	98.2283542316199	3.13864143749631
AACTAA	101.754603366841	2.05887823300986
AACTAC	98.2240436075681	1.92213873228452
AACTAG	100.516552516877	2.03413567455652
AACTAT	99.6317884362202	1.97040482312644
AACTCA	93.9601504531497	2.05941279614206
AACTCC	92.1287034812765	2.04355472512767
AACTCG	93.7291852833277	2.06732057894745
AACTCT	93.4584832399441	2.08802405877699
AACTGA	98.6860187023584	1.98958387115686
AACTGC	95.1348995004247	1.89873594811116
AACTGG	97.4396981868341	1.96561703468487
AACTGT	96.357617871997	1.91579481739783
AACTTA	89.3286880740896	1.80320448458409
AACTTC	86.3544036706985	1.59784315204449
AACTTG	88.5146980186048	1.76091679908578
AACTTT	87.4817096931556	1.58888503542382
AAGAAA	79.7932303821764	2.0278926009374
AAGAAC	76.3219630314005	2.06908539114291
AAGAAG	79.1146246316886	1.97254004568386
AAGAAT	76.9389491132447	2.11690272908329
AAGACA	68.3256807435804	2.51643477065995
AAGACC	67.0939807337874	2.4206794838479
AAGACG	68.150379201839	2.49157437366103
AAGACT	68.1476369671648	2.38359182302512
AAGAGA	77.9314436742499	2.05315914618761
AAGAGC	76.2131030881451	1.96037378390614
AAGAGG	76.4816814300908	2.24280965157221
AAGAGT	76.4220765731145	1.9682462813712
AAGATA	68.133124127183	2.25138108989716
AAGATC	66.6646201877175	2.09007069947368
AAGATG	67.5108574386041	2.16108103162341
AAGATT	67.8868456553303	1.91889691594369
AAGCAA	86.907968236397	2.082634085334
AAGCAC	84.5382909058498	1.87667061707013
AAGCAG	85.7817289459159	1.93139598685234
AAGCAT	85.360568856423	1.94187828644963
AAGCCA	82.6353858553071	1.82125769563747
AAGCCC	81.4555997395775	1.73372962264568
AAGCCG	82.5084107253254	1.81592263163012
AAGCCT	82.3563410500207	1.82130301276197
AAGCGA	84.727729476822	1.74614765419571
AAGCGC	81.9244952610028	1.63032942397093
AAGCGG	83.5047712300201	1.72417912324605
AAGCGT	82.6488496569566	1.6692998904148
AAGCTA	81.5205412550861	1.61337904107081
AAGCTC	79.4112819338776	1.52432737058364
AAGCTG	80.9462676134282	1.58569223914618
AAGCTT	80.2709571657243	1.42235910980878
AAGGAA	78.0040594506737	1.94755340662231
AAGGAC	71.6673162653715	2.35934338123137
AAGGAG	76.6557137515356	2.13997716012766
AAGGAT	73.4458746712931	2.41457589073461
AAGGCA	72.2845052902869	2.09494843222248
AAGGCC	70.7564630823195	2.12703037453196
AAGGCG	72.141465001407	2.0900034932935
AAGGCT	71.8552278084447	1.98840878496416
AAGGGA	78.563206816252	1.6136391366634
AAGGGC	75.1674348180496	2.03045652886373
AAGGGG	77.7715871873217	1.70369747825135
AAGGGT	76.1545549347798	2.04757626607408
AAGGTA	70.8911016847546	1.92297777160599
AAGGTC	69.2944909146408	2.10521267274872
AAGGTG	70.9513401686725	2.00428601024374
AAGGTT	70.275589164231	2.18990922458236
AAGTAA	75.6912227300357	2.30878191665448
AAGTAC	72.0683684658178	2.27634622275054
AAGTAG	74.4921011180859	2.08589157092919
AAGTAT	73.5423085378902	2.45669545381752
AAGTCA	68.2847923847686	2.5387000762715
AAGTCC	66.9388047307321	2.74080275505828
AAGTCG	68.2728908519011	2.58314894503222
AAGTCT	68.2823078244538	2.83731453144724
AAGTGA	72.0285054745174	2.06834546486774
AAGTGC	68.0649591119075	2.34915483158772
AAGTGG	70.7292963709493	2.19715907768561
AAGTGT	69.4110325837098	2.3840804158511
AAGTTA	63.2989562574724	2.84753194799626
AAGTTC	60.0524390225579	2.77580289692825
AAGTTG	62.5530710353443	2.85483590296631
AAGTTT	61.5404878034343	2.76877547374152
AATAAA	110.223156299755	3.51694337998424
AATAAC	107.41996454494	3.58994131661988
AATAAG	109.048432210757	3.42616946794791
AATAAT	109.40832992758	3.67929832046001
AATACA	105.280728216381	3.3186797188592
AATACC	104.796028522823	3.53270404656877
AATACG	104.977612781789	3.3931175329909
AATACT	106.383951857657	3.62443404388495
AATAGA	108.04612561893	3.37046041459022
AATAGC	106.136943359084	3.41473604584198
AATAGG	107.152635366067	3.21493227291996
AATAGT	108.508849225689	3.55215814419784
AATATA	106.12507125756	3.98492842513153
AATATC	107.221914325778	4.1310774446679
AATATG	106.003514095833	4.08047584036244
AATATT	109.38089810878	4.28741363983686
AATCAA	119.603911933741	3.35067613478136
AATCAC	117.233643039575	3.42938768487816
AATCAG	118.947714860811	3.36863949869684
AATCAT	118.279747065423	3.35746730719201
AATCCA	118.432790786669	3.50593719503245
AATCCC	116.322408355636	3.51544010075337
AATCCG	118.241155583966	3.41126594119301
AATCCT	117.69466667817	3.43501183030431
AATCGA	119.335324264259	3.37118465622967
AATCGC	116.347079138792	3.37202565014384
AATCGG	118.479841969352	3.33710602865578
AATCGT	118.327619344132	3.27938617207172
AATCTA	118.6315363615	3.46063391988273
AATCTC	117.313556349313	3.51812262484065
AATCTG	118.208558329368	3.47715781336534
AATCTT	118.350963034726	3.49443616581616
AATGAA	107.221590604174	3.3715448451571
AATGAC	103.485748381438	3.38941806060076
AATGAG	106.288259224104	3.32257741150094
AATGAT	105.958528261664	3.4617681063078
AATGCA	106.629864223468	3.52358420564065
AATGCC	106.160800763605	3.61412395910005
AATGCG	106.636215536824	3.55697278272216
AATGCT	108.038849836456	3.70626898636941
AATGGA	108.090429651197	3.31672777455119
AATGGC	105.655712999793	3.35911824054695
AATGGG	107.359270987511	3.31017528830809
AATGGT	108.145402624387	3.40984610538874
AATGTA	109.027379560444	4.05451835923097
AATGTC	109.661391245628	4.05828735582134
AATGTG	108.986547646164	4.05838899240797
AATGTT	112.065857529794	4.16155748107825
AATTAA	108.113151912402	2.43338057689575
AATTAC	103.931276036873	2.24660117174518
AATTAG	106.866160648791	2.34267148919443
AATTAT	105.084788606282	2.21768479591264
AATTCA	101.359676201082	2.42919642754514
AATTCC	99.5339381440003	2.38610470164228
AATTCG	101.227677337909	2.38857997596461
AATTCT	101.087700779304	2.35006590494665
AATTGA	105.454359112183	2.34490882447038
AATTGC	101.757580584689	2.60738412469924
AATTGG	104.651961839241	2.43337687214415
AATTGT	103.258981580193	2.21091549770963
AATTTA	97.0516151031741	2.20879427631468
AATTTC	94.7612915193637	2.45331827585189
AATTTG	96.5896566395907	2.32251447720746
AATTTT	96.9863282393996	2.26150004292548
ACAAAA	93.0610159185142	2.79691380436273
ACAAAC	89.4217134477192	3.08849457888939
ACAAAG	92.175328959719	2.98421312869673
ACAAAT	90.3926770106781	3.25961048834698
ACAACA	83.3038516073219	2.44443990735465
ACAACC	81.8504639352895	2.42941473854234
ACAACG	82.9561765539371	2.41012816674886
ACAACT	82.5662742915653	2.76705813408158
ACAAGA	91.5514400055932	2.83294438299104
ACAAGC	88.6042990892202	3.13418701136613
ACAAGG	90.5450862322135	2.92645039782222
ACAAGT	89.2101728434156	3.33998375141671
ACAATA	82.3005207263701	2.73652886451147
ACAATC	80.9784443023173	2.53620590773393
ACAATG	82.2027085913526	2.39268472330136
ACAATT	81.2659804128194	2.84637036490077
ACACAA	94.9214042148502	1.46907147581986
ACACAC	92.3468392315881	1.49609531241633
ACACAG	94.0853763214273	1.50324904171674
ACACAT	93.2678577793525	1.48153320666326
ACACCA	91.9013758535021	1.55882581906595
ACACCC	90.5856299037714	1.5993983287635
ACACCG	91.6739769499944	1.55412215673369
ACACCT	91.3542038987675	1.53329109554588
ACACGA	93.9721264579402	1.58853810452985
ACACGC	91.4660865005227	1.70124137301609
ACACGG	93.0663343349004	1.6524123733908
ACACGT	92.2874955978651	1.62350408566964
ACACTA	90.2379304668742	1.81558240976434
ACACTC	88.0106837666695	1.85600405655647
ACACTG	89.5179998383658	1.79578556963544
ACACTT	89.4611091584132	1.68785501106494
ACAGAA	88.3397240472859	2.82629298109676
ACAGAC	82.416125495271	2.82306472924011
ACAGAG	87.052077657667	2.90388961102548
ACAGAT	84.3694036318002	2.9591358796996
ACAGCA	82.7482639726277	2.25014347811072
ACAGCC	81.0047416879634	2.57027874961982
ACAGCG	82.7235210588707	2.6091447083549
ACAGCT	83.3498239487415	2.24041140601066
ACAGGA	88.2453089796921	2.73549566061703
ACAGGC	84.0866865109002	2.89410396097915
ACAGGG	87.0534143153855	2.73372577504073
ACAGGT	85.5952451078406	2.98245344212498
ACAGTA	80.6690691149309	2.42862733971333
ACAGTC	77.1563032246553	2.63027474641877
ACAGTG	79.1965303067445	2.4983636589216
ACAGTT	78.3210936031176	2.92050440299241
ACATAA	88.6849388020476	2.18624411785117
ACATAC	85.1485977540563	2.29607519216693
ACATAG	87.8886201328271	2.29939738488005
ACATAT	86.5427072181272	2.21716084555701
ACATCA	82.1517453895445	2.39192846944589
ACATCC	80.6236359469533	2.39573199551971
ACATCG	81.9973012759962	2.4075114984878
ACATCT	81.6481190642834	2.38264728392526
ACATGA	86.289456910409	2.39758271806426
ACATGC	82.4009851369651	2.57406132232144
ACATGG	85.1130037697775	2.49880733988665
ACATGT	83.5991044956545	2.45510013881439
ACATTA	76.4036314326058	2.6763632008788
ACATTC	73.2905340574602	2.70951162090415
ACATTG	75.5847187565214	2.6797165885343
ACATTT	74.6825035720945	2.67152861452936
ACCAAA	104.27394452236	1.85993165446771
ACCAAC	101.834790133054	1.90416655630526
ACCAAG	103.262377434224	1.8435619913765
ACCAAT	102.733524319172	1.92367380651011
ACCACA	97.1093066843108	1.5454440058398
ACCACC	95.7068035200448	1.63387550043387
ACCACG	96.6823610921035	1.57018413100036
ACCACT	96.5628316631374	1.78047488268716
ACCAGA	102.109707946556	1.99013213993268
ACCAGC	99.8759720739185	2.16506436003107
ACCAGG	101.067026148626	2.04099065367237
ACCAGT	100.603780368667	2.17654877834249
ACCATA	95.7392876323158	1.99163673317163
ACCATC	93.9641308457088	2.15559357207137
ACCATG	95.0574964267689	2.02926681714463
ACCATT	95.0419344775839	2.22816103558062
ACCCAA	103.725257285082	1.4655541935051
ACCCAC	100.558362930437	1.52111870377334
ACCCAG	102.901173940323	1.4106145020142
ACCCAT	101.634650522971	1.75942157377924
ACCCCA	99.5001559088533	1.60355998721703
ACCCCC	98.004287766069	1.65620937013212
ACCCCG	99.2522185707414	1.60102921223276
ACCCCT	99.4856740443901	1.43166192029179
ACCCGA	102.048073349272	1.50086431324398
ACCCGC	99.4228931957807	1.58572740953995
ACCCGG	100.996672562093	1.46523597678958
ACCCGT	100.271717230269	1.78075177662081
ACCCTA	98.5125292520407	1.52111385152118
ACCCTC	96.8876763244576	1.62546416975742
ACCCTG	98.1137563361329	1.5360749143441
ACCCTT	97.4901727916524	1.74605145436266
ACCGAA	99.520111377559	2.01421016594046
ACCGAC	94.765808988455	2.16565557314715
ACCGAG	98.2196227138613	2.07029457082633
ACCGAT	96.6359010991986	2.17605417616217
ACCGCA	95.0599942096189	1.71965081225823
ACCGCC	93.6789894666257	1.88757842857193
ACCGCG	94.6611426401013	1.82322512779585
ACCGCT	94.7387813949459	1.92167463678005
ACCGGA	99.3131034192818	1.97673529893462
ACCGGC	96.034729267593	2.16629685665376
ACCGGG	98.2661922615745	2.03183414287847
ACCGGT	97.4740195322753	2.12299107003559
ACCGTA	93.4518423902651	2.28977475868882
ACCGTC	90.8789717486851	2.47636009727293
ACCGTG	92.4985195792172	2.38450885709108
ACCGTT	92.3853349630742	2.55110372741752
ACCTAA	98.1817407749223	1.87597469496136
ACCTAC	95.300551963113	1.83570869746871
ACCTAG	97.1651664146361	1.84906082955706
ACCTAT	96.473163002646	1.90129240523887
ACCTCA	91.8948548677773	2.12548347163585
ACCTCC	90.6387535379092	2.17700117407266
ACCTCG	91.7828234368582	2.16546422198874
ACCTCT	91.7330448933813	2.26642638399343
ACCTGA	95.5355670526651	1.81140166708044
ACCTGC	92.3039114054831	1.83522173833704
ACCTGG	94.2503851070572	1.86063358006151
ACCTGT	93.4790037901179	1.84079543543507
ACCTTA	87.2082285634356	2.10339947858327
ACCTTC	84.005487752094	2.05419382305977
ACCTTG	86.2728554491805	2.1209767648205
ACCTTT	85.3637254555388	2.00426827898163
ACGAAA	86.1802322425736	2.54044975108238
ACGAAC	82.4402396018346	2.79607277131891
ACGAAG	84.9547193297839	2.67570910437576
ACGAAT	83.3966873658353	2.93357768765263
ACGACA	75.7268943033657	2.33572068981905
ACGACC	74.4705498405493	2.31652178913785
ACGACG	75.3457974568634	2.32158725057408
ACGACT	75.2975670753109	2.17115300041747
ACGAGA	85.1376346679832	2.56064272401885
ACGAGC	82.2527030089405	2.87044433877278
ACGAGG	84.0102666680758	2.51294701095857
ACGAGT	82.7415960384867	3.01878971251156
ACGATA	74.3766987490924	2.04061261966564
ACGATC	72.7489952832336	2.17171928610948
ACGATG	73.2595687701345	2.03385106764542
ACGATT	74.055354982226	2.40375035359686
ACGCAA	90.9529410790561	1.65592887741944
ACGCAC	88.2643729302559	1.63494010283072
ACGCAG	89.9714475046982	1.66185034051389
ACGCAT	89.1295693306251	1.60435709720172
ACGCCA	87.3919613074912	1.70690811343993
ACGCCC	86.1035069111641	1.71074981031263
ACGCCG	87.1827708530737	1.71624543374176
ACGCCT	86.9406098062566	1.68863190981456
ACGCGA	89.2163387672926	1.76818370990423
ACGCGC	86.1720110444571	1.86616673462081
ACGCGG	88.2513881516261	1.80662033864365
ACGCGT	86.8306995951488	1.87128798501369
ACGCTA	85.5078746163289	1.83538708379884
ACGCTC	83.2473461386356	1.86256170988428
ACGCTG	84.7843637167834	1.82312556622774
ACGCTT	83.8108996427353	1.80459056605342
ACGGAA	84.9826007669484	2.79738086675913
ACGGAC	78.8496282416269	2.86142457719243
ACGGAG	83.480561918592	2.87379472434788
ACGGAT	80.790208164902	2.95911099008571
ACGGCA	80.0623990583829	2.24269243366231
ACGGCC	78.2953649454029	2.23716169188819
ACGGCG	79.6696790377263	2.24439165498709
ACGGCT	80.2800954233868	2.63381079061031
ACGGGA	85.8608635312069	2.72685411987675
ACGGGC	82.3268050451036	2.86730176070015
ACGGGG	84.6469216423661	2.68366445661081
ACGGGT	83.5407405600059	2.91810210332151
ACGGTA	78.9451714151351	2.5625005519513
ACGGTC	75.7084742258775	2.7522484800722
ACGGTG	77.532769326221	2.66898352228377
ACGGTT	76.8147485248418	3.04731082953946
ACGTAA	81.6596561480994	2.33468488523551
ACGTAC	77.6856632919706	2.44149903555405
ACGTAG	80.492397477166	2.40130085279774
ACGTAT	79.1483193861546	2.50358162320418
ACGTCA	74.9245002738903	2.70418889887368
ACGTCC	73.435740859667	2.74668310041381
ACGTCG	74.7843620206577	2.70617683590274
ACGTCT	74.6430262316361	2.79213909658693
ACGTGA	78.3249523354957	2.52704350147493
ACGTGC	74.0085849772803	2.66799421808208
ACGTGG	76.789331212155	2.62744798359033
ACGTGT	75.2252236477603	2.63742123754071
ACGTTA	69.1816752900866	2.79314567842477
ACGTTC	65.6864201069105	2.79285308731667
ACGTTG	68.2799616847314	2.77207933122644
ACGTTT	67.1550517199868	2.78570987523863
ACTAAA	109.198946626535	2.70431069098516
ACTAAC	106.576157729069	2.7056205796403
ACTAAG	108.147475926603	2.67318931376976
ACTAAT	108.271335650395	2.8846183201816
ACTACA	104.485115977937	2.51501050804534
ACTACC	104.084583600574	2.71617294232012
ACTACG	104.240246828735	2.57652798588791
ACTACT	105.230504955744	2.79047890387603
ACTAGA	107.224447674803	2.55088811702692
ACTAGC	105.156847686119	2.63681026336176
ACTAGG	106.266174368139	2.56942121254292
ACTAGT	106.780034217286	2.80708740703537
ACTATA	104.619259020819	2.91485319869553
ACTATC	104.896875543146	3.01004753545217
ACTATG	104.24598988922	2.94680957978273
ACTATT	106.490651546524	3.20996911799617
ACTCAA	115.058452809467	2.6648390618027
ACTCAC	112.6083809317	2.76415371304935
ACTCAG	114.357152627842	2.66672941313306
ACTCAT	113.646469389898	2.75620384522004
ACTCCA	113.691816305457	2.7583380262632
ACTCCC	111.873831682377	2.83342149974448
ACTCCG	113.541207138318	2.71216812976242
ACTCCT	113.023301319496	2.81320353729436
ACTCGA	114.388211034427	2.75690822715836
ACTCGC	111.714516107179	2.78368555258732
ACTCGG	113.996762537155	2.7194874672318
ACTCGT	113.308636919733	2.72980121610478
ACTCTA	113.310960865932	2.84931926508517
ACTCTC	111.914266956512	3.02063399044064
ACTCTG	112.921090197944	2.91192099098931
ACTCTT	112.898716486734	3.00852364925783
ACTGAA	104.894001043745	2.59584703385179
ACTGAC	101.231191576429	2.48313826961977
ACTGAG	103.9363036402	2.54700249448557
ACTGAT	103.049020470269	2.57969949332318
ACTGCA	102.844582107457	2.58410043762434
ACTGCC	102.045425289829	2.7057438607443
ACTGCG	102.708552005497	2.6022355152019
ACTGCT	103.547649845458	2.77271580953862
ACTGGA	105.293524830525	2.56836541798062
ACTGGC	102.410510966013	2.54949389209528
ACTGGG	104.447025114674	2.5648259335801
ACTGGT	104.418718594845	2.72977290425071
ACTGTA	103.319647694091	3.09580807030536
ACTGTC	103.025038718826	3.12252338949279
ACTGTG	103.017534497537	3.09816965946432
ACTGTT	104.830884923084	3.30704098839954
ACTTAA	103.844381174001	1.90772976635862
ACTTAC	99.6676839314174	1.91876596247316
ACTTAG	103.553775820622	1.97818427140115
ACTTAT	101.570914604558	1.88984940490853
ACTTCA	98.2868077219926	2.09233018030659
ACTTCC	96.4979908072396	2.08233999195088
ACTTCG	98.1696634977109	2.07863067513017
ACTTCT	97.9173839474816	2.08690471944006
ACTTGA	102.319478976339	1.98276808684878
ACTTGC	97.5324447123051	1.94414677003499
ACTTGG	101.482630225907	1.99877343857417
ACTTGT	99.5137379592069	1.9577069829582
ACTTTA	94.2133761050814	1.99854063651146
ACTTTC	91.6335644866756	1.99085034104878
ACTTTG	93.4939568123863	2.02848947501803
ACTTTT	94.3395596748913	1.98303984806291
AGAAAA	79.3627867454508	1.59954950059089
AGAAAC	77.4559275689004	1.46184723816763
AGAAAG	78.0378157609874	1.60633382326651
AGAAAT	77.7427510354268	1.46602456287875
AGAACA	69.2315628253247	2.25446939306137
AGAACC	68.1002554981991	2.23576345501025
AGAACG	69.1988536160455	2.27507709629673
AGAACT	69.2766018722404	2.22504944202888
AGAAGA	76.9533055336137	1.59953175082596
AGAAGC	75.9950319340312	1.87775387934291
AGAAGG	76.0843529971935	1.61802232948521
AGAAGT	76.6181087677389	1.41699904509041
AGAATA	69.5404561795195	2.11932877954184
AGAATC	67.9105404966517	1.97851166055433
AGAATG	68.8585075359147	2.10933356273563
AGAATT	68.9643090598678	1.86291916961873
AGACAA	84.4675377052824	2.75301421649612
AGACAC	83.1529427954257	2.58662188325893
AGACAG	83.4987321250672	2.55984435859515
AGACAT	83.8452015199836	2.67081889467559
AGACCA	80.4984388777863	2.41901734811874
AGACCC	79.5880635108977	2.3641187908902
AGACCG	80.467878749048	2.40500176302717
AGACCT	80.4347967206929	2.508423366344
AGACGA	83.1540666846041	2.26557905672088
AGACGC	81.8156911383981	2.14241590449468
AGACGG	82.2931858232878	2.2357159724241
AGACGT	82.245053999501	2.20693635800485
AGACTA	80.1487519590933	2.21891376218039
AGACTC	78.6376145546838	1.97425570421246
AGACTG	79.6888712516797	2.17417268757917
AGACTT	79.1391682714448	1.89143140301809
AGAGAA	79.5623718664027	1.4374105801308
AGAGAC	75.2743363658397	1.51851333865984
AGAGAG	78.1394075987091	1.39223194414755
AGAGAT	76.3879467834893	1.5311543315527
AGAGCA	72.3294298891938	1.69516268167481
AGAGCC	71.0462551794081	1.76075503524744
AGAGCG	72.2239950640977	1.7111709145503
AGAGCT	72.1958886811377	1.70853230102491
AGAGGA	78.8530236423496	1.4326674666662
AGAGGC	76.3197742021401	1.37189274580322
AGAGGG	78.1263126051355	1.40610589466881
AGAGGT	77.1525834013883	1.41639969793418
AGAGTA	72.0494249208495	1.53105457358685
AGAGTC	70.7597577683432	1.50704577333855
AGAGTG	72.0261446337029	1.40691557397083
AGAGTT	71.6790562255084	1.58795699503101
AGATAA	77.5335365596077	2.45486294834786
AGATAC	75.2260923460695	2.46089269696325
AGATAG	76.5128944547163	2.26744654951568
AGATAT	76.5805080598234	2.86101587382393
AGATCA	71.4116599250668	2.62533252940607
AGATCC	70.8277734318458	2.90858061342303
AGATCG	71.4369865639412	2.66484178607348
AGATCT	72.0959298639699	3.15439824277522
AGATGA	74.9004792981964	2.06485650932457
AGATGC	72.4869718377049	2.02342092572873
AGATGG	73.7894260812232	1.98020161515227
AGATGT	73.5653080666124	2.30431246220323
AGATTA	66.5445626218085	2.5615397329167
AGATTC	63.869064495391	2.23182191264347
AGATTG	65.7376537226262	2.40974003169363
AGATTT	65.3224105977079	2.3815593784214
AGCAAA	105.932570485952	2.55825634109556
AGCAAC	102.715550921812	2.62494432333545
AGCAAG	104.730298748224	2.54642424730257
AGCAAT	104.067503159906	2.71377091258674
AGCACA	97.0615920133638	1.93165754288326
AGCACC	95.5628483028141	2.00749961792308
AGCACG	96.8013658094537	1.97724006975029
AGCACT	96.8161406796275	2.11946515197435
AGCAGA	102.730180876099	2.59568338665799
AGCAGC	99.8272389092493	2.6916900806873
AGCAGG	101.756840872308	2.62311182300627
AGCAGT	101.196431966642	2.81375177588118
AGCATA	96.5769471416721	2.28995388810131
AGCATC	95.0337447377486	2.44507582227643
AGCATG	95.8518548736626	2.31553663618442
AGCATT	96.4121215292635	2.60446282123024
AGCCAA	106.794771199246	2.16319763245201
AGCCAC	103.81560340812	2.46657544412028
AGCCAG	105.815525958693	2.24026814117677
AGCCAT	105.193639869425	2.4869525298921
AGCCCA	103.371319492361	2.13348550428941
AGCCCC	101.434389546514	1.96018351791829
AGCCCG	103.092818292108	1.93471718582631
AGCCCT	102.205063956244	2.15392206868097
AGCCGA	105.35912234275	2.38885527412516
AGCCGC	102.579787608997	2.38479375827896
AGCCGG	104.223798350847	2.38896667431707
AGCCGT	103.767046237539	2.41784126948117
AGCCTA	102.104912077759	2.20258992337853
AGCCTC	100.019855544021	2.3130915464656
AGCCTG	101.387823033999	2.2593576198998
AGCCTT	100.927585556164	2.38930854217323
AGCGAA	101.468240035311	2.6552604758718
AGCGAC	97.2106461380638	2.57162988527767
AGCGAG	100.428733682606	2.58437281826114
AGCGAT	99.0767705575184	2.64748688250479
AGCGCA	96.3159389765523	2.24371397442739
AGCGCC	94.8700267070427	2.29266841692563
AGCGCG	96.2299125814569	2.30507675738841
AGCGCT	96.3813500456996	2.42639103010772
AGCGGA	101.178214212453	2.59143927877999
AGCGGC	98.0364968006323	2.55574546516614
AGCGGG	100.403134812835	2.5946342213594
AGCGGT	99.8789926755429	2.64856809685864
AGCGTA	96.2434667694287	2.76079478266544
AGCGTC	94.6654741404927	2.88482986020289
AGCGTG	95.7474696624266	2.8234167082724
AGCGTT	96.4088472388953	3.03958803257639
AGCTAA	99.8198819927655	2.12152622513866
AGCTAC	96.4546899577629	1.97175097520503
AGCTAG	98.5405473175966	2.07780621297617
AGCTAT	97.7632175169439	2.0332422246819
AGCTCA	91.8853080325748	2.18200489352317
AGCTCC	90.1395572170153	2.15377952126583
AGCTCG	91.7645466971804	2.18794286870776
AGCTCT	91.4798125332814	2.23727801757114
AGCTGA	96.8110991604753	2.0267098632016
AGCTGC	93.4054365383455	1.89704451851801
AGCTGG	95.4813562101632	2.03371995842862
AGCTGT	94.6441209422474	1.93257879599219
AGCTTA	87.6769337650927	1.85914903600435
AGCTTC	84.7082842116826	1.68559246548165
AGCTTG	86.8889970231339	1.81160158884268
AGCTTT	85.9762940863434	1.70108720583229
AGGAAA	72.2767031788974	1.94407690212276
AGGAAC	69.8937400472163	1.92540563451376
AGGAAG	70.8569654668147	2.06372576291233
AGGAAT	70.6151835822624	1.9742571407191
AGGACA	60.9471070078911	2.68028635509813
AGGACC	59.8796260556309	2.59144604577787
AGGACG	60.9514119336981	2.71173291828387
AGGACT	61.0357469771446	2.6029281590668
AGGAGA	70.3863806918847	1.99768553596133
AGGAGC	69.0343757494664	2.50195570714708
AGGAGG	69.2565345010612	2.10673366304154
AGGAGT	69.2608322333829	2.41207779891345
AGGATA	61.2701848448736	2.40294037088266
AGGATC	59.730857074675	2.24362697051597
AGGATG	60.6717472229259	2.34212398584479
AGGATT	60.7394918220505	1.92264223785665
AGGCAA	83.1845693338724	2.1910522450493
AGGCAC	81.1746607926936	2.03493676100125
AGGCAG	82.1645128519135	2.05858032624645
AGGCAT	81.9455351283536	2.0508115430454
AGGCCA	79.1478256937763	1.91186525160405
AGGCCC	77.9978888071634	1.86147539460092
AGGCCG	79.0448256584491	1.92401401614666
AGGCCT	78.917412020005	1.92306179126192
AGGCGA	81.569978983698	1.84668816814168
AGGCGC	79.3716577872005	1.7725002430926
AGGCGG	80.5530282087567	1.81556535926059
AGGCGT	79.9197364652823	1.78337536796108
AGGCTA	78.2170758346546	1.72945720753211
AGGCTC	76.4094423543286	1.60746265139132
AGGCTG	77.6393145081676	1.69569992178666
AGGCTT	77.126781403054	1.55946592937516
AGGGAA	74.7908809714155	1.54445500265298
AGGGAC	69.5804017742212	2.00715049238208
AGGGAG	73.6629069022437	1.68793301166091
AGGGAT	71.0943198585327	2.04414581084313
AGGGCA	68.1352202700341	2.08594510856915
AGGGCC	66.6099461026998	2.13299550679021
AGGGCG	68.0329744633592	2.12483520124427
AGGGCT	67.854900716002	2.09342496722372
AGGGGA	75.092523453293	1.39521501706454
AGGGGC	72.7861157372682	1.57308588681548
AGGGGG	74.5792211969417	1.46630171183191
AGGGGT	73.4400208778651	1.56549033175042
AGGGTA	67.6220639370425	1.93601474113692
AGGGTC	65.6977237708515	1.84643653814041
AGGGTG	66.8411137838257	1.83155375327932
AGGGTT	67.2122142996849	2.01341867799682
AGGTAA	73.1092016621578	2.78335751997958
AGGTAC	68.6525442605614	2.56669781698513
AGGTAG	71.1057421975276	2.78474012223253
AGGTAT	70.5705187028942	3.21243163610619
AGGTCA	64.8080020564003	2.49665965973865
AGGTCC	63.7490631319944	2.66877382144606
AGGTCG	64.847447685989	2.49439839376321
AGGTCT	64.9658492610887	2.8218585024327
AGGTGA	68.3448886631098	2.15862192230583
AGGTGC	65.2984059878245	2.26435609197225
AGGTGG	67.1059659298881	2.00780534482032
AGGTGT	66.4226705740715	2.28696509906448
AGGTTA	60.9748353903182	3.0006320287822
AGGTTC	58.0500702022274	3.00140141815209
AGGTTG	60.4044947719306	3.05488774219508
AGGTTT	59.3800385144369	2.98437800373323
AGTAAA	106.302864516245	3.15764475335176
AGTAAC	103.71575563352	3.29527208840343
AGTAAG	105.200394305314	3.15781848034978
AGTAAT	105.56683582582	3.37416901178899
AGTACA	99.8975228617925	2.8312838529548
AGTACC	99.3505273149018	3.02559270648571
AGTACG	99.6923806197651	2.84670868668683
AGTACT	100.93214298034	3.10903151828923
AGTAGA	103.924183093747	2.99927933757272
AGTAGC	101.906513673977	3.09848778994719
AGTAGG	102.901342372431	2.92622395138223
AGTAGT	104.01781788867	3.22262915187463
AGTATA	101.136683489245	3.58716675115826
AGTATC	102.148398819426	3.77120396001646
AGTATG	100.905652589159	3.66963127570909
AGTATT	104.148015863115	3.94467020412101
AGTCAA	115.425707795489	3.13204530101367
AGTCAC	113.354744555294	3.2102002594465
AGTCAG	114.582547491813	3.11652744013859
AGTCAT	114.196621414908	3.15822038661615
AGTCCA	113.716512712667	3.21579013191641
AGTCCC	111.767377686986	3.20123383199328
AGTCCG	113.484706712584	3.17140303273562
AGTCCT	113.022452366043	3.2448748468358
AGTCGA	114.803763993794	3.1597780735263
AGTCGC	112.165646506518	3.13835651018334
AGTCGG	114.018633304748	3.16001886554436
AGTCGT	113.918882258245	3.09883363258213
AGTCTA	113.95279521394	3.36109084008851
AGTCTC	112.900459602525	3.38473390397384
AGTCTG	113.726701680966	3.28043634172072
AGTCTT	113.807075569542	3.34543449976419
AGTGAA	103.987191187224	3.13138557930837
AGTGAC	100.42097630873	3.10284312795796
AGTGAG	102.961885864571	3.08618748675968
AGTGAT	102.788418948537	3.14928955331396
AGTGCA	102.360183124141	3.15121109397494
AGTGCC	101.758711171037	3.24513204998109
AGTGCG	102.342837757992	3.10531882950093
AGTGCT	103.676485638207	3.30287905580064
AGTGGA	104.645212805001	3.07585561819597
AGTGGC	102.478827272099	3.09687774030819
AGTGGG	103.822725487158	2.9916532346661
AGTGGT	104.742959307664	3.12262193121559
AGTGTA	104.859078597057	3.61540905129181
AGTGTC	105.38941610812	3.6988259083566
AGTGTG	104.845561303246	3.63194871277804
AGTGTT	107.732046928314	3.76159335978078
AGTTAA	103.301231836789	3.03599734043854
AGTTAC	100.222825419838	2.88640552496521
AGTTAG	103.10873663557	3.0138755050788
AGTTAT	101.831058893566	2.37697883371082
AGTTCA	96.9126205912427	2.52554883557079
AGTTCC	95.0820169441638	2.45675262732678
AGTTCG	96.8545922202702	2.52764510820648
AGTTCT	96.69623134878	2.45822341777327
AGTTGA	101.788835604074	2.70648973292976
AGTTGC	96.5795839006027	2.51488337191372
AGTTGG	99.9976268046928	3.07735774572085
AGTTGT	99.2952498909958	2.51717417941475
AGTTTA	93.2234489491856	2.16084782849276
AGTTTC	90.7010514240882	2.04272033998099
AGTTTG	92.5610941476581	2.08995237455226
AGTTTT	93.0317518211932	2.03444225249802
ATAAAA	94.3463833628762	2.52037981586969
ATAAAC	91.3478409308582	2.85872541116409
ATAAAG	93.4060666539986	2.6523291209027
ATAAAT	92.1590605507709	2.95641243290534
ATAACA	84.8964602407243	2.48465590697075
ATAACC	83.5214465660156	2.51970076210936
ATAACG	84.4980282626072	2.48816454456
ATAACT	84.3596342413746	2.86324756428122
ATAAGA	92.9435198304422	2.57134473331767
ATAAGC	90.6388226146452	2.88579213932271
ATAAGG	91.8103940308567	2.63210688626738
ATAAGT	91.1859397907151	3.00406088263869
ATAATA	84.5771897075395	3.11420226220215
ATAATC	83.2892560088644	2.74736971315982
ATAATG	84.4246762381403	2.6156898077376
ATAATT	83.6169602483013	3.07338192654119
ATACAA	95.3233170754415	1.57515771615405
ATACAC	93.2502802255687	1.51126123442149
ATACAG	94.4861835972221	1.57349749230055
ATACAT	94.0482828623639	1.49463993506814
ATACCA	92.6776995099325	1.68772637622167
ATACCC	91.5604842574524	1.6799717179731
ATACCG	92.4794742309066	1.66844942594992
ATACCT	92.2433196822365	1.62547306293277
ATACGA	94.2480336373904	1.58444043229821
ATACGC	92.1792272737253	1.6350960636856
ATACGG	93.357653411202	1.62531095377476
ATACGT	92.7718545727262	1.5807824488215
ATACTA	91.4830831012156	1.75280144222953
ATACTC	89.5920640834531	1.71772503668953
ATACTG	90.8426396315084	1.72185457040161
ATACTT	90.6507447885356	1.76116259639083
ATAGAA	91.7990002813429	2.60255234635475
ATAGAC	86.6619295696974	2.7827974805751
ATAGAG	90.5482276784772	2.66367947724447
ATAGAT	88.417140248696	2.84603122323086
ATAGCA	87.1430185503105	2.71380251859963
ATAGCC	86.1368825452874	2.38669223301318
ATAGCG	87.1242500125814	2.36646291386325
ATAGCT	86.5093808820576	2.48309078245117
ATAGGA	91.7248301639922	2.58411509459439
ATAGGC	88.4773353634443	2.8518472787118
ATAGGG	90.5000811534685	2.63737895583292
ATAGGT	89.727030464992	2.85397056251941
ATAGTA	85.3228844756677	2.82027405322066
ATAGTC	82.6567898920785	3.12459857593174
ATAGTG	84.2256201727924	2.96908149768838
ATAGTT	83.996811452683	3.24990203880783
ATATAA	90.4474912436095	2.08936237504109
ATATAC	87.3507077366317	2.17549271715395
ATATAG	89.5590343168224	2.15330328815739
ATATAT	88.5014215377105	2.16410248547776
ATATCA	85.8195526070678	2.63212437294738
ATATCC	84.5695011449476	2.66589150734622
ATATCG	85.6303579701012	2.61222779026351
ATATCT	85.5120259923937	2.62324456704956
ATATGA	88.4406049666225	2.31254576453728
ATATGC	85.0861849770425	2.47962969841505
ATATGG	87.2669578731098	2.39515442636885
ATATGT	86.145792801467	2.4130428437944
ATATTA	80.8733694953722	2.98962632697012
ATATTC	77.900555707462	3.03879248781887
ATATTG	80.0564200942006	2.99195642691596
ATATTT	79.2801149115318	2.99257566937515
ATCAAA	105.336594531287	2.3409221652377
ATCAAC	102.846293653129	2.54591717810042
ATCAAG	104.44748023765	2.42212748446891
ATCAAT	103.825348905449	2.56007101701674
ATCACA	98.7951470541425	2.32076171284581
ATCACC	97.7134453851995	2.54759668246002
ATCACG	98.4895910254016	2.39194806719643
ATCACT	98.2834390622878	2.59917161004594
ATCAGA	103.716918846646	2.65681281500058
ATCAGC	101.54402147945	2.92845644221215
ATCAGG	102.654282563854	2.72883489206709
ATCAGT	102.319458497253	2.90326193372721
ATCATA	97.1177378483532	2.74845984012871
ATCATC	95.6553138129369	2.97033050532204
ATCATG	96.4420271720173	2.80276363011489
ATCATT	96.596229732679	3.01641407725973
ATCCAA	104.634997643333	1.71330161367637
ATCCAC	101.721740722807	2.09659414065629
ATCCAG	103.616744721077	1.83137110563338
ATCCAT	102.758442313367	2.09761713363086
ATCCCA	100.929582020482	2.02791991354955
ATCCCC	100.325198468127	1.72063918613757
ATCCCG	101.33054609261	1.85205416574704
ATCCCT	100.597552087534	1.84404842142941
ATCCGA	103.269748482773	2.10988011791855
ATCCGC	100.962751196434	2.3687429538127
ATCCGG	102.354288171332	2.1030299743104
ATCCGT	101.665695574793	2.32587172523067
ATCCTA	100.413250829921	2.06314521398898
ATCCTC	98.2306245585061	2.30126886640094
ATCCTG	99.5063460612559	2.20190267967278
ATCCTT	99.021771605295	2.39805362800034
ATCGAA	102.338350433777	2.83813504390983
ATCGAC	97.738378059101	3.01081711297961
ATCGAG	101.143552010396	2.89534756606883
ATCGAT	99.4291314575128	3.01801426259318
ATCGCA	97.6878683428714	2.76946973497546
ATCGCC	96.2696342647637	2.92944987793512
ATCGCG	97.2822691752474	2.86723187396002
ATCGCT	97.1782576305392	2.94171250526844
ATCGGA	102.24443475476	2.78804058803179
ATCGGC	98.99377960342	3.01042497832811
ATCGGG	101.063125621274	2.84181689167046
ATCGGT	100.285615098146	2.95598988685978
ATCGTA	96.0548692797086	4.4534764971503
ATCGTC	93.7873002511696	4.9122110309362
ATCGTG	95.0144663552186	4.64686555960425
ATCGTT	95.1574535712075	4.79039738304849
ATCTAA	99.6862412316476	2.13704046842308
ATCTAC	96.5117727875589	2.17396705135277
ATCTAG	98.6339153226229	2.17482929823232
ATCTAT	97.7465282164617	2.15268321966719
ATCTCA	94.6232414510806	2.59455342161419
ATCTCC	93.1789423698931	2.55888492820556
ATCTCG	94.4178603138529	2.56745333801304
ATCTCT	94.1695033896444	2.53498210389466
ATCTGA	97.5894862632588	2.31793301777652
ATCTGC	94.3245426053452	2.45708082143784
ATCTGG	96.4216599338368	2.39307925775508
ATCTGT	95.4056331919474	2.38014336338417
ATCTTA	89.7866787571541	2.73530312568075
ATCTTC	86.5702766547062	2.686246488486
ATCTTG	88.8642909917928	2.70185945420022
ATCTTT	87.7817562530708	2.55477149651367
ATGAAA	87.8080356637879	3.32884322859732
ATGAAC	84.4033537912598	3.64180551425221
ATGAAG	86.5540391057868	3.48143088667829
ATGAAT	85.3341794153097	3.72709280254642
ATGACA	77.2980503069996	2.79991322672248
ATGACC	76.1185939030631	2.78591303087954
ATGACG	76.9581374116833	2.75330193731619
ATGACT	76.5716469659358	2.76373857499615
ATGAGA	87.2685643552514	3.31415819201949
ATGAGC	85.0512858250134	3.70597140831551
ATGAGG	86.1636102250872	3.28854877853654
ATGAGT	85.3745897983007	3.78821319039941
ATGATA	76.943469430842	3.10291571198895
ATGATC	76.3962930003387	3.05509539903267
ATGATG	77.2174960832711	2.87088654290144
ATGATT	76.5638156879968	3.3815625612787
ATGCAA	93.6794474551905	1.70598703738393
ATGCAC	91.0204657892142	1.7149851027739
ATGCAG	92.6926951641433	1.7258609308855
ATGCAT	91.9278792372321	1.64033559448881
ATGCCA	90.6654490439224	1.91199630840641
ATGCCC	89.4020658461552	1.95488043731031
ATGCCG	90.4727844538243	1.89887125358013
ATGCCT	90.2031961296805	1.85390709450725
ATGCGA	92.4356182526947	1.83949412561039
ATGCGC	89.8630299520264	1.9873538554754
ATGCGG	91.3960710047714	1.90459588654346
ATGCGT	90.4271991619774	1.95069841064602
ATGCTA	89.2264251161151	2.07174267726413
ATGCTC	86.9988168101162	2.07356499771371
ATGCTG	88.4567403922559	2.04064794741256
ATGCTT	88.5573203641014	2.09370291230664
ATGGAA	90.1420317902502	3.55458840910237
ATGGAC	85.121811313883	3.76680966904133
ATGGAG	88.9095199721382	3.60893656743119
ATGGAT	86.8623523409289	3.78917359489916
ATGGCA	86.2941347497759	3.25285647444188
ATGGCC	84.9569748637075	2.96656060156096
ATGGCG	86.0116920264728	2.98928102830293
ATGGCT	85.1905009304065	3.07048328427686
ATGGGA	90.9379362200027	3.27724833496969
ATGGGC	88.2578078451727	3.52321100273359
ATGGGG	89.6792295684365	3.37804590000883
ATGGGT	89.1418620290116	3.51783378804146
ATGGTA	84.8222903622287	3.63599029213632
ATGGTC	82.2211312926771	3.90071838763241
ATGGTG	83.4315686270428	3.76469551810144
ATGGTT	83.5816946707133	4.05435536535973
ATGTAA	87.4317305480475	2.53795390610889
ATGTAC	83.6176135492157	2.63017731534656
ATGTAG	86.1886862002093	2.62583028403575
ATGTAT	85.0045610555201	2.59721307202953
ATGTCA	82.8635110192081	3.18066229156297
ATGTCC	81.4959555184333	3.24597580188339
ATGTCG	82.6814443218169	3.13728563107488
ATGTCT	82.4596124985604	3.11554896181501
ATGTGA	85.0499596906988	2.96270428601817
ATGTGC	81.0249589458593	3.1657395411341
ATGTGG	83.6277841710668	3.04694962939005
ATGTGT	82.2297514600104	3.09666216121443
ATGTTA	78.0307397239045	3.52961421466367
ATGTTC	74.4623638883381	3.55147610245761
ATGTTG	77.0161756915456	3.5103841076887
ATGTTT	76.0106006711066	3.48007308261618
ATTAAA	107.241458424064	2.2632103821077
ATTAAC	104.502047863969	2.36334308497508
ATTAAG	106.04155590307	2.25571337759002
ATTAAT	105.760346143218	2.40284675476365
ATTACA	101.412301380158	2.01336725160079
ATTACC	100.738610621128	2.08827493587009
ATTACG	101.237226021494	2.00749246329869
ATTACT	101.952060465839	2.12995349283305
ATTAGA	105.156860142665	2.13212590346243
ATTAGC	102.904251262012	2.16171062445183
ATTAGG	104.250535692564	2.06996635502963
ATTAGT	104.596125707844	2.22872007573808
ATTATA	100.711701193735	2.44677485832527
ATTATC	100.557611206458	2.53366567997769
ATTATG	100.266834621733	2.50697865658094
ATTATT	102.082942990626	2.82136490184864
ATTCAA	110.532530468099	2.23357437629584
ATTCAC	108.572799584696	2.23616152475116
ATTCAG	109.783085571133	2.21044308822273
ATTCAT	109.40669928035	2.2545788834843
ATTCCA	108.519107804712	2.20772900897044
ATTCCC	106.990522517353	2.18235797966577
ATTCCG	108.354361286917	2.21919585418728
ATTCCT	108.010029373914	2.26095219645039
ATTCGA	109.808825055725	2.25524898689824
ATTCGC	107.680468624388	2.20566840675912
ATTCGG	109.203203331242	2.21011509984406
ATTCGT	108.872553148652	2.20203531714649
ATTCTA	108.830199345682	2.26329953265138
ATTCTC	107.716974842098	2.29978863635763
ATTCTG	108.426811543744	2.29866746163828
ATTCTT	108.479944584296	2.34734182877086
ATTGAA	103.221304631104	2.12062735864658
ATTGAC	99.5449741072798	2.23549795043306
ATTGAG	102.372223361526	2.11783410444262
ATTGAT	101.039994733648	2.21924471096943
ATTGCA	100.789412005643	2.01274728739268
ATTGCC	99.7872346973737	2.08320656018977
ATTGCG	100.754656959742	2.02753057542758
ATTGCT	101.60007832659	2.07079787711864
ATTGGA	103.600709964772	1.96507702718821
ATTGGC	100.959342383352	2.0103917097258
ATTGGG	102.693610863585	1.98938713099032
ATTGGT	102.848421121726	2.0599759967047
ATTGTA	100.582381087257	2.64006592848514
ATTGTC	100.28311498292	2.67355657623054
ATTGTG	100.271169398789	2.64009723117811
ATTGTT	102.641434553392	2.98068103739296
ATTTAA	101.429952593038	1.64954176075228
ATTTAC	98.3033230910931	1.56450245452511
ATTTAG	100.501263736389	1.57163100176193
ATTTAT	99.6809711492162	1.56092836573126
ATTTCA	96.5100566841941	1.63209371003305
ATTTCC	94.5676242908796	1.55630839307576
ATTTCG	96.3051688269675	1.61791215014606
ATTTCT	96.1094033347531	1.59655762756966
ATTTGA	100.075279886613	1.57295680567744
ATTTGC	96.3351710783064	1.58927812953072
ATTTGG	98.7417916261195	1.53205972654448
ATTTGT	97.6135116451752	1.59601401257853
ATTTTA	92.4494247477351	1.70476853193021
ATTTTC	90.2522503657134	1.75508302655715
ATTTTG	91.8984682309484	1.7011707030431
ATTTTT	92.3724932914672	1.45536267036358
CAAAAA	87.039534360402	1.59225521104347
CAAAAC	83.6875908191029	1.74226652047372
CAAAAG	86.1260402512605	1.69245070956949
CAAAAT	84.3144572667138	1.82043264384523
CAAACA	76.3341712714942	1.99276339021574
CAAACC	75.1888272305779	1.94924493936674
CAAACG	76.2602682253536	2.05755258683864
CAAACT	76.1422693852956	1.90372322025209
CAAAGA	84.9530961163919	1.68651118326834
CAAAGC	82.6522074786305	1.69115893918735
CAAAGG	84.0542117485447	1.75645396291781
CAAAGT	82.7456377464274	1.82536546185866
CAAATA	75.9304762923619	1.85719721477846
CAAATC	73.5294110272172	1.6951998371587
CAAATG	75.0474432117683	1.71611254321781
CAAATT	75.205612432271	1.79636924048881
CAACAA	88.8020283573576	1.94271465430834
CAACAC	87.1344584304095	1.82492237782001
CAACAG	87.9309598371149	1.84219618310973
CAACAT	87.8253856966847	1.8667323424901
CAACCA	85.3633948277934	1.72383841739252
CAACCC	84.2770061519747	1.67317905807849
CAACCG	85.2279042728406	1.72114824263565
CAACCT	85.092841286169	1.72219688888538
CAACGA	87.6495570831756	1.65222080248983
CAACGC	86.0582850944052	1.57692154034243
CAACGG	86.7994146595784	1.59575788306254
CAACGT	86.4816333688917	1.58196475161643
CAACTA	84.4775344832579	1.60631141206144
CAACTC	82.3670021148557	1.4746891172442
CAACTG	83.9400898392397	1.56715125995517
CAACTT	83.0569930250055	1.40065094792489
CAAGAA	84.6960159985199	1.62542835818431
CAAGAC	79.5911156340973	1.81053149453378
CAAGAG	83.6166888687223	1.68165341416115
CAAGAT	81.1237987096946	1.87507650409361
CAAGCA	78.2776683583341	1.76869111449193
CAAGCC	76.8003826548332	1.76710339775008
CAAGCG	78.1469076519375	1.73580486671915
CAAGCT	77.6271437943544	1.63301271326742
CAAGGA	83.6036908609677	1.5573410128854
CAAGGC	80.3676408407744	1.69302989632089
CAAGGG	82.6806520501163	1.55622611274747
CAAGGT	81.5238896581202	1.77696829797534
CAAGTA	76.8773624008842	1.57581657968127
CAAGTC	74.3865918993821	1.72251900430815
CAAGTG	76.0940770485812	1.64036171815411
CAAGTT	75.4614257754214	1.88864291213758
CAATAA	82.5266579503304	1.74704586111161
CAATAC	79.2890229768795	1.73659162964974
CAATAG	81.3192880640671	1.70448850941604
CAATAT	80.6624899036638	1.86536994437243
CAATCA	75.1687787512799	2.04383902453928
CAATCC	74.1145899028098	2.22680122803005
CAATCG	75.1948168300083	2.07718018083012
CAATCT	75.1807921509676	2.26437385297716
CAATGA	79.3234259623335	1.66175989867199
CAATGC	76.7527009514375	1.7918101431255
CAATGG	78.3438577889228	1.69337689122013
CAATGT	77.7461526631409	1.80232427770022
CAATTA	70.2331385755885	2.25540092745949
CAATTC	67.4697293056241	2.22222732700666
CAATTG	69.5118724130346	2.26724101355656
CAATTT	68.9059612341287	2.18839563159433
CACAAA	106.568702803833	2.36214726569388
CACAAC	103.497884267724	2.32168124366062
CACAAG	105.391589981362	2.32284786162978
CACAAT	104.717303262603	2.37989778983287
CACACA	98.3838113680291	1.74838588273101
CACACC	96.9642385344711	1.78163063737632
CACACG	98.1852901193978	1.77642622995056
CACACT	98.117556981696	1.91006729385916
CACAGA	103.60830499812	2.3765102878707
CACAGC	100.790662555649	2.34466791258632
CACAGG	102.555199663169	2.34675403839988
CACAGT	101.998986187428	2.43279884738547
CACATA	97.8609386112273	2.018411020566
CACATC	96.2128373262438	2.23681650354643
CACATG	97.21819626417	2.06460781065844
CACATT	97.3958067879202	2.2935288412751
CACCAA	107.113905701512	2.0857445910644
CACCAC	104.280075477036	2.3029074870502
CACCAG	106.088172300903	2.14711377393775
CACCAT	105.433920685793	2.32150996545872
CACCCA	103.293004899405	2.14175749226347
CACCCC	101.658295550045	1.825912534924
CACCCG	103.367416752483	1.91838229339315
CACCCT	102.250125441266	2.02634848452492
CACCGA	105.389822564393	2.27210671147862
CACCGC	102.825443360084	2.24272467260181
CACCGG	104.435289049399	2.24176254214272
CACCGT	103.953691892396	2.34430061323916
CACCTA	102.105012061987	2.06510973858113
CACCTC	100.227878042446	2.05660911007693
CACCTG	101.491834431073	2.10568722883558
CACCTT	100.906783975644	2.23071751270955
CACGAA	101.197353901482	2.29559312638923
CACGAC	96.657774202465	2.18288958163551
CACGAG	99.963083886521	2.21954794184151
CACGAT	98.5588509220895	2.21194925690118
CACGCA	96.3144859586177	1.92694919210812
CACGCC	95.1261907931482	1.97162378512777
CACGCG	96.3187416026258	2.0249963540524
CACGCT	96.4040503069343	2.15807697205896
CACGGA	100.726200635841	2.33805622620326
CACGGC	97.4263141249939	2.17585965543031
CACGGG	99.56999491736	2.26129549713665
CACGGT	99.154599269508	2.28845220679785
CACGTA	95.7165218952226	2.50868548769289
CACGTC	93.4651877396773	2.87952044134008
CACGTG	94.9101488621571	2.74389712864566
CACGTT	95.2923976684131	2.77648494164246
CACTAA	100.132599107618	2.07153864740989
CACTAC	96.8947803792798	1.9037421318647
CACTAG	98.999870145642	2.02364081415557
CACTAT	98.1424330902935	1.98364406056782
CACTCA	92.3028045397895	2.02566524562016
CACTCC	90.992061291001	1.99390737448656
CACTCG	92.3017219751951	2.01014590570046
CACTCT	92.148377904694	2.10826421190755
CACTGA	96.8581085746727	1.92412220528514
CACTGC	93.4063398756806	1.75553893953018
CACTGG	95.5436046324838	1.8777169711
CACTGT	94.5181827306725	1.85640873578433
CACTTA	87.0951945134216	1.76624193676935
CACTTC	84.5219377065218	1.69086235459869
CACTTG	86.3776603809948	1.73764001790087
CACTTT	85.7036467538951	1.62153411624731
CAGAAA	77.9232358213916	2.09085321440755
CAGAAC	75.354132809023	1.92486553740425
CAGAAG	76.5452675428716	2.41262844688561
CAGAAT	75.9279999389242	1.99002388571045
CAGACA	67.037798630032	2.27805328290976
CAGACC	66.0323317699876	2.2273914832863
CAGACG	66.905386976328	2.31913988553905
CAGACT	67.0536845898776	2.22942167468392
CAGAGA	76.0017712664734	2.00357167947538
CAGAGC	74.8752302962759	1.93592556889522
CAGAGG	74.72472032263	1.92213058153649
CAGAGT	75.0828685025645	1.94434005872797
CAGATA	66.9349925010266	2.11942058568462
CAGATC	65.6652152444973	2.01661923217019
CAGATG	66.3436282953881	2.11208108001657
CAGATT	66.2309117330348	1.79849944297986
CAGCAA	86.4974644660643	1.9173890971919
CAGCAC	84.4283167466216	1.84743500668266
CAGCAG	85.5712386339764	1.83827989799848
CAGCAT	85.0864258502235	1.85688743561453
CAGCCA	82.5301345644923	1.71343973761002
CAGCCC	80.5943553329658	1.66453245900623
CAGCCG	82.4094870658579	1.67634434255818
CAGCCT	82.0945816547782	1.66932176129938
CAGCGA	84.6863715127541	1.6604661085026
CAGCGC	81.741549520424	1.53823551864313
CAGCGG	83.5754416521122	1.61626344135474
CAGCGT	82.3988098604673	1.56505060426983
CAGCTA	80.5244895833545	1.60746835048246
CAGCTC	78.9179832653365	1.55800080355856
CAGCTG	80.0385845538842	1.58626728908568
CAGCTT	79.5440273989948	1.51273543323259
CAGGAA	77.1414388473824	2.0317508106633
CAGGAC	71.1771054781506	2.18283115884682
CAGGAG	75.7488082284937	2.11095723465491
CAGGAT	72.7525288495189	2.24856626563068
CAGGCA	71.3592522101753	1.99805501213074
CAGGCC	69.9660913443555	1.98622341256281
CAGGCG	71.3122248338826	2.0134870904911
CAGGCT	71.0452146947685	1.89519652450316
CAGGGA	77.6847105829542	1.88647691084057
CAGGGC	74.2904200094145	1.95907982123773
CAGGGG	76.846743883122	1.97406813773809
CAGGGT	75.214595560372	2.03442765241843
CAGGTA	70.0093534426539	1.85346503016528
CAGGTC	68.6752145563473	1.91587188757572
CAGGTG	70.0362799897247	1.80533650687965
CAGGTT	69.4798422032496	2.01688278036583
CAGTAA	75.3591319037472	2.0710311117562
CAGTAC	71.8756404698861	2.38154369126091
CAGTAG	74.4015715987791	2.13277404892928
CAGTAT	73.3386881401929	2.45754271002416
CAGTCA	68.0518047755139	2.56878045696961
CAGTCC	66.7411782038684	2.7051613378606
CAGTCG	68.0790647223716	2.60792186978624
CAGTCT	68.0360679990475	2.78961168314923
CAGTGA	72.0690630518822	2.2024814145027
CAGTGC	68.1544901449044	2.37300764036516
CAGTGG	70.834241830478	2.33333005611311
CAGTGT	69.3701054410027	2.43123400958882
CAGTTA	63.0100453448185	2.66211054155996
CAGTTC	59.9713075430936	2.62286799952227
CAGTTG	62.2694331643319	2.68020511567034
CAGTTT	61.4139657108288	2.61553688340446
CATAAA	107.036412615736	2.95972557872228
CATAAC	104.594891006353	3.15238225699426
CATAAG	105.970215901472	2.9563476101387
CATAAT	106.320953771011	3.19487141408392
CATACA	101.862267343495	2.70918280195292
CATACC	101.498744113917	2.87179812830391
CATACG	101.705876031982	2.75886171812328
CATACT	102.871998943647	3.01893203939594
CATAGA	104.771204780354	2.92390420105823
CATAGC	103.103956472379	3.00043717628078
CATAGG	103.836809664728	2.81912426332497
CATAGT	104.884684080307	3.04605789438297
CATATA	102.803222965489	3.29703160403391
CATATC	103.559057017644	3.44427436241368
CATATG	102.414319977114	3.41621353860757
CATATT	105.470293599741	3.70445577017034
CATCAA	116.883575221921	3.12818846651627
CATCAC	114.809215530515	3.204483576781
CATCAG	116.118643645491	3.08789410184927
CATCAT	115.60726518552	3.15184624550227
CATCCA	115.521707638963	3.29754052998676
CATCCC	113.677451755927	3.31342524785841
CATCCG	115.450101159401	3.2927888656916
CATCCT	114.787364476129	3.21482422299845
CATCGA	116.078324284181	3.16561721972204
CATCGC	113.500708099366	3.10691551374018
CATCGG	115.405643662615	3.13367308891103
CATCGT	115.176160939982	3.07662391015189
CATCTA	115.754863835776	3.22237600511299
CATCTC	114.660286197155	3.33126462418857
CATCTG	115.471229401964	3.23548423111538
CATCTT	115.446432436865	3.2965200004133
CATGAA	103.758565975523	2.95907177433056
CATGAC	99.9671210890878	2.91453435924996
CATGAG	102.780155373474	2.92423870223904
CATGAT	102.342066588686	3.02903427654326
CATGCA	102.645969875801	2.98351400545927
CATGCC	102.189973452511	3.09619480157875
CATGCG	102.540799951487	3.03211946749729
CATGCT	103.948120496198	3.22667777578407
CATGGA	104.191479072592	2.95816439277145
CATGGC	101.740484975519	2.88745159651779
CATGGG	103.595499417182	3.00856982065827
CATGGT	104.01278568915	3.02217121128397
CATGTA	104.86170085244	3.46961213470244
CATGTC	105.267282822843	3.51389629348239
CATGTG	104.742592644403	3.53318146254149
CATGTT	107.389497603289	3.69225373443544
CATTAA	103.282660347565	2.38780399150821
CATTAC	99.4643127987881	2.34547792041743
CATTAG	102.387215550045	2.55995432944389
CATTAT	102.103970982903	2.3426335103061
CATTCA	97.9436041079221	2.48740115906512
CATTCC	96.205325981981	2.39450939032954
CATTCG	97.8442829856846	2.44906619746962
CATTCT	97.8056232983379	2.40127119694891
CATTGA	101.684473131255	2.57936566404697
CATTGC	97.2521191231793	2.24500715562384
CATTGG	99.9802450394855	2.54044151380692
CATTGT	98.927285544911	2.22665454206096
CATTTA	94.1575090202061	2.18427189393701
CATTTC	91.6501896460042	2.06011391518254
CATTTG	93.5420889808264	2.12808379814393
CATTTT	94.0271527416042	2.09116831783636
CCAAAA	92.6839665286376	2.68733786152221
CCAAAC	89.2324706657659	2.91532841677593
CCAAAG	91.7027691712039	2.87941264967551
CCAAAT	90.0752688380567	3.10355622565365
CCAACA	82.9956903001596	2.28507790881098
CCAACC	81.5980587579468	2.26266979152226
CCAACG	82.7498004329183	2.25780088965165
CCAACT	82.3867603328057	2.55683977150781
CCAAGA	91.2643170013103	2.82263721080152
CCAAGC	88.1964707925655	3.0181538041192
CCAAGG	90.1861287121648	2.9005694976144
CCAAGT	88.7109365184927	3.26825790396261
CCAATA	82.0226040395864	2.52165592925794
CCAATC	80.5500686554818	2.37635963625022
CCAATG	81.9119653095516	2.23473612635958
CCAATT	80.9614540747526	2.64632032045621
CCACAA	95.5370142090656	1.38400421170818
CCACAC	92.6547152957421	1.44363523885071
CCACAG	94.4043673053603	1.41720702731503
CCACAT	93.7919211761196	1.4190536790418
CCACCA	92.2175524169953	1.49690647183468
CCACCC	90.9797221281941	1.55190465852132
CCACCG	92.0144778895634	1.48693583353019
CCACCT	91.7160053970616	1.47613305364418
CCACGA	94.0417632253666	1.55783766409471
CCACGC	91.6896524488917	1.62785960244151
CCACGG	93.1388828554258	1.59900775517895
CCACGT	92.8650144206946	1.53184932453366
CCACTA	90.5955056836249	1.7259010584813
CCACTC	88.3580405305557	1.81046100404118
CCACTG	89.9197316372362	1.74640761390893
CCACTT	89.6682360462201	1.65287718727815
CCAGAA	88.3883479353345	2.78972550236853
CCAGAC	82.6922295032828	2.74477811922726
CCAGAG	87.1696509557955	2.87046914227694
CCAGAT	84.4858581888957	2.89578783125679
CCAGCA	82.6691702288613	2.1992997981144
CCAGCC	81.0939252165256	2.54677525624103
CCAGCG	82.7829005851275	2.59717307640491
CCAGCT	83.2921264959975	2.18275343126939
CCAGGA	88.1326634023249	2.7142153162412
CCAGGC	84.0709357100344	2.83800706748759
CCAGGG	86.9796094972003	2.72691037809922
CCAGGT	85.5619589460387	2.94568389357348
CCAGTA	80.607158476291	2.37180159636414
CCAGTC	77.1673182649265	2.58823618589386
CCAGTG	79.2817093409582	2.44667601977631
CCAGTT	78.4040277123325	2.84262396248918
CCATAA	88.5883178829084	2.07167840035454
CCATAC	85.176882424687	2.20262344380723
CCATAG	87.782754357623	2.1997191933136
CCATAT	86.6181083689382	2.11027415212832
CCATCA	81.9576246113078	2.32319396877879
CCATCC	80.4843898138295	2.35407992991964
CCATCG	81.8515732462892	2.32884346746768
CCATCT	81.594482294341	2.31619838195671
CCATGA	86.1227325330596	2.33042956472855
CCATGC	82.2837717896599	2.48077044316858
CCATGG	85.0053012429653	2.44365500274013
CCATGT	83.6593185767406	2.36922394834527
CCATTA	76.3559690229084	2.58766790015647
CCATTC	73.2944752912486	2.60162984452572
CCATTG	75.5272252673875	2.57389052122374
CCATTT	74.7169615530629	2.58400735131529
CCCAAA	106.008949921102	1.84609803549481
CCCAAC	103.315098673693	1.96657180302803
CCCAAG	104.729040252899	1.83644061247863
CCCAAT	104.443970103404	1.90360648634892
CCCACA	97.4578164136343	1.4336109077558
CCCACC	96.1354891248203	1.57450693050159
CCCACG	97.0122218339884	1.49855181562686
CCCACT	96.9833933175897	1.79923232837627
CCCAGA	103.258651805832	2.24929322858785
CCCAGC	99.9646181719988	2.15609249870069
CCCAGG	101.615126077729	2.40376257305843
CCCAGT	100.771757981443	2.42770016366716
CCCATA	96.4467699086543	1.89398018957858
CCCATC	94.7530731442939	2.01529571462646
CCCATG	95.8167964858072	1.92706898333275
CCCATT	95.6659988565707	2.05281281359644
CCCCAA	105.218656706649	1.82768514434953
CCCCAC	102.469514880646	1.75811093441743
CCCCAG	104.48558578924	1.75590579611775
CCCCAT	103.621873766211	1.87991287062461
CCCCCA	100.67310033623	1.42862611695715
CCCCCC	99.3792442034738	1.56166555992544
CCCCCG	100.608736818862	1.44677012529755
CCCCCT	101.048904065656	1.51840309264387
CCCCGA	103.806593586382	1.90345352504245
CCCCGC	101.212183663782	1.78368473206463
CCCCGG	102.648105379904	1.70949157768111
CCCCGT	102.157928704805	1.77792610530788
CCCCTA	100.167989531475	1.44444611233332
CCCCTC	97.5646915999247	1.80410196666689
CCCCTG	99.2916669687967	1.65413644514469
CCCCTT	98.785991988425	1.84749894268487
CCCGAA	99.7893243535658	2.18702542710332
CCCGAC	95.5025042256497	2.01411555795909
CCCGAG	98.4491317986376	1.95646368576799
CCCGAT	97.1428986805618	2.00100857439926
CCCGCA	95.1691906496623	1.62940647327373
CCCGCC	93.9859066820121	1.84883693290521
CCCGCG	94.9887445932747	1.80512445760061
CCCGCT	95.0492183226097	1.82169285991669
CCCGGA	99.5720151443009	2.27059165956063
CCCGGC	96.1760954129852	1.99436215498551
CCCGGG	98.2512847880989	2.0633722345732
CCCGGT	97.586244336616	2.09462350442667
CCCGTA	94.0317614864331	2.14547122814638
CCCGTC	91.6306065361485	2.36123148412682
CCCGTG	93.2629561291322	2.23079852537007
CCCGTT	93.0722586922087	2.40333078028419
CCCTAA	100.117230668435	1.85134715677533
CCCTAC	96.3874143093851	2.02062574725093
CCCTAG	98.5793809979159	1.96166747569335
CCCTAT	98.0308890876709	2.12465069475393
CCCTCA	92.6913657815362	2.16215270765157
CCCTCC	91.4988014285422	2.2412263106196
CCCTCG	92.4307103888591	2.15400569106331
CCCTCT	92.5620966057687	2.33160219757875
CCCTGA	95.9740189564581	1.92671159988714
CCCTGC	93.1554706575255	1.71691585646264
CCCTGG	94.9284680341143	1.80554027556253
CCCTGT	94.2061326022468	1.78258990398536
CCCTTA	87.9813158899957	2.04677382486464
CCCTTC	84.9663884764359	2.02234519797128
CCCTTG	87.2470666991736	2.08177993725382
CCCTTT	86.2793177209323	1.95898140539762
CCGAAA	85.566585113815	2.33304243731565
CCGAAC	82.154922670279	2.54268684003261
CCGAAG	84.3007474562186	2.49884047860534
CCGAAT	82.9374088688641	2.67799473655632
CCGACA	75.1854494181014	2.13536295056305
CCGACC	74.1454025686987	2.11198489340206
CCGACG	75.0328869386359	2.13787074040424
CCGACT	74.9426025473003	2.00985025120209
CCGAGA	84.3497339406856	2.37227939849346
CCGAGC	81.5090133613011	2.60134604264882
CCGAGG	83.2319942238231	2.3767244263348
CCGAGT	81.8474578384656	2.76572419090287
CCGATA	74.043257925523	1.87131605197742
CCGATC	72.0032620190526	2.01755057840364
CCGATG	72.9631912387031	1.82866352121181
CCGATT	73.4123181297851	2.18852666060995
CCGCAA	91.4788818950188	1.58621243634905
CCGCAC	88.912041675497	1.57072132026268
CCGCAG	90.5258236744961	1.56522836461191
CCGCAT	89.7364415990286	1.53331529843434
CCGCCA	88.0019204082428	1.64367037129195
CCGCCC	86.7399987926247	1.6560920408855
CCGCCG	87.8078221893436	1.64634567159521
CCGCCT	87.5445846414401	1.62232370944988
CCGCGA	89.7001416005149	1.66383089562031
CCGCGC	86.9221155859543	1.72982482730361
CCGCGG	88.7085829458858	1.7212252621078
CCGCGT	87.6778815206601	1.70051553834905
CCGCTA	86.2046472613982	1.74153009320377
CCGCTC	83.8178950154698	1.8153752454676
CCGCTG	85.567828012097	1.73887308884028
CCGCTT	84.3842298736069	1.75916243718122
CCGGAA	84.9470620446147	2.67541452466747
CCGGAC	78.8379362678351	2.66931038178959
CCGGAG	83.2526783847724	2.7217888116438
CCGGAT	80.7466112748586	2.77562701181144
CCGGCA	79.5943743337185	2.13590650626073
CCGGCC	77.9730170810991	2.11552818117397
CCGGCG	79.281210363618	2.12602515733613
CCGGCT	79.7003504009177	2.47366231933703
CCGGGA	85.5028596746207	2.52601489589512
CCGGGC	81.9698457872493	2.69322553595456
CCGGGG	84.2431568757156	2.54388764843199
CCGGGT	83.0582915840692	2.75782832106705
CCGGTA	78.4239565845343	2.42169459956956
CCGGTC	75.3206353243099	2.66726481088182
CCGGTG	77.0230125929504	2.50176536497338
CCGGTT	76.4279556222844	2.88257972957616
CCGTAA	81.5996873158631	2.29146747967217
CCGTAC	77.7329510240427	2.35226414227764
CCGTAG	80.3544902897129	2.32670434854003
CCGTAT	79.364794974554	2.47592994969756
CCGTCA	74.5574643971806	2.62989881440171
CCGTCC	73.1670445540288	2.70624284343207
CCGTCG	74.6085426886402	2.65240611446155
CCGTCT	74.4763373468889	2.79293323715568
CCGTGA	78.059354960472	2.44294485436012
CCGTGC	73.9318340574866	2.57733096765466
CCGTGG	76.8101043565689	2.52502961068228
CCGTGT	75.3418658499302	2.57133086449583
CCGTTA	68.9754262649956	2.74086761266909
CCGTTC	65.6543241815962	2.72281966484038
CCGTTG	68.2198578288649	2.71285849641027
CCGTTT	67.1475040032767	2.69519799930899
CCTAAA	111.27179558163	2.96933257143167
CCTAAC	108.559758404401	3.03935086930888
CCTAAG	110.185807630822	2.94374609496959
CCTAAT	110.374331988504	3.11076634762429
CCTACA	106.412841585666	2.79488401061436
CCTACC	106.01188260762	2.96569560449475
CCTACG	106.146919366772	2.83654407229744
CCTACT	107.240785374286	3.00041468744748
CCTAGA	109.192303710919	2.7730993835781
CCTAGC	107.017985220457	2.93284973368317
CCTAGG	108.442995573618	2.72021441977274
CCTAGT	108.751935881467	3.08507711757456
CCTATA	106.467834401839	3.24021709028265
CCTATC	106.755357816685	3.33258674287209
CCTATG	106.0238818696	3.27194851547211
CCTATT	108.500652738477	3.56570085458108
CCTCAA	117.524917264388	2.92068469067474
CCTCAC	115.017864951256	3.00773147597735
CCTCAG	116.880112938508	2.89165546883406
CCTCAT	116.045659842664	2.92316150107377
CCTCCA	116.153368699978	3.01897990052596
CCTCCC	114.502605334815	3.14872633075178
CCTCCG	116.063352977652	2.99250437224739
CCTCCT	115.493601705663	2.95577551812268
CCTCGA	117.052888165297	2.88859507188623
CCTCGC	114.073356689724	2.97921799768768
CCTCGG	116.450642837484	2.89397049852253
CCTCGT	115.785478354754	2.8943815238037
CCTCTA	115.804325370923	3.10690469901299
CCTCTC	114.393551644018	3.18210818778345
CCTCTG	115.338354850082	3.13488478293638
CCTCTT	115.357458850891	3.17486554091376
CCTGAA	107.269786874895	2.89363480879813
CCTGAC	103.257430880529	2.75631207233025
CCTGAG	106.269750502643	2.7864540090441
CCTGAT	105.356756276976	2.89641843637881
CCTGCA	105.152064359208	2.85745577537947
CCTGCC	104.431619977075	2.93725574529654
CCTGCG	105.027698559566	2.8924342792381
CCTGCT	105.940738272257	3.00754118240082
CCTGGA	107.820762979515	2.82914752867736
CCTGGC	104.795514989219	2.85897793161571
CCTGGG	106.918424891821	2.84984791592001
CCTGGT	106.867254868724	2.98547384887378
CCTGTA	105.801754028236	3.3866314516139
CCTGTC	105.511902863659	3.41459489285291
CCTGTG	105.48503686925	3.42389469917308
CCTGTT	107.43891117754	3.5923418440843
CCTTAA	106.675653577312	2.01411016284016
CCTTAC	102.517920156525	1.93676450133129
CCTTAG	105.51439238278	1.99031683337495
CCTTAT	103.986995007345	1.98231354065732
CCTTCA	100.198138384205	2.12113911992577
CCTTCC	98.3132372814016	2.13011972442872
CCTTCG	100.067050081686	2.10654264377724
CCTTCT	99.8315891087962	2.11146657369827
CCTTGA	104.338833368765	2.07419638678809
CCTTGC	100.666904742788	1.99167372176385
CCTTGG	103.422888812908	2.00359968117488
CCTTGT	102.036107584235	2.00430418899371
CCTTTA	95.888680973906	2.26423072865122
CCTTTC	94.0786316458549	2.57034094882398
CCTTTG	95.6781283366648	2.2818463737563
CCTTTT	95.9543415145199	2.12538561706964
CGAAAA	80.089114345597	1.73732462223202
CGAAAC	78.0412393300757	1.75626319379399
CGAAAG	78.8467400704008	1.79582968218213
CGAAAT	78.4954359704673	1.74390162431316
CGAACA	69.2630371595889	2.34981224599955
CGAACC	68.3671184569731	2.29779059401429
CGAACG	69.2241072702612	2.39726933938934
CGAACT	69.3701861720289	2.28236604398724
CGAAGA	77.6939091471788	1.75265965531987
CGAAGC	76.1764796831499	2.15586139236218
CGAAGG	76.6949934600483	1.86410465798602
CGAAGT	77.0174821251963	1.69416767980799
CGAATA	69.1822343611814	2.25143600694474
CGAATC	67.6088258071058	2.06595595325537
CGAATG	68.4769442479117	2.18448530439218
CGAATT	68.3323976783879	1.86682332823836
CGACAA	85.6482973606583	2.54670096289074
CGACAC	84.2730023276867	2.44693706477405
CGACAG	84.7231543002492	2.39317058127771
CGACAT	84.9252473193751	2.45997450684476
CGACCA	81.8449225335585	2.20859364807452
CGACCC	80.859265405886	2.13155300280549
CGACCG	81.85845459599	2.23853706755719
CGACCT	81.7181310091918	2.24536199592765
CGACGA	84.4052011679733	2.11615494332026
CGACGC	83.0477436414528	2.0176177438661
CGACGG	83.4577748778331	2.02014397874566
CGACGT	83.3206088695284	2.01756975091212
CGACTA	81.3851795741474	2.0280139591603
CGACTC	79.7875283959527	1.81565107394514
CGACTG	80.851804347328	1.97895916312084
CGACTT	80.2236933515807	1.73792566408404
CGAGAA	80.111489160289	1.47564018301918
CGAGAC	75.6765916901718	1.7380438144803
CGAGAG	79.1067485364988	1.54283984843524
CGAGAT	76.9602722956846	1.77441308859424
CGAGCA	73.0265047613651	1.89734083873154
CGAGCC	71.6680571407855	1.83071092009566
CGAGCG	73.0774930975803	1.90063323942672
CGAGCT	72.7983320515345	1.82019918361717
CGAGGA	79.3532286709457	1.3994472446729
CGAGGC	77.15110253478	1.56090883299253
CGAGGG	78.6343258130869	1.3711182448935
CGAGGT	77.8561169662101	1.55432247732582
CGAGTA	72.4963834508007	1.61873094357945
CGAGTC	70.7894102407413	1.67136234462176
CGAGTG	72.3375779298546	1.66229423772331
CGAGTT	71.8833836855287	1.79050715740712
CGATAA	78.5386654514885	2.26815689626054
CGATAC	76.3395547500693	2.57866977592318
CGATAG	77.5668060666229	2.1551182959462
CGATAT	77.8978139242801	2.84140864151031
CGATCA	70.9505655023132	3.07860314871347
CGATCC	69.7438438279569	2.95081468045854
CGATCG	71.0001179491805	3.14129377797377
CGATCT	71.2755885953979	3.49050704852247
CGATGA	75.7199533345991	2.02097916455757
CGATGC	72.674898962534	2.51713345817513
CGATGG	74.7049416397282	2.08245644970772
CGATGT	74.4812442921067	2.40576285980457
CGATTA	66.6879329542115	2.43319850849573
CGATTC	63.967746206463	2.54612913621527
CGATTG	66.0046865197695	2.50046218863627
CGATTT	65.3568032760372	2.48017070147968
CGCAAA	106.645079166965	2.53965322098864
CGCAAC	103.316541424986	2.60322351637191
CGCAAG	105.534831472883	2.54800354418013
CGCAAT	104.643301186892	2.63739088798351
CGCACA	97.1503106546775	1.87173808125234
CGCACC	95.6768533507512	1.91934298881715
CGCACG	96.9513046376343	1.91850175575619
CGCACT	96.8878192246273	2.07195309901774
CGCAGA	103.480671214945	2.61395798387539
CGCAGC	100.47173450781	2.67334173270074
CGCAGG	102.50221239457	2.64735863864422
CGCAGT	101.755680208354	2.73836207160715
CGCATA	96.7318842685148	2.17147840037122
CGCATC	95.0883489580354	2.2957191875238
CGCATG	95.9456843992733	2.21177888703917
CGCATT	96.4487225657872	2.48584565607278
CGCCAA	107.619605054515	2.22123002525985
CGCCAC	104.821683469787	2.43101159279289
CGCCAG	106.705767551183	2.30752681873814
CGCCAT	106.135449244108	2.44569736137142
CGCCCA	104.093487280722	2.00012310677734
CGCCCC	102.271759237715	1.99445299495842
CGCCCG	103.661898054263	2.00236152723952
CGCCCT	102.909002054555	2.22198711745261
CGCCGA	106.085468113724	2.42193530809169
CGCCGC	103.445731513791	2.40384224169789
CGCCGG	105.264875486606	2.46167868126616
CGCCGT	104.637637091094	2.42137143024202
CGCCTA	102.730766980324	2.24746636624102
CGCCTC	100.747721257984	2.26047245638048
CGCCTG	102.026490464966	2.27805091288378
CGCCTT	101.537247507686	2.37914632561551
CGCGAA	102.021775754116	2.64670863824546
CGCGAC	97.3300041252733	2.48959158158924
CGCGAG	100.764751465146	2.51656915618737
CGCGAT	99.270398042247	2.58138473465446
CGCGCA	96.2347652678099	2.12443555278599
CGCGCC	94.73654550985	2.17995900772514
CGCGCG	96.295520427366	2.23885563311358
CGCGCT	96.3295105993999	2.33033496217492
CGCGGA	101.56915271559	2.60505696499713
CGCGGC	98.279219149066	2.49741044733494
CGCGGG	100.809120940631	2.68385884024652
CGCGGT	100.25007394142	2.62926253600405
CGCGTA	96.1019026774384	2.61895266713501
CGCGTC	94.4141896771123	2.86531815280015
CGCGTG	95.5401138608021	2.7109335923947
CGCGTT	96.025189642494	2.9393406646413
CGCTAA	100.474065352428	2.12065008141287
CGCTAC	97.0321564344342	1.99816449926395
CGCTAG	99.2229695467663	2.08382884855421
CGCTAT	98.3396287540521	2.02981986439171
CGCTCA	91.97406932146	2.22215404645725
CGCTCC	90.270044242417	2.20865950314308
CGCTCG	91.8685850096258	2.23258163461071
CGCTCT	91.616922961161	2.30238468600528
CGCTGA	97.3561662458349	2.01098026812613
CGCTGC	93.7126554540532	1.88462602793676
CGCTGG	96.0270727641889	2.00495362582732
CGCTGT	94.9301704262007	1.91273945739497
CGCTTA	87.9304006080275	1.79406633389089
CGCTTC	85.1588016998424	1.59613675687961
CGCTTG	87.2377150569449	1.74222179159691
CGCTTT	86.2809995385789	1.57914531205164
CGGAAA	72.414512886571	1.91376044516222
CGGAAC	70.3876440489854	2.0768122771955
CGGAAG	70.8977747505811	1.98387112591668
CGGAAT	70.8634215306317	2.06334876758578
CGGACA	61.0781513762219	2.57120346790796
CGGACC	60.2699409276912	2.60447220883279
CGGACG	60.7796525624658	2.63945421666637
CGGACT	61.2084116810929	2.51417369497661
CGGAGA	70.5326071277805	2.01282136310886
CGGAGC	69.4342857268122	2.43700075905409
CGGAGG	69.3979168770612	2.14249649560632
CGGAGT	69.4086344374779	2.36884683302976
CGGATA	61.1878423399363	2.32225522907279
CGGATC	59.9851818996814	2.27245767831268
CGGATG	60.6276745947021	2.32844646119834
CGGATT	60.4759975372257	1.83285901034245
CGGCAA	85.2163601816065	2.01219583692108
CGGCAC	83.2755420700894	1.89502840546638
CGGCAG	84.2823494599319	1.9324148812968
CGGCAT	83.92092714586	1.91210159589114
CGGCCA	81.38935511508	1.81107971486111
CGGCCC	80.1615412646173	1.72963678360859
CGGCCG	81.1798583433288	1.78533079902238
CGGCCT	81.3046360962413	1.86551264665602
CGGCGA	83.7227558585826	1.75913154694636
CGGCGC	81.3946387780761	1.6305802040484
CGGCGG	82.7297530039611	1.73495579878451
CGGCGT	81.9997598670426	1.67429151206901
CGGCTA	79.9754635584507	1.5767723084764
CGGCTC	77.7056023594323	1.52247982232598
CGGCTG	79.1905616254607	1.54617630516951
CGGCTT	78.5017407441088	1.44368333118366
CGGGAA	76.0157127295745	1.92326585755765
CGGGAC	70.7548912365984	2.0987932381859
CGGGAG	74.8055895309356	2.11087318474632
CGGGAT	72.2217631288544	2.1419542086954
CGGGCA	69.118211364086	2.09921697817838
CGGGCC	67.7318511167415	2.09903705657561
CGGGCG	69.0595640027117	2.1058228483081
CGGGCT	68.9819269141059	2.01191067311719
CGGGGA	76.7365492566476	1.74225503080882
CGGGGC	74.0562444595673	1.85757821191894
CGGGGG	75.934090847635	1.78325723370921
CGGGGT	74.5741407439748	1.89740451504985
CGGGTA	68.4605469275284	1.81541458537429
CGGGTC	66.7314549570614	1.89633106487202
CGGGTG	67.8809518108898	1.79319869959635
CGGGTT	67.955997812381	2.00808017904542
CGGTAA	73.6747063429466	2.30541451105474
CGGTAC	70.4064059713961	2.67165909209003
CGGTAG	72.4803223862442	2.30132160089307
CGGTAT	71.972889129545	2.80492263252298
CGGTCA	66.3996062541502	2.89977406029625
CGGTCC	65.2287075477471	3.09397257477133
CGGTCG	66.5527876803119	2.96287529784936
CGGTCT	66.5301195314571	3.22820722636373
CGGTGA	70.183727213331	2.39442071539136
CGGTGC	66.4860551729972	2.52030942259795
CGGTGG	69.0146909101419	2.47001754291808
CGGTGT	67.6759240101458	2.66077417001479
CGGTTA	61.8853520984756	2.99641604738677
CGGTTC	58.9547410096456	2.95814913456386
CGGTTG	61.2622110901971	3.03150755425845
CGGTTT	60.2843060628354	2.95216750062972
CGTAAA	106.288830630056	3.10656569159592
CGTAAC	103.516385846879	3.20230636378027
CGTAAG	105.21550557282	3.12951128152659
CGTAAT	105.46890566773	3.2982616448052
CGTACA	99.5465442103616	2.68397876349312
CGTACC	99.1138907352247	2.83251737470468
CGTACG	99.3064134512437	2.69583954753534
CGTACT	100.482443847478	2.94940292433777
CGTAGA	103.618659824347	2.9789297995628
CGTAGC	101.667577054939	3.07426731541382
CGTAGG	102.880594283658	2.92970753178978
CGTAGT	103.599678304452	3.15546714110137
CGTATA	100.57406883367	3.38805325591906
CGTATC	101.546789558042	3.62917035089609
CGTATG	100.264862587946	3.47799313147532
CGTATT	103.395686109294	3.80627541078705
CGTCAA	115.972321075464	3.10464316846782
CGTCAC	113.88487759571	3.12423544160505
CGTCAG	115.130217932483	3.09315915605024
CGTCAT	114.606708601996	3.14621018022229
CGTCCA	114.115875960227	3.21616570579101
CGTCCC	112.231195551884	3.33592772227872
CGTCCG	114.033587517855	3.25879090683526
CGTCCT	113.473922594894	3.17724266221759
CGTCGA	115.101903528566	3.18770002923347
CGTCGC	112.545962158547	3.07775767006945
CGTCGG	114.430436916907	3.17173688738756
CGTCGT	114.053664216526	3.05924081311284
CGTCTA	114.328825461113	3.31121457949209
CGTCTC	113.109836555898	3.32146130442061
CGTCTG	113.957345789006	3.26630319048281
CGTCTT	114.003559237414	3.33905757100283
CGTGAA	103.547724670478	3.02007899896813
CGTGAC	99.8284887151235	3.05877998968393
CGTGAG	102.642811705793	3.0225573248278
CGTGAT	102.139212277841	3.09347465822716
CGTGCA	101.766412753993	3.00048234042928
CGTGCC	101.298861896831	3.17622132441425
CGTGCG	102.042936447825	3.14218891131211
CGTGCT	103.060580793103	3.18390950892177
CGTGGA	104.307396895445	3.10554766536515
CGTGGC	102.06751352967	3.06264392304002
CGTGGG	103.670852194172	3.02836771639216
CGTGGT	104.258943475341	3.07832447941119
CGTGTA	104.221393551777	3.52977528979898
CGTGTC	104.536999662131	3.56141162782352
CGTGTG	104.126371238909	3.60133686574684
CGTGTT	106.884057359738	3.71548000485356
CGTTAA	102.884865675731	3.12209073137899
CGTTAC	99.3547220238419	3.03435338881855
CGTTAG	102.193039956074	3.17544847986707
CGTTAT	101.350234445297	2.50171787882271
CGTTCA	96.299899336986	2.63323615692628
CGTTCC	94.5762214304583	2.53592977668507
CGTTCG	96.2856612286592	2.58833636442852
CGTTCT	96.1304487363169	2.55450740686615
CGTTGA	100.66054822729	2.953570896627
CGTTGC	95.6022931968949	2.38992078753145
CGTTGG	98.8533845099543	2.87899141272865
CGTTGT	97.4900475480783	2.34369129404992
CGTTTA	92.4297195788269	2.25387548104852
CGTTTC	89.8290016304433	2.14515136111197
CGTTTG	91.8240720874161	2.20096701775322
CGTTTT	92.2172404172249	2.19663505341728
CTAAAA	94.3696310074551	2.49466660385739
CTAAAC	91.7094558591091	2.78150679367861
CTAAAG	93.4025499348112	2.64236008088079
CTAAAT	92.4967395843301	2.89038130742491
CTAACA	85.2046516199185	2.43151996458365
CTAACC	84.0132485523933	2.52506629987241
CTAACG	84.9334567255927	2.45704415370164
CTAACT	85.3065611727901	2.92191082653218
CTAAGA	92.9049099493673	2.5677702166624
CTAAGC	90.9100024492741	2.86357906853033
CTAAGG	91.8610117505771	2.63559864377266
CTAAGT	91.3056448860817	2.98793068677497
CTAATA	85.5146655177578	2.79634003036721
CTAATC	83.6264498363732	2.76369494815075
CTAATG	84.6034809685686	2.52259121446972
CTAATT	84.0329868497304	3.05221120675859
CTACAA	96.0044365033278	1.62680670985725
CTACAC	94.0121287265628	1.53357971174211
CTACAG	95.1314017580949	1.60574547701254
CTACAT	94.8162713020727	1.51284957206811
CTACCA	93.4005041371173	1.70993497884722
CTACCC	92.3610503207604	1.72074320295004
CTACCG	93.2367799739333	1.69598410895391
CTACCT	92.9446023153202	1.6341668969447
CTACGA	94.8944161621608	1.60403976994313
CTACGC	92.9342228592462	1.65455807457102
CTACGG	94.0217708872461	1.65727783339798
CTACGT	93.6258432328095	1.59139548271803
CTACTA	92.2213102653077	1.75053021285045
CTACTC	90.3192089553248	1.72915627263045
CTACTG	91.5757952664223	1.73641529472226
CTACTT	91.3813455575554	1.82706365847815
CTAGAA	92.098100548334	2.58937261008821
CTAGAC	87.2359207531707	2.769749219664
CTAGAG	90.8935500327774	2.65470532565318
CTAGAT	88.8794201758487	2.82851478772562
CTAGCA	87.3458279180437	2.66311989232839
CTAGCC	86.2353523162778	2.4082069620632
CTAGCG	87.1521825215782	2.36859148257757
CTAGCT	86.5912188918881	2.50461357791066
CTAGGA	91.8218170687529	2.5803650168009
CTAGGC	88.6460689703194	2.79797554541588
CTAGGG	90.6411753124966	2.64731202776985
CTAGGT	89.951736914251	2.82194422540018
CTAGTA	85.4897657563852	2.81049666014216
CTAGTC	82.8208308100383	3.10713674709937
CTAGTG	84.4548487781767	2.9730883996318
CTAGTT	84.1691255938156	3.2104581249316
CTATAA	91.0416726202519	2.11225067585604
CTATAC	88.1385528608524	2.18647739846398
CTATAG	90.1646348973607	2.16178950559653
CTATAT	89.4485237856409	2.19338845628646
CTATCA	86.7044873897771	2.65296238396405
CTATCC	85.5594044878549	2.66700343822254
CTATCG	86.5362919370875	2.65269919335076
CTATCT	86.5049267535211	2.64899225763167
CTATGA	89.1465494390656	2.31363195639069
CTATGC	85.9260314683289	2.51262341712251
CTATGG	87.8659713669694	2.39126532678406
CTATGT	87.0178668878325	2.40476690348481
CTATTA	82.0432426527862	3.02280905712323
CTATTC	79.1339097018989	3.11419464258494
CTATTG	81.19378805923	2.98708787963282
CTATTT	80.5358897237744	2.97932824124487
CTCAAA	104.415131946574	2.22561593293548
CTCAAC	102.243091645816	2.36145295676259
CTCAAG	103.477501430008	2.28167935551217
CTCAAT	103.105469925342	2.35678225814159
CTCACA	98.3399703772619	2.17851835835117
CTCACC	97.2730779042359	2.4150650161274
CTCACG	98.0137210599269	2.23675093333677
CTCACT	98.0843517265566	2.51761544777507
CTCAGA	102.791198747346	2.51132424674498
CTCAGC	100.908134505698	2.74238701028574
CTCAGG	101.76738125526	2.60570813927179
CTCAGT	101.511629213483	2.70661982792272
CTCATA	97.2493965700311	2.62953249043002
CTCATC	95.7603622544994	2.79982739495354
CTCATG	96.5503217560558	2.67122847922293
CTCATT	96.6751855566621	2.82846155329592
CTCCAA	103.937787462185	1.754751046609
CTCCAC	100.892000561442	2.02506985352612
CTCCAG	102.687601457927	1.74797712002944
CTCCAT	101.953386280851	2.0823659938817
CTCCCA	100.127301012773	2.03972262469716
CTCCCC	99.5751460515153	1.92768587165999
CTCCCG	100.708008286606	1.89249400188225
CTCCCT	99.7228496219682	1.72546160349592
CTCCGA	102.248115008027	2.03630087031885
CTCCGC	100.088828454148	2.23915254917689
CTCCGG	101.343779531317	1.9754278847959
CTCCGT	100.869043642562	2.25885032552878
CTCCTA	99.7102627841284	1.97876416390936
CTCCTC	97.7890762932606	2.23469974598666
CTCCTG	98.8416552007532	2.12026074691611
CTCCTT	98.4113292681032	2.29788504688449
CTCGAA	101.259139738813	2.6706664500033
CTCGAC	97.3434293164867	2.84820343320631
CTCGAG	100.158280020477	2.74060204145765
CTCGAT	98.791634549935	2.83277631529122
CTCGCA	96.7453828303885	2.59021578370135
CTCGCC	95.4949739260169	2.73447230408851
CTCGCG	96.4155687213505	2.72656316465308
CTCGCT	96.3855247199127	2.77098013198618
CTCGGA	101.096154292811	2.64367959863263
CTCGGC	98.2543736160901	2.86771734748382
CTCGGG	99.9263528650443	2.68014206977344
CTCGGT	99.4800922455052	2.78326753055521
CTCGTA	95.5628990136554	4.27686703389271
CTCGTC	93.3486104081622	4.71418470682826
CTCGTG	94.593739435706	4.53133555955122
CTCGTT	94.7793452252444	4.66278462340153
CTCTAA	98.9292150945205	2.08207692915113
CTCTAC	96.130792719628	2.07815687261426
CTCTAG	97.865963374427	2.09094280635218
CTCTAT	97.2355759403376	2.08306512245081
CTCTCA	94.2191826276306	2.49454648092862
CTCTCC	92.9839199362639	2.49224061241214
CTCTCG	94.0560767649876	2.49919096087755
CTCTCT	93.9163362945084	2.48065056603296
CTCTGA	96.8839977499661	2.19658442883133
CTCTGC	94.0800008389049	2.30115327373365
CTCTGG	95.8098186297775	2.25177605343986
CTCTGT	95.0543278069417	2.23749558729542
CTCTTA	89.9853216401687	2.6082210335197
CTCTTC	86.9544002299675	2.59487312437878
CTCTTG	89.1114188407362	2.58629845077083
CTCTTT	88.0755205796663	2.47410435296399
CTGAAA	86.907766309755	3.08432433760295
CTGAAC	83.8680688096666	3.41158394594714
CTGAAG	85.7365656694857	3.27428397930344
CTGAAT	84.7260343529318	3.51131844362626
CTGACA	77.0300728376722	2.66972721427221
CTGACC	75.9267166506908	2.6464204614361
CTGACG	76.743349616416	2.64732487153205
CTGACT	76.4860583320595	2.62761423131678
CTGAGA	86.3341472541089	3.13069459062493
CTGAGC	84.3306228894725	3.54205162504183
CTGAGG	85.3942328749007	3.14786927299057
CTGAGT	84.6198987007697	3.63039179783667
CTGATA	76.3762952282516	3.03240377252347
CTGATC	75.8783701634109	2.97175220777478
CTGATG	76.7832545480438	2.84004476985009
CTGATT	76.172900228496	3.23936100449202
CTGCAA	92.7133907958139	1.74116961316793
CTGCAC	90.3924230765619	1.70655912597017
CTGCAG	91.7777991792915	1.73620475055253
CTGCAT	91.1934102556325	1.65891977336311
CTGCCA	89.8692899493298	1.90673516000692
CTGCCC	88.6973967352547	1.90817955823848
CTGCCG	89.6068374849032	1.89831687656416
CTGCCT	89.3869703502814	1.83608136996925
CTGCGA	91.5528356816249	1.82602600476526
CTGCGC	89.3449623166555	1.92415476924497
CTGCGG	90.5634204836858	1.89660346249834
CTGCGT	89.8090768773897	1.88922713735689
CTGCTA	88.6035795241031	2.0087127421347
CTGCTC	86.5628482282915	2.015727278029
CTGCTG	87.9393929766145	1.98791072860366
CTGCTT	87.9999049912983	2.01236468339247
CTGGAA	88.8154587486295	3.31071385412244
CTGGAC	84.3833571348977	3.56604213018414
CTGGAG	87.617842591841	3.37888050040246
CTGGAT	85.848968696995	3.56214288587075
CTGGCA	84.1175768834396	3.34974780412397
CTGGCC	83.6089488672432	2.82091630835036
CTGGCG	84.2650885602004	3.05380007004298
CTGGCT	83.9198541957809	2.78979309198573
CTGGGA	89.3650502840795	3.06770244703723
CTGGGC	86.9325610078866	3.30299024868061
CTGGGG	88.129932588943	3.13193361275564
CTGGGT	87.7498932775098	3.34759102471188
CTGGTA	83.4977936282201	3.34826239536008
CTGGTC	81.0201616333729	3.68182478506489
CTGGTG	82.176043665193	3.52127590081425
CTGGTT	82.2881817833474	3.79917348023997
CTGTAA	86.3542974180553	2.47107886087247
CTGTAC	82.9668559149143	2.57697486763919
CTGTAG	85.2261948986864	2.52486789006188
CTGTAT	84.2563584990082	2.54325720216948
CTGTCA	82.1004347013405	3.04476264152435
CTGTCC	80.8837075171272	3.12660240111807
CTGTCG	81.826689154113	3.04661542408959
CTGTCT	81.8465482220196	3.04942757988059
CTGTGA	84.1584740714493	2.84675437111194
CTGTGC	80.5729347792799	3.09183466404483
CTGTGG	82.8646836887127	2.92256901286008
CTGTGT	81.7395701893899	2.97933641860729
CTGTTA	77.6275441157305	3.46221226136155
CTGTTC	74.3100087657644	3.51778331823136
CTGTTG	76.6982797290692	3.4126999203743
CTGTTT	75.8062182262758	3.43344275509779
CTTAAA	105.074349963569	2.24051817770908
CTTAAC	102.126047847703	2.24229357650646
CTTAAG	103.691022021754	2.56521708259907
CTTAAT	104.168975429211	2.61233629786392
CTTACA	100.331073677925	2.1330422483228
CTTACC	98.7769201418269	2.20240918986507
CTTACG	99.375266177424	2.30476479406799
CTTACT	100.801302666855	2.19359175696634
CTTAGA	102.223960572799	2.19301201485315
CTTAGC	100.765360239861	2.04118642518084
CTTAGG	101.501414548273	2.12324010219446
CTTAGT	102.04364580843	2.25183250182737
CTTATA	99.3454565476033	2.45848876263968
CTTATC	99.5983152447603	2.57166486800352
CTTATG	99.1106194972742	2.42953227712473
CTTATT	101.444809071425	2.99186158584759
[truncated: 2,096 more rows]
