# Supplementary material for: Single-molecule long-read sequencing reveals the chromatin basis of gene expression
Source: Genome Res. 2019 Aug;29(8):1329–42. doi: 10.1101/gr.251116.119 (PMC6673713; doi:10.1101/gr.251116.119)
Supplement: Supplemental Material [file supp_gr.251116.119_Supplemental_Code.zip › NP-SMLR-master/src/emission_NEG.h]

#ifndef EMISSION_NEG
#define EMISSION_NEG

using namespace std;

double emission_NEG_array[1001] = {
    0.00149399264776291,
	0.00152416739428112,
	0.00155428407897689,
	0.00158366982352413,
	0.00161263012922332,
	0.00164116736093195,
	0.00166881741930283,
	0.00169644480709635,
	0.00172243991332119,
	0.00174843501954603,
	0.00177314930158316,
	0.00179732634903045,
	0.0018208293765571,
	0.00184330135380909,
	0.00186562176698358,
	0.00188633353415362,
	0.00190704530132367,
	0.00192636133771002,
	0.00194527658490408,
	0.00196334324282506,
	0.0019804441422428,
	0.00199721573026683,
	0.00201223912200322,
	0.00202726251373961,
	0.00204062362531173,
	0.00205368981620955,
	0.00206583124459128,
	0.00207718528459883,
	0.00208815849360906,
	0.00209786334175532,
	0.00210756818990159,
	0.00211581913836465,
	0.00212394661339389,
	0.00213115648509963,
	0.00213778589208315,
	0.00214392113051369,
	0.00214892137536451,
	0.00215392162021533,
	0.00215755004456053,
	0.00216117036760352,
	0.00216398797335146,
	0.00216643632914367,
	0.00216847696309653,
	0.00216984018420171,
	0.00217113675922387,
	0.00217149832890489,
	0.0021718598985859,
	0.00217152301775043,
	0.00217096234398462,
	0.00216995779524117,
	0.00216840664063006,
	0.00216674524343967,
	0.00216440065280018,
	0.00216205606216068,
	0.00215914191711877,
	0.00215611090596126,
	0.00215274778308761,
	0.00214907876784382,
	0.00214528404933982,
	0.00214102027144815,
	0.00213675649355648,
	0.00213199079662317,
	0.00212717066161593,
	0.00212198067237151,
	0.00211653678978936,
	0.00211095201976393,
	0.00210501163039892,
	0.00209907124103391,
	0.00209269337479204,
	0.00208630408847105,
	0.00207963303317977,
	0.00207282026467108,
	0.00206586580125198,
	0.00205865519703331,
	0.00205142714861267,
	0.00204384512826049,
	0.00203626310790831,
	0.00202837761686597,
	0.00202038426090988,
	0.00201226433018618,
	0.00200397563310567,
	0.00199565703906218,
	0.00198711789365238,
	0.00197857874824259,
	0.00196987018727312,
	0.00196112193231988,
	0.0019522914291573,
	0.00194337899906746,
	0.00193444440342173,
	0.00192541639579044,
	0.00191638838815915,
	0.00190731276271764,
	0.00189823080231246,
	0.00188916972807923,
	0.0018801241937282,
	0.0018711050764496,
	0.00186215953560976,
	0.00185321399476991,
	0.00184442692402003,
	0.00183564732214734,
	0.00182701881316729,
	0.00181847317634955,
	0.00181003266704129,
	0.00180179935671974,
	0.00179357963248821,
	0.00178584221445295,
	0.00177810479641768,
	0.00177072403798445,
	0.00176348322228335,
	0.00175647482276216,
	0.00174980225906073,
	0.0017431934656268,
	0.00173715985499785,
	0.0017311262443689,
	0.00172565269607944,
	0.00172032748113237,
	0.00171539371441344,
	0.00171088162972888,
	0.00170655046389971,
	0.00170308894211409,
	0.00169962742032846,
	0.0016969800459273,
	0.0016944619012697,
	0.00169249675040448,
	0.00169097712103983,
	0.00168971428709704,
	0.00168924443741698,
	0.00168877458773692,
	0.00168933081369971,
	0.00168995787752069,
	0.0016913461472447,
	0.00169318876174207,
	0.00169548047964238,
	0.00169873971042928,
	0.0017020085047235,
	0.00170648947357022,
	0.00171097044241694,
	0.00171631727885466,
	0.00172203762680224,
	0.00172824495561917,
	0.00173521579213078,
	0.00174228730888025,
	0.00175051296494183,
	0.00175873862100341,
	0.00176801038609194,
	0.00177759279776968,
	0.00178783967310848,
	0.00179886081754385,
	0.00181006443736322,
	0.00182228102950662,
	0.00183449762165001,
	0.00184768975197826,
	0.00186106295667957,
	0.00187502883980271,
	0.00188951141693461,
	0.00190423112833026,
	0.00191976740640802,
	0.00193530368448579,
	0.00195183130849742,
	0.00196845001771239,
	0.00198567721797348,
	0.00200329895597738,
	0.00202114813398883,
	0.00203953448938654,
	0.00205792084478426,
	0.00207696436002779,
	0.00209601568311108,
	0.00211544651033297,
	0.00213505669974141,
	0.0021548321436499,
	0.00217488913226217,
	0.00219496718641124,
	0.00221537141661406,
	0.00223577564681688,
	0.002256299317718,
	0.00227686249114174,
	0.00229742175345622,
	0.00231797608361963,
	0.00233851210455439,
	0.00235892884624954,
	0.00237934558794468,
	0.00239954336575385,
	0.00241969433418121,
	0.00243964324843439,
	0.00245940163251569,
	0.00247903240997627,
	0.00249816977517,
	0.00251730714036373,
	0.00253575320236407,
	0.00255411926639662,
	0.00257200383160063,
	0.00258954974262857,
	0.0026068402979811,
	0.00262346728823345,
	0.00264009427848579,
	0.00265574328491529,
	0.00267136067974647,
	0.00268625812992732,
	0.00270078385794448,
	0.00271482710676313,
	0.00272797547796219,
	0.00274106811104646,
	0.00275286018811893,
	0.00276465226519139,
	0.00277549804233091,
	0.00278599718019019,
	0.00279593860426456,
	0.00280511833590122,
	0.00281414646296176,
	0.00282199050600528,
	0.00282983454904881,
	0.00283659926587619,
	0.00284310137291861,
	0.00284881712314759,
	0.00285373097591462,
	0.0028583866666396,
	0.00286191187936988,
	0.00286543709210015,
	0.00286784905596031,
	0.00287010446919811,
	0.00287166224046996,
	0.00287268836045052,
	0.00287340899169051,
	0.00287325249995569,
	0.00287309600822087,
	0.00287186670592455,
	0.00287057989213421,
	0.00286847444583565,
	0.00286590836228474,
	0.00286300801757572,
	0.00285943123904376,
	0.00285583510643775,
	0.00285135924319256,
	0.00284688337994738,
	0.00284181504428998,
	0.00283650744092764,
	0.00283089171678661,
	0.00282481979440526,
	0.00281868236584968,
	0.00281191307565515,
	0.00280514378546061,
	0.00279778159178072,
	0.00279025675624698,
	0.00278247440790956,
	0.00277440805368165,
	0.00276626310802112,
	0.00275772428059235,
	0.00274918545316358,
	0.0027402863069457,
	0.00273132710759631,
	0.00272216384304706,
	0.00271283222470792,
	0.00270342209370996,
	0.00269376162316871,
	0.00268410115262745,
	0.00267411397844846,
	0.00266410204357272,
	0.0026539405715072,
	0.00264368758456844,
	0.00263336631929775,
	0.00262289389696513,
	0.00261242107840481,
	0.00260174618371062,
	0.00259107128901644,
	0.00258026477300697,
	0.00256939988257235,
	0.00255846378400356,
	0.00254741324379054,
	0.00253634629093877,
	0.00252507504392566,
	0.00251380379691255,
	0.0025023930007641,
	0.00249093937623652,
	0.00247939968750435,
	0.00246775731272549,
	0.0024560860411578,
	0.00244424678292431,
	0.00243240752469082,
	0.00242039539324634,
	0.00240834973732403,
	0.00239618425532223,
	0.00238391181744946,
	0.00237157772447086,
	0.00235902398517773,
	0.00234647024588459,
	0.0023336939501436,
	0.00232089563806583,
	0.00230794559982686,
	0.00229489474029509,
	0.00228176844467743,
	0.00226845887481082,
	0.00225514930494422,
	0.0022415815317423,
	0.00222800912939691,
	0.00221424733004706,
	0.0022003935850584,
	0.00218642661016831,
	0.0021722617873322,
	0.00215808312729033,
	0.00214366577544926,
	0.00212924842360819,
	0.00211465082044989,
	0.00209999171421747,
	0.00208523301609069,
	0.00207034569704204,
	0.00205543141202063,
	0.00204033209893997,
	0.00202523278585931,
	0.00200996428509849,
	0.0019946581421026,
	0.00197925654419814,
	0.00196376279559351,
	0.00194824325308297,
	0.0019326202820674,
	0.00191699731105183,
	0.00190128344073455,
	0.00188555838281092,
	0.00186979031776118,
	0.00185399126441182,
	0.00183817992156937,
	0.00182233568886051,
	0.00180649145615164,
	0.00179063475186534,
	0.00177477756595309,
	0.00175894100514134,
	0.00174311537439783,
	0.0017273109446994,
	0.00171154686926291,
	0.0016957859228771,
	0.00168011067771277,
	0.00166443543254843,
	0.00164884368014338,
	0.00163328343443994,
	0.00161778151875516,
	0.00160236121032654,
	0.00158696118087024,
	0.0015717292825299,
	0.00155649738418957,
	0.00154144106989098,
	0.00152642908195586,
	0.00151152299297459,
	0.00149672746250112,
	0.0014819738214615,
	0.00146741095947384,
	0.00145284809748619,
	0.00143850054783584,
	0.00142418493215013,
	0.00141001546650868,
	0.00139596006919445,
	0.00138198396196036,
	0.00136824265170775,
	0.00135450134145514,
	0.00134105764081501,
	0.00132763184614742,
	0.00131439181724396,
	0.00130125900500067,
	0.00128822313563168,
	0.00127538874392315,
	0.001262559093001,
	0.00125002751902218,
	0.00123749594504335,
	0.00122518071851831,
	0.00121295538705716,
	0.00120087371641448,
	0.00118901001391015,
	0.00117717598865721,
	0.00116564928782962,
	0.00115412258700203,
	0.00114283794089724,
	0.00113162201887202,
	0.00112055184536474,
	0.00110964624622561,
	0.00109879029004084,
	0.00108819405126365,
	0.00107759781248645,
	0.00106726369661379,
	0.00105697537692674,
	0.00104688426775375,
	0.00103695975518832,
	0.0010271099969022,
	0.00101750648800675,
	0.00100790297911129,
	0.000998574902724826,
	0.000989269584532959,
	0.000980145224832513,
	0.000971134396414901,
	0.000962212227150721,
	0.000953491814293388,
	0.000944771401436055,
	0.000936335842153333,
	0.000927901402138094,
	0.000919699878608294,
	0.000911604527835387,
	0.000903616376577226,
	0.000895804854571337,
	0.000888011547514706,
	0.000880465963767979,
	0.000872920380021253,
	0.000865571953731993,
	0.000858286028389301,
	0.0008511140273685,
	0.000844081212149661,
	0.000837083102316501,
	0.000830296598932136,
	0.00082351009554777,
	0.000816966812248717,
	0.00081047274524928,
	0.000804099870408216,
	0.000797837747951584,
	0.000791622424112246,
	0.00078557969700825,
	0.000779536969904255,
	0.000773685769414869,
	0.000767854882354304,
	0.000762145512890653,
	0.000756518887317006,
	0.000750948457352519,
	0.000745518516410936,
	0.000740088575469351,
	0.000734887391392363,
	0.000729691708482459,
	0.000724613960722743,
	0.000719595007612682,
	0.000714636779849552,
	0.000709787393145405,
	0.000704945959474296,
	0.000700259132765475,
	0.000695572306056653,
	0.000691000669700496,
	0.00068646956328324,
	0.000682003915709478,
	0.000677624852333247,
	0.000673266799812099,
	0.000669060906547919,
	0.00066485501328374,
	0.000660756608283642,
	0.000656683068038609,
	0.000652673186708866,
	0.000648726221194235,
	0.000644802695524232,
	0.000640976717490456,
	0.00063715073945668,
	0.000633427003179422,
	0.000629716612618168,
	0.000626072256016885,
	0.000622476638767007,
	0.000618914414036679,
	0.000615444264268344,
	0.000611974114500009,
	0.000608597190210564,
	0.000605224460114442,
	0.000601911931742057,
	0.000598632141467172,
	0.000595382346985485,
	0.00059219115700149,
	0.000589002444417624,
	0.00058589565119799,
	0.000582788857978357,
	0.000579743349561872,
	0.000576721655620523,
	0.000573736587747257,
	0.000570804017238244,
	0.000567878586911705,
	0.000565016182426628,
	0.00056215377794155,
	0.000559344191342501,
	0.000556548428683992,
	0.00055378323086729,
	0.000551050701545474,
	0.0005483286120001,
	0.000545656023417182,
	0.000542983434834264,
	0.000540363805116811,
	0.000537752442733559,
	0.00053517517832031,
	0.000532625168270409,
	0.000530087240315178,
	0.000527586229871436,
	0.000525085219427695,
	0.000522627681576383,
	0.000520173047948365,
	0.000517745979727691,
	0.000515335227480211,
	0.000512937717693019,
	0.000510568480152332,
	0.000508199664723461,
	0.000505873567010415,
	0.000503547469297369,
	0.000501250589220506,
	0.000498966196010502,
	0.000496695162962353,
	0.000494444904965888,
	0.00049219731869335,
	0.000489979566671334,
	0.000487761814649318,
	0.000485568031671005,
	0.000483381287702995,
	0.0004812082906857,
	0.000479051186767545,
	0.000476899003524202,
	0.000474773728274767,
	0.000472648453025332,
	0.000470548777374678,
	0.000468453783132135,
	0.000466372655635534,
	0.000464303522368087,
	0.000462240098070154,
	0.000460196113797724,
	0.000458152129525293,
	0.000456130665525532,
	0.000454111218266608,
	0.000452106390033155,
	0.000450110963102256,
	0.000448123632972984,
	0.000446155248301112,
	0.000444186863629241,
	0.000442243842531968,
	0.000440301072062903,
	0.000438373921295375,
	0.000436454086652417,
	0.000434542734007763,
	0.000432645711476032,
	0.000430750112587146,
	0.000428875823852097,
	0.000427001535117047,
	0.000425144345785697,
	0.00042329275262283,
	0.000421452959951471,
	0.000419627930890632,
	0.000417806234963531,
	0.000416005890414868,
	0.000414205545866205,
	0.000412424037570675,
	0.000410646501849858,
	0.000408880780328978,
	0.000407126112245158,
	0.000405376199837444,
	0.000403644457701639,
	0.000401912715565835,
	0.000400201615548831,
	0.000398492854072518,
	0.000396800259167048,
	0.000395118943264493,
	0.000393444494351909,
	0.000391787717133798,
	0.000390130939915688,
	0.000388496551523359,
	0.000386862840212455,
	0.000385244372316799,
	0.000383633706524213,
	0.000382031144945843,
	0.000380443486116947,
	0.000378856815347661,
	0.000377292106448783,
	0.000375727397549905,
	0.000374183018515518,
	0.000372646012445319,
	0.000371119054035018,
	0.000369605708583288,
	0.000368094967065863,
	0.000366604174333278,
	0.000365113381600693,
	0.000363640651466014,
	0.000362172261615784,
	0.000360714926551738,
	0.000359268776842218,
	0.000357826772517435,
	0.000356402688345427,
	0.000354978604173419,
	0.000353578176775674,
	0.000352181016014909,
	0.000350796387518862,
	0.000349421233587207,
	0.000348051632342441,
	0.000346697812418305,
	0.000345343992494169,
	0.000344010261141992,
	0.00034267756315257,
	0.000341358284997707,
	0.000340046494128588,
	0.000338741586524437,
	0.000337450485940016,
	0.000336159986650359,
	0.000334894491201272,
	0.000333628995752185,
	0.000332377860385073,
	0.000331132469050751,
	0.000329895133393405,
	0.000328669628295482,
	0.000327446009242417,
	0.000326240172898006,
	0.000325034336553596,
	0.000323843802632659,
	0.000322657417876296,
	0.000321480409969967,
	0.000320313662797077,
	0.000319150848565898,
	0.000318007470383873,
	0.000316864092201848,
	0.000315736736668329,
	0.000314612008995157,
	0.000313497416614113,
	0.000312391120023778,
	0.000311289206730967,
	0.00031020112042547,
	0.000309113034119972,
	0.000308041703754552,
	0.000306971605443548,
	0.000305913023897305,
	0.000304861432085648,
	0.000303816465382589,
	0.000302786032511515,
	0.000301755666774007,
	0.000300742386528938,
	0.000299729106283869,
	0.000298727582240846,
	0.000297731224303511,
	0.000296741301278296,
	0.000295761634915037,
	0.000294783224857443,
	0.000293820019319691,
	0.000292856813781938,
	0.000291906837801576,
	0.000290960877936851,
	0.000290023596044622,
	0.00028909658679505,
	0.000288171901203492,
	0.000287260515496621,
	0.000286349129789751,
	0.000285450676845293,
	0.00028455469589738,
	0.00028366677093643,
	0.000282785980428877,
	0.000281908502735774,
	0.000281042693185597,
	0.000280176883635421,
	0.00027932567435724,
	0.00027847587497657,
	0.000277636298150485,
	0.000276803458917196,
	0.000275974807062331,
	0.000275156232831541,
	0.000274337658600752,
	0.000273532950404955,
	0.000272728462742518,
	0.000271933368354912,
	0.000271142793629978,
	0.000270357248373163,
	0.000269580417275012,
	0.000268804437281335,
	0.000268042603230979,
	0.000267280769180623,
	0.000266530390658594,
	0.000265783880626498,
	0.000265043132268183,
	0.000264309766054401,
	0.000263578076364993,
	0.000262857690514166,
	0.000262137304663338,
	0.000261427425761381,
	0.000260719853874449,
	0.000260018739978868,
	0.000259323811898758,
	0.000258631710753275,
	0.000257950807562433,
	0.000257269904371592,
	0.000256601265399393,
	0.000255934105664093,
	0.000255273919170365,
	0.000254618716906352,
	0.000253966734398879,
	0.000253323284246238,
	0.000252679834093597,
	0.000252047517582553,
	0.000251415607573636,
	0.000250791120036053,
	0.000250170532065499,
	0.000249554342610917,
	0.000248946453180823,
	0.000248339005770367,
	0.000247743004342121,
	0.000247147002913874,
	0.000246558633187281,
	0.000245973115091144,
	0.000245391893239115,
	0.00024481663393148,
	0.000244242474958107,
	0.000243677256200615,
	0.000243112037443122,
	0.000242554686957331,
	0.000241999298730009,
	0.000241449423858154,
	0.000240905260031805,
	0.00024036294523246,
	0.000239828941113632,
	0.000239294936994804,
	0.000238768967787017,
	0.000238244169586444,
	0.000237724495420592,
	0.000237208788823291,
	0.000236695372210134,
	0.000236188667012042,
	0.00023568196181395,
	0.000235183703228886,
	0.000234685934302548,
	0.000234194909884835,
	0.00023370774540129,
	0.000233223680435969,
	0.00023274600010699,
	0.000232268477733303,
	0.000231799765754802,
	0.000231331053776302,
	0.000230868747713796,
	0.00023040907834047,
	0.000229953056537195,
	0.000229502523969241,
	0.000229052823992294,
	0.00022861154042444,
	0.000228170256856586,
	0.000227737891724723,
	0.00022730803001349,
	0.000226882893428852,
	0.000226463050554506,
	0.000226044793367349,
	0.000225634712976775,
	0.000225224632586202,
	0.000224822999457194,
	0.000224422819412171,
	0.000224028095108463,
	0.000223637943422475,
	0.000223250173711301,
	0.000222870165268062,
	0.000222490156824824,
	0.000222121864192542,
	0.000221754512788202,
	0.000221393658863558,
	0.000221036847815168,
	0.000220683208351109,
	0.000220336720102671,
	0.000219990231854234,
	0.000219654013032453,
	0.000219317814346803,
	0.000218988656646756,
	0.00021866267939191,
	0.000218340543167296,
	0.000218024683265277,
	0.000217709699142918,
	0.00021740627044663,
	0.000217102841750341,
	0.000216806732872727,
	0.000216512919670892,
	0.00021622333370687,
	0.00021593887166747,
	0.000215655703589276,
	0.000215380299278321,
	0.000215104894967367,
	0.000214836774936073,
	0.000214570108340863,
	0.000214307931846458,
	0.000214049826600171,
	0.000213793815724045,
	0.000213545439779141,
	0.000213297063834237,
	0.000213055370049964,
	0.000212814369016686,
	0.00021257753598141,
	0.00021234351805298,
	0.000212111397471346,
	0.000211883975081779,
	0.000211656552692212,
	0.000211435212188537,
	0.000211214005486352,
	0.000210996865091232,
	0.000210781734070072,
	0.000210568949130645,
	0.00021036033358647,
	0.000210151971603062,
	0.000209948339503172,
	0.000209744707403282,
	0.00020954457722148,
	0.00020934566670508,
	0.000209148698349941,
	0.000208954278532204,
	0.000208760387808217,
	0.000208570259528677,
	0.000208380131249136,
	0.000208193566946129,
	0.000208007816531995,
	0.000207824449975262,
	0.000207643421077145,
	0.000207463150993792,
	0.000207285999639121,
	0.00020710884828445,
	0.000206935107171597,
	0.000206761802690145,
	0.000206590714329373,
	0.000206421248619673,
	0.000206252815287235,
	0.000206087200269366,
	0.000205921585251497,
	0.000205760013058788,
	0.000205598614130014,
	0.000205440217173112,
	0.000205283438749239,
	0.000205128027190769,
	0.000204975262952075,
	0.000204822626027799,
	0.000204673927893311,
	0.000204525229758824,
	0.000204379501751994,
	0.00020423491672112,
	0.000204092046723699,
	0.000203951615162467,
	0.000203811664116433,
	0.000203675865447009,
	0.000203540066777586,
	0.000203408108477148,
	0.000203277143375585,
	0.000203148220553568,
	0.000203021463536072,
	0.000202895446517695,
	0.000202772891050758,
	0.000202650335583821,
	0.000202531415746654,
	0.000202413053974553,
	0.000202297027843048,
	0.000202182853833558,
	0.000202069854713078,
	0.000201960408012907,
	0.000201850961312736,
	0.00020174599791707,
	0.000201641324068154,
	0.000201539371328492,
	0.000201439015761654,
	0.000201340085857401,
	0.000201244172446545,
	0.000201148313224282,
	0.000201057014875246,
	0.00020096571652621,
	0.000200877820309825,
	0.000200791364550719,
	0.000200707265618541,
	0.000200626801593565,
	0.000200546875878303,
	0.000200472808975743,
	0.000200398742073183,
	0.000200329639676169,
	0.000200261978991624,
	0.000200197605597393,
	0.000200137002918519,
	0.000200077621070956,
	0.000200024816452072,
	0.000199972011833189,
	0.000199926517229558,
	0.000199882339441608,
	0.000199844327192172,
	0.000199811606095788,
	0.00019978167545251,
	0.000199761141719694,
	0.000199740607986877,
	0.000199731621329111,
	0.000199723641969381,
	0.000199724098440952,
	0.000199729935458768,
	0.000199740333157121,
	0.000199761303342173,
	0.000199782273527224,
	0.000199819612513777,
	0.000199857080642749,
	0.000199909419283246,
	0.000199968660568062,
	0.000200035936954253,
	0.000200116675290393,
	0.000200198819625938,
	0.000200301329649831,
	0.000200403839673724,
	0.00020052387080789,
	0.000200649575876729,
	0.000200786254254552,
	0.00020093655301151,
	0.000201090408014908,
	0.000201266667370873,
	0.000201442926726838,
	0.00020164693178497,
	0.000201856708998635,
	0.000202082315666143,
	0.000202322616845521,
	0.000202569298123725,
	0.00020284006874703,
	0.000203110839370335,
	0.000203409986717346,
	0.000203712280179377,
	0.000204033785043592,
	0.000204368585215941,
	0.000204712803032829,
	0.000205081022763226,
	0.000205449242493624,
	0.000205858843705319,
	0.000206269610592543,
	0.000206704366648947,
	0.000207151294201218,
	0.000207610972814619,
	0.000208093899219027,
	0.000208578467946045,
	0.000209097882474504,
	0.000209617297002964,
	0.000210163855596826,
	0.000210720160065236,
	0.000211292334392631,
	0.000211885838392886,
	0.000212484853947511,
	0.000213125298019156,
	0.000213765742090802,
	0.000214436342965348,
	0.00021511409969143,
	0.000215810317775301,
	0.000216525069614443,
	0.000217246742629908,
	0.000217997955511329,
	0.00021874916839275,
	0.000219531803703943,
	0.000220318698500062,
	0.000221125776118586,
	0.000221947990853914,
	0.000222780702994833,
	0.000223642948881333,
	0.000224505194767833,
	0.000225395531828983,
	0.000226287253260136,
	0.000227196000586105,
	0.000228114166492185,
	0.000229039960001378,
	0.000229980919505062,
	0.000230922349020108,
	0.00023188178358581,
	0.000232841218151512,
	0.000233810417976696,
	0.00023478348655222,
	0.000235758799559412,
	0.000236737382099275,
	0.000237715437531063,
	0.000238688633026399,
	0.000239661828521735,
	0.00024062359010255,
	0.000241582287507762,
	0.000242529187859978,
	0.000243463279983227,
	0.000244391292284552,
	0.000245289674189373,
	0.000246188056094193,
	0.000247041563206147,
	0.000247887829158342,
	0.000248689811368131,
	0.000249455832666534,
	0.000250200947164118,
	0.00025088081221076,
	0.000251560677257402,
	0.000252145254830345,
	0.00025272304042403,
	0.000253226844667207,
	0.000253686120950204,
	0.00025410276062841,
	0.000254426712035328,
	0.000254749680232945,
	0.000254906158322218,
	0.000255062636411492,
	0.000255074786952388,
	0.000255024098251716,
	0.000254897104726594,
	0.000254649487918376,
	0.00025438527813475,
	0.000253925686065691,
	0.000253466093996631,
	0.000252832809555784,
	0.000252147373206868,
	0.000251352324908476,
	0.000250428540873678,
	0.000249463017922746,
	0.000248262239262703,
	0.00024706146060266,
	0.000245608930612002,
	0.000244108977696273,
	0.000242467896104711,
	0.000240702808066369,
	0.000238878433365831,
	0.000236847595464494,
	0.000234816757563156,
	0.00023254494552298,
	0.000230250429281286,
	0.000227799376482782,
	0.000225245992342934,
	0.000222609597455605,
	0.000219775296150444,
	0.000216940994845282,
	0.000213848306558107,
	0.000210752029562849,
	0.00020751151176366,
	0.000204202208609996,
	0.000200821681705679,
	0.000197318786336146,
	0.000193805789483209,
};

#endif
