# Supplementary material for: Single-molecule long-read sequencing reveals the chromatin basis of gene expression
Source: Genome Res. 2019 Aug;29(8):1329–42. doi: 10.1101/gr.251116.119 (PMC6673713; doi:10.1101/gr.251116.119)
Supplement: Supplemental Material [file supp_gr.251116.119_Supplemental_Code.zip › NP-SMLR-master/src/emission_PGC.h]

#ifndef EMISSION_PGC
#define EMISSION_PGC

using namespace std;

double emission_PGC_array[1001] = {
    0.000218394723023875,
	0.000222978465201427,
	0.000227555235612708,
	0.000232042256740602,
	0.000236477039895504,
	0.000240859072758921,
	0.000245130489859589,
	0.000249399045315033,
	0.00025346156231431,
	0.000257524079313588,
	0.000261423437111359,
	0.000265254358688498,
	0.000268998994625546,
	0.000272611639162654,
	0.000276204832147616,
	0.000279591573431396,
	0.000282978314715176,
	0.000286185689607641,
	0.000289341558785724,
	0.000292388346455785,
	0.000295310991154374,
	0.000298191360734618,
	0.000300847306847099,
	0.000303503252959581,
	0.000305946590457699,
	0.000308352207072622,
	0.000310640154361108,
	0.000312827912186866,
	0.000314967507226035,
	0.00031694669569631,
	0.000318925884166584,
	0.000320722603463631,
	0.000322503826440235,
	0.000324170972597796,
	0.000325765955144589,
	0.000327300402987551,
	0.000328695816284937,
	0.000330091229582323,
	0.000331322025577324,
	0.000332551849422903,
	0.000333687359540695,
	0.000334779485343705,
	0.000335824760758471,
	0.000336792196205269,
	0.000337752168342873,
	0.000338607434642682,
	0.000339462700942492,
	0.000340242041926293,
	0.00034099705541866,
	0.000341705810617947,
	0.000342357601456322,
	0.000342998463121428,
	0.000343571594698672,
	0.000344144726275916,
	0.000344663695707856,
	0.000345171551680735,
	0.000345649015912825,
	0.000346098487752084,
	0.000346536881064369,
	0.000346933935058412,
	0.000347330989052454,
	0.000347685332563613,
	0.000348035043701356,
	0.000348354352914425,
	0.0003486527921594,
	0.000348939900488314,
	0.000349198408022205,
	0.000349456915556097,
	0.000349680405036328,
	0.00034990298039066,
	0.000350102932050512,
	0.000350291505322845,
	0.000350468591594087,
	0.000350624912901818,
	0.000350779797406728,
	0.000350905526787732,
	0.000351031256168735,
	0.0003511312685659,
	0.000351222140178359,
	0.000351301922414389,
	0.000351366918815182,
	0.000351429231461231,
	0.00035147174591655,
	0.000351514260371869,
	0.000351541249832706,
	0.000351564601794836,
	0.000351580303151066,
	0.000351588383786576,
	0.000351594400336041,
	0.00035159171823718,
	0.000351589036138319,
	0.000351582688323641,
	0.000351575852830583,
	0.00035157224358863,
	0.000351571034765586,
	0.000351573367225251,
	0.00035158556281305,
	0.000351597758400849,
	0.000351630877968515,
	0.000351664983707363,
	0.000351719192014218,
	0.00035178442627504,
	0.000351863877322186,
	0.000351971348663306,
	0.000352080714295238,
	0.000352257327250995,
	0.000352433940206751,
	0.000352661934264006,
	0.000352910088753456,
	0.000353192630472559,
	0.000353524860915848,
	0.000353866773759944,
	0.000354296018062288,
	0.000354725262364633,
	0.000355241714232557,
	0.000355781263153741,
	0.000356383393728729,
	0.000357052939499887,
	0.00035775241829841,
	0.000358595779717108,
	0.000359439141135807,
	0.000360421662612702,
	0.000361426272987725,
	0.000362527833131959,
	0.000363707501217466,
	0.000364933313022451,
	0.000366301616633184,
	0.000367669920243917,
	0.000369227091459414,
	0.000370797301651808,
	0.00037251128922475,
	0.000374311093921705,
	0.00037619847690961,
	0.000378274531647771,
	0.000380352507520218,
	0.000382673987163385,
	0.000384995466806552,
	0.000387495041689219,
	0.000390071441969319,
	0.000392750388190677,
	0.000395590109958127,
	0.000398451538494382,
	0.000401561800721822,
	0.000404672062949262,
	0.000408013982270395,
	0.000411424693165034,
	0.00041498755249337,
	0.000418727703428767,
	0.000422511009486048,
	0.000426533881796863,
	0.000430556754107679,
	0.000434816908899611,
	0.00043912110684349,
	0.000443573871068032,
	0.000448156154614176,
	0.000452799868440732,
	0.000457655116102447,
	0.000462510363764161,
	0.000467633555107455,
	0.000472781365207816,
	0.000478103726356244,
	0.000483539264151966,
	0.000489044531073141,
	0.000494714487178773,
	0.000500384443284405,
	0.000506270514427137,
	0.00051215915327328,
	0.000518184431539964,
	0.000524274288668231,
	0.000530431498930391,
	0.000536703458976223,
	0.000542986191924638,
	0.000549435731106588,
	0.000555885270288539,
	0.00056244211671957,
	0.000569034452787666,
	0.000575670102389663,
	0.000582360373041047,
	0.00058906029933304,
	0.000595823129283702,
	0.000602585959234365,
	0.000609387289704112,
	0.000616196850688627,
	0.000623017018977834,
	0.000629847189592377,
	0.000636674815598702,
	0.000643492602453251,
	0.000650310389307799,
	0.000657083288111348,
	0.000663850992446114,
	0.000670575539320763,
	0.000677269732115129,
	0.00068393694657477,
	0.000690534055361778,
	0.000697131164148786,
	0.000703612482952332,
	0.000710090059049341,
	0.000716474820420568,
	0.000722811659648513,
	0.000729081101137085,
	0.000735225536762686,
	0.000741361632973395,
	0.000747303142836627,
	0.00075324465269986,
	0.000759037728611016,
	0.000764776431657374,
	0.0007704243176846,
	0.000775948171208844,
	0.000781446480169015,
	0.000786745277275307,
	0.0007920440743816,
	0.000797155130133698,
	0.000802220506724191,
	0.000807143865374689,
	0.000811922399406534,
	0.000816652484961936,
	0.000821170417188913,
	0.000825688349415891,
	0.000829990924892564,
	0.000834263215826226,
	0.000838396723650937,
	0.000842424469175378,
	0.000846389693983552,
	0.000850175408553351,
	0.000853961123123149,
	0.00085752077684141,
	0.000861068311833609,
	0.000864436510307483,
	0.000867703797712943,
	0.000870894638391669,
	0.000873930776226943,
	0.000876962325502774,
	0.000879785303894813,
	0.000882608282286852,
	0.000885285577662803,
	0.000887904039513025,
	0.000890443689823824,
	0.00089286665314664,
	0.000895272124559082,
	0.000897508871919366,
	0.00089974561927965,
	0.000901813936052142,
	0.000903836049920251,
	0.000905779619472603,
	0.000907636564018275,
	0.000909468061593912,
	0.000911172024943254,
	0.000912875988292595,
	0.00091445560642861,
	0.000916014500362404,
	0.000917497882505659,
	0.00091891896742172,
	0.000920308710335504,
	0.000921598518504327,
	0.00092288832667315,
	0.000924033142749313,
	0.000925166969951085,
	0.000926226866763281,
	0.000927241519109932,
	0.00092821979320619,
	0.000929117531804726,
	0.000930015044059764,
	0.000930797121131362,
	0.000931579198202959,
	0.000932281330170592,
	0.000932948006258782,
	0.000933569173117553,
	0.000934117200143328,
	0.000934654305182335,
	0.000935055460228136,
	0.000935456615273937,
	0.000935763390724809,
	0.000936041200571098,
	0.00093626084924554,
	0.000936411103903786,
	0.000936541953841058,
	0.000936559997667074,
	0.000936578041493089,
	0.00093648115659902,
	0.000936361984126056,
	0.00093616416073995,
	0.000935896134131372,
	0.000935588264732996,
	0.000935138455395966,
	0.000934688646058935,
	0.000934096579935242,
	0.000933490441097169,
	0.000932787712683358,
	0.000932020800968407,
	0.000931205878566927,
	0.000930274312752543,
	0.000929342746938158,
	0.000928246243065466,
	0.000927146782135951,
	0.000925925208964196,
	0.000924644354558562,
	0.000923288912725867,
	0.000921803143399651,
	0.000920307974493325,
	0.000918650662830106,
	0.000916993351166887,
	0.0009152094354125,
	0.000913382321411783,
	0.000911482304643578,
	0.000909488135422295,
	0.000907473192949486,
	0.000905315714012363,
	0.00090315823507524,
	0.000900860641103677,
	0.000898531873212969,
	0.000896114147362088,
	0.000893610542865042,
	0.000891078966862419,
	0.000888435230607041,
	0.000885791494351664,
	0.00088303055955132,
	0.000880255200314673,
	0.000877408637360903,
	0.0008745107693719,
	0.000871582203438364,
	0.00086857148185471,
	0.000865560760271057,
	0.000862442235678448,
	0.000859319547961511,
	0.000856131612852902,
	0.000852909100533736,
	0.000849661175678016,
	0.000846364880369195,
	0.000843066372575779,
	0.000839707267287603,
	0.000836348161999428,
	0.000832951387900238,
	0.000829540399155383,
	0.00082611229807238,
	0.000822660255783891,
	0.000819204740267805,
	0.000815720428537459,
	0.000812236116807113,
	0.000808738418615214,
	0.000805237340997972,
	0.00080173458505071,
	0.000798230076926907,
	0.00079472662769909,
	0.000791228001051902,
	0.000787729374404713,
	0.000784243646654687,
	0.00078075983199952,
	0.000777289130977434,
	0.000773828664986046,
	0.000770377756776348,
	0.000766955151455066,
	0.000763532546133784,
	0.000760154654254514,
	0.000756779452603083,
	0.000753436291569518,
	0.000750111623114781,
	0.000746805389943305,
	0.000743537471065353,
	0.000740270531434388,
	0.000737065161957817,
	0.000733859792481245,
	0.000730702415869147,
	0.000727564980890488,
	0.000724461886173006,
	0.00072141089392076,
	0.000718367500589473,
	0.000715402798306326,
	0.00071243809602318,
	0.000709538448109523,
	0.0007066572704063,
	0.000703816785435171,
	0.000701022249340699,
	0.00069824205199385,
	0.000695536870777856,
	0.000692831689561863,
	0.000690204540288889,
	0.000687591024182971,
	0.000685038135088265,
	0.000682536461591478,
	0.000680058425289435,
	0.000677658252687724,
	0.000675258080086013,
	0.000672946596691343,
	0.000670642441430305,
	0.000668397370152596,
	0.000666189367488631,
	0.000664010649210049,
	0.000661898571680254,
	0.000659786494150459,
	0.000657769388226167,
	0.000655752655471249,
	0.00065381422052602,
	0.000651911476890052,
	0.000650044947545228,
	0.000648238087343326,
	0.000646437388905121,
	0.000644720490453201,
	0.000643003592001282,
	0.000641353380258228,
	0.000639724308889376,
	0.00063813372187888,
	0.000636590152714898,
	0.000635058279575077,
	0.000633597719693693,
	0.000632137159812308,
	0.000630758190380054,
	0.000629395731015154,
	0.000628073694572396,
	0.0006267885989274,
	0.000625519040278574,
	0.000624306783211952,
	0.000623094526145331,
	0.00062194557330668,
	0.000620803334552815,
	0.000619701090730542,
	0.000618626080299188,
	0.000617569494336162,
	0.000616558969543957,
	0.000615548444751751,
	0.000614612644878304,
	0.00061367864199689,
	0.000612783096373646,
	0.000611906722990546,
	0.000611050160545483,
	0.000610229106229797,
	0.000609410650973877,
	0.000608642721439824,
	0.00060787479190577,
	0.000607144622295878,
	0.000606427738585229,
	0.000605732412931554,
	0.000605065602707787,
	0.000604405772218546,
	0.000603796488516437,
	0.000603187204814327,
	0.000602614012411541,
	0.000602049168839442,
	0.000601505899700324,
	0.000600983953152558,
	0.000600470029609514,
	0.000599989494732583,
	0.000599508959855652,
	0.000599063783974608,
	0.000598623223537716,
	0.000598205754717613,
	0.0005978053297099,
	0.000597416736030119,
	0.000597060765497211,
	0.000596704794964303,
	0.000596382212131776,
	0.000596061131404379,
	0.000595761745640372,
	0.000595474157741653,
	0.000595197426671371,
	0.000594941907208094,
	0.000594687286349716,
	0.000594462379360029,
	0.000594237472370342,
	0.000594034773035221,
	0.000593840703305,
	0.000593659802593801,
	0.000593497777476533,
	0.00059333828213923,
	0.000593201116975081,
	0.000593063951810931,
	0.000592945168400905,
	0.000592831196017883,
	0.000592727614919201,
	0.000592635140294471,
	0.000592546110701244,
	0.000592473415976495,
	0.000592400721251746,
	0.000592344776058365,
	0.000592291445610832,
	0.000592248202997888,
	0.000592213023548508,
	0.000592181148339416,
	0.000592159369420095,
	0.000592137590500773,
	0.000592126800707829,
	0.000592116745052764,
	0.000592113027440863,
	0.000592113061318685,
	0.000592115808770647,
	0.00059212434962016,
	0.000592132963919072,
	0.000592149011297151,
	0.000592165058675231,
	0.00059218506429714,
	0.000592206761570742,
	0.00059222979406909,
	0.000592254902841916,
	0.000592280199499509,
	0.000592307594203675,
	0.00059233498890784,
	0.000592363361839817,
	0.000592392022048822,
	0.00059242084602359,
	0.000592449859330927,
	0.000592478776580631,
	0.000592507168553147,
	0.000592535560525664,
	0.000592562660181378,
	0.000592589523510639,
	0.000592615391265963,
	0.000592640397886167,
	0.000592664917198194,
	0.000592687777141864,
	0.000592710637085533,
	0.000592731357244762,
	0.000592751885781504,
	0.00059277094518019,
	0.00059278905979556,
	0.000592806361907693,
	0.000592821762868463,
	0.000592837163829234,
	0.000592850237690147,
	0.000592863288556002,
	0.000592875123394168,
	0.000592886388656147,
	0.000592897131039091,
	0.000592906990031666,
	0.000592916788553247,
	0.000592925681899632,
	0.000592934575246018,
	0.000592943115622039,
	0.000592951540480486,
	0.000592960081058767,
	0.000592968766414283,
	0.000592977606857003,
	0.000592987440756889,
	0.000592997274656774,
	0.000593008599023902,
	0.000593020237731278,
	0.000593033169367441,
	0.000593047310675612,
	0.000593062119970463,
	0.000593079481478572,
	0.000593096842986681,
	0.00059311775683079,
	0.000593139073118193,
	0.000593163828504855,
	0.000593190983263093,
	0.000593219902557034,
	0.000593253362754043,
	0.000593286822951052,
	0.00059332685047335,
	0.000593367076604277,
	0.000593412291057477,
	0.000593460058705214,
	0.000593510756564866,
	0.000593566842758649,
	0.000593623320565975,
	0.000593688502874333,
	0.000593753685182692,
	0.000593827851214409,
	0.00059390527534313,
	0.000593987627763663,
	0.000594076657224713,
	0.000594167065531452,
	0.000594268037198389,
	0.000594369008865326,
	0.000594480222438743,
	0.000594593897052795,
	0.000594714260684274,
	0.000594841392337322,
	0.00059497119236053,
	0.000595112527525574,
	0.000595253862690618,
	0.000595411641843845,
	0.000595571691659137,
	0.000595741117782164,
	0.000595917632522721,
	0.000596098527511738,
	0.000596291871627953,
	0.000596485215744169,
	0.000596695200324178,
	0.000596906040895123,
	0.000597128526129575,
	0.000597357508234215,
	0.000597592732321052,
	0.000597840477089824,
	0.000598088797854742,
	0.000598361070459372,
	0.000598633343064003,
	0.000598920079429399,
	0.000599212601299102,
	0.000599513517632457,
	0.000599826762067023,
	0.000600142035138305,
	0.000600476435355776,
	0.000600810835573247,
	0.000601162187075376,
	0.000601518134821354,
	0.000601884764312424,
	0.000602263082434395,
	0.000602646027435377,
	0.000603051837826823,
	0.000603457648218269,
	0.000603882833388092,
	0.000604311196198104,
	0.000604752038390955,
	0.000605203095025277,
	0.000605659637664174,
	0.0006061334857484,
	0.000606607333832627,
	0.000607102463829317,
	0.000607599158672513,
	0.000608110684005642,
	0.000608631210233605,
	0.000609160394462458,
	0.00060970857218076,
	0.00061025683868796,
	0.000610827701969662,
	0.000611398565251363,
	0.000611985103359496,
	0.000612578529560371,
	0.000613180600633589,
	0.000613796450843435,
	0.000614414000924118,
	0.000615052123800565,
	0.000615690246677013,
	0.000616346404411806,
	0.000617008037014311,
	0.000617681610837895,
	0.000618369320209508,
	0.000619060257335116,
	0.000619769669105301,
	0.000620479080875487,
	0.000621206608104756,
	0.000621937597962568,
	0.000622679976443195,
	0.000623432440789044,
	0.000624189636083787,
	0.000624963494366673,
	0.000625737352649559,
	0.000626532326089027,
	0.000627329338545763,
	0.000628141395567509,
	0.000628963368325284,
	0.000629791616267602,
	0.000630634966487383,
	0.000631478316707164,
	0.00063234278601301,
	0.000633207591208892,
	0.000634086951766792,
	0.000634973315774242,
	0.000635867616157656,
	0.000636775667267338,
	0.000637685091154005,
	0.000638617331540917,
	0.000639549571927829,
	0.000640500795643636,
	0.000641458429960038,
	0.000642425853336763,
	0.000643405818947027,
	0.000644388693738128,
	0.000645391183460628,
	0.000646393673183129,
	0.00064741478645544,
	0.00064843998890814,
	0.000649476884714488,
	0.00065052498105115,
	0.000651578325213818,
	0.000652652456881438,
	0.000653726588549059,
	0.000654824140865433,
	0.000655924518040757,
	0.000657038540734793,
	0.000658162316769386,
	0.000659292524636586,
	0.000660439776860197,
	0.000661587029083808,
	0.000662756983452414,
	0.000663927766702582,
	0.000665113998121805,
	0.000666308345594024,
	0.00066751207476046,
	0.000668733507236887,
	0.00066995590878459,
	0.000671203404177973,
	0.000672450899571356,
	0.000673715525707908,
	0.000674986552847955,
	0.000676267427286205,
	0.000677561968301867,
	0.000678859085408484,
	0.000680177133254108,
	0.000681495181099732,
	0.000682832050822501,
	0.000684173614509742,
	0.000685528725696515,
	0.000686897870149738,
	0.000688271695422548,
	0.000689666559217806,
	0.000691061423013064,
	0.000692477140231675,
	0.000693895896626334,
	0.000695328252400697,
	0.000696771138250316,
	0.00069822023839242,
	0.00069968755119173,
	0.00070115486399104,
	0.000702645606567474,
	0.000704137707391858,
	0.000705649025642396,
	0.000707171342173749,
	0.000708702736467397,
	0.000710252829864218,
	0.00071180339575871,
	0.000713380316523326,
	0.000714957237287942,
	0.00071655368033604,
	0.000718158158799163,
	0.000719773953098194,
	0.000721406776620874,
	0.000723042227410737,
	0.00072470423644495,
	0.000726366245479162,
	0.000728056991530223,
	0.000729755804112328,
	0.000731470166148265,
	0.000733201948734139,
	0.000734939036080134,
	0.000736703478092782,
	0.00073846792010543,
	0.000740261067766464,
	0.000742059153325729,
	0.000743876075764799,
	0.000745708785948454,
	0.000747549855339688,
	0.000749418161815614,
	0.000751286468291541,
	0.000753196847242768,
	0.000755110606223725,
	0.000757048307346835,
	0.000759000905802841,
	0.000760965451607507,
	0.000762956936019976,
	0.000764948420432445,
	0.000766979498383766,
	0.000769010653969476,
	0.000771069646335534,
	0.000773141212701806,
	0.000775228384091265,
	0.000777341054410367,
	0.000779457434111872,
	0.000781622757053423,
	0.000783788079994974,
	0.000785985910860532,
	0.00078819393701331,
	0.000790421502281194,
	0.000792672751324963,
	0.000794930246744883,
	0.000797225220421711,
	0.000799520194098538,
	0.000801852028630546,
	0.000804191218028024,
	0.000806554359270955,
	0.000808939218045397,
	0.000811336138235996,
	0.000813777027770949,
	0.000816217917305902,
	0.000818700617387576,
	0.00082118765203997,
	0.0008237026146183,
	0.000826236439992509,
	0.000828783933222733,
	0.000831365270667848,
	0.000833946608112963,
	0.00083657522461193,
	0.000839204881250082,
	0.000841868926497476,
	0.000844549964946513,
	0.000847253165795237,
	0.000849995753082534,
	0.000852741007488514,
	0.000855536013916083,
	0.000858331020343653,
	0.000861166027508755,
	0.000864014966329145,
	0.000866887954210278,
	0.000869792499682431,
	0.000872704127538948,
	0.000875666119017602,
	0.000878628110496256,
	0.000881641763355293,
	0.000884667213885331,
	0.000887730403543006,
	0.000890830600949875,
	0.000893943704542551,
	0.000897109852558889,
	0.000900276000575227,
	0.000903503089578598,
	0.000906737981180751,
	0.000910014263986748,
	0.000913320853572508,
	0.000916647499598504,
	0.000920028898242369,
	0.000923410296886234,
	0.000926873346205817,
	0.000930339894840074,
	0.000933869674649324,
	0.000937433545965573,
	0.000941027278840493,
	0.000944678847033066,
	0.000948333281424669,
	0.000952076388848754,
	0.000955819496272838,
	0.000959631558690689,
	0.000963470156634597,
	0.000967349859834764,
	0.000971288006527242,
	0.000975238125670542,
	0.000979291704860575,
	0.000983345284050607,
	0.000987499440167837,
	0.000991679607559342,
	0.000995915889907207,
	0.00100021168126121,
	0.00100452866883133,
	0.00100894480759017,
	0.00101336094634901,
	0.00101788565644797,
	0.00102242703212508,
	0.00102704108531194,
	0.00103171277048897,
	0.00103642272951668,
	0.00104124841420309,
	0.00104607409888951,
	0.00105105260344727,
	0.00105604097762172,
	0.00106112485716333,
	0.00106626479420305,
	0.00107145552644442,
	0.00107675373389904,
	0.00108205388358284,
	0.00108751750422307,
	0.0010929811248633,
	0.0010985663035624,
	0.00110420294974046,
	0.00110992229276355,
	0.00111576917818447,
	0.00112163425235141,
	0.00112769728775417,
	0.00113376032315694,
	0.00113998384159905,
	0.0011462539649642,
	0.00115262574783751,
	0.00115911414014664,
	0.00116563858159329,
	0.0011723572377683,
	0.0011790758939433,
	0.00118600055168519,
	0.00119296231825438,
	0.00120008808260684,
	0.00120735458687513,
	0.00121469099641726,
	0.0012222628134627,
	0.00122983463050815,
	0.00123768292890811,
	0.00124555534589431,
	0.0012536226889269,
	0.00126181435979035,
	0.00127010824587836,
	0.00127863908544147,
	0.00128716992500457,
	0.00129605834477527,
	0.00130494958569159,
	0.00131415786849641,
	0.00132351331687698,
	0.0013330373841918,
	0.00134284395443312,
	0.00135267989943836,
	0.00136294133344842,
	0.00137320276745847,
	0.00138383095663463,
	0.00139457791367547,
	0.00140555615760454,
	0.00141682148131154,
	0.00142816263080447,
	0.00143998148274867,
	0.00145180033469287,
	0.00146422508859409,
	0.00147677589302065,
	0.00148968451343801,
	0.00150292529511478,
	0.00151631538733128,
	0.00153026923149225,
	0.00154422307565322,
	0.0015588661124482,
	0.00157358555973087,
	0.00158879086911441,
	0.00160433242081279,
	0.00162012273267228,
	0.00163654703744233,
	0.00165297134221239,
	0.00167056129536625,
	0.00168818408368585,
	0.00170653269115108,
	0.00172524956083767,
	0.00174437577825596,
	0.00176424832026792,
	0.00178417680133417,
	0.00180529216320438,
	0.00182640752507459,
	0.00184850498483911,
	0.00187095505953909,
	0.00189401571114457,
	0.00191789700051755,
	0.00194200954848064,
	0.00196786039017938,
	0.00199371123187812,
	0.00202094638583134,
	0.00204851002065852,
	0.00207698294190708,
	0.00210636871540614,
	0.00213612102092552,
	0.00216743770022235,
	0.00219875437951919,
	0.00223186562287322,
	0.002265220129355,
	0.00229982604316085,
	0.00233537051245975,
	0.00237164959623964,
	0.00240999546852203,
	0.00244834134080443,
	0.00248894817437497,
	0.00252966643108909,
	0.00257194806075135,
	0.00261509453502322,
	0.00265906570390398,
	0.00270467661645154,
	0.00275035058369873,
	0.00279844003097806,
	0.0028465294782574,
	0.00289645928223499,
	0.00294711818927611,
	0.00299895420706446,
	0.0030525049582971,
	0.00310627467351356,
	0.00316206323666071,
	0.00321785179980787,
	0.00327526927706371,
	0.0033331232871328,
	0.00339186369933182,
	0.00345156649098618,
	0.00351153936333938,
	0.00357282849105249,
	0.0036341176187656,
	0.00369654540506517,
	0.00375915692945482,
	0.00382224091084585,
	0.00388570855412807,
	0.00394920891838826,
	0.00401281140376521,
	0.00407641388914217,
	0.00413964933120217,
	0.00420285861084546,
	0.00426546685055729,
	0.00432771333582761,
	0.00438946493209569,
	0.00445014068270667,
	0.00451080183169063,
	0.0045689904384967,
	0.00462717904530277,
	0.0046827504948057,
	0.0047371824516626,
	0.00479003628663365,
	0.00484039541377503,
	0.00489038093094737,
	0.00493596719073419,
	0.00498155345052102,
	0.00502294128211577,
	0.00506306851695057,
	0.00510037945365653,
	0.00513438273809201,
	0.00516724582301342,
	0.00519368232885554,
	0.00522011883469766,
	0.00523922479227554,
	0.00525694987913387,
	0.0052703464034534,
	0.00527993952171863,
	0.00528763827575224,
	0.00528873998943537,
	0.0052898417031185,
	0.00528293164700858,
	0.00527526673464406,
	0.00526218784906826,
	0.00524556973181389,
	0.00522594188059144,
	0.00519913850467686,
	0.00517233512876227,
	0.00513561008799325,
	0.00509874724632348,
	0.00505603020799238,
	0.00501052142847885,
	0.00496196266345832,
	0.0049081637637635,
	0.00485390439145447,
};

#endif
