# Supplementary material for: Single-molecule long-read sequencing reveals the chromatin basis of gene expression
Source: Genome Res. 2019 Aug;29(8):1329–42. doi: 10.1101/gr.251116.119 (PMC6673713; doi:10.1101/gr.251116.119)
Supplement: Supplemental Material [file supp_gr.251116.119_Supplemental_Code.zip › NP-SMLR-master/testdata/eventalign_scale_test.txt]

ref|NC_001134|	567696	ATCGGA	002688d0-fea4-4138-a102-cff4e5d8e797	t	15342	93.46	1.162	0.00100	TCCGAT	94.97	1.82	-0.75
ref|NC_001134|	567696	ATCGGA	002688d0-fea4-4138-a102-cff4e5d8e797	t	15341	94.32	0.481	0.00100	TCCGAT	94.97	1.82	-0.33
ref|NC_001134|	567697	TCGGAA	002688d0-fea4-4138-a102-cff4e5d8e797	t	15340	99.90	0.513	0.00125	TTCCGA	100.00	1.83	-0.05
ref|NC_001134|	567697	TCGGAA	002688d0-fea4-4138-a102-cff4e5d8e797	t	15339	99.80	0.685	0.00175	TTCCGA	100.00	1.83	-0.10
ref|NC_001134|	567698	CGGAAC	002688d0-fea4-4138-a102-cff4e5d8e797	t	15338	108.79	1.423	0.00325	GTTCCG	106.71	2.17	0.86
ref|NC_001134|	567698	CGGAAC	002688d0-fea4-4138-a102-cff4e5d8e797	t	15337	109.89	0.409	0.00200	GTTCCG	106.71	2.17	1.32
ref|NC_001134|	567698	CGGAAC	002688d0-fea4-4138-a102-cff4e5d8e797	t	15336	105.71	3.883	0.00150	GTTCCG	106.71	2.17	-0.42
ref|NC_001134|	567698	CGGAAC	002688d0-fea4-4138-a102-cff4e5d8e797	t	15335	110.32	0.505	0.00075	GTTCCG	106.71	2.17	1.50
ref|NC_001134|	567699	GGAACG	002688d0-fea4-4138-a102-cff4e5d8e797	t	15334	96.55	2.162	0.00150	CGTTCC	95.03	2.22	0.62
ref|NC_001134|	567700	GAACGA	002688d0-fea4-4138-a102-cff4e5d8e797	t	15333	66.78	4.669	0.00125	TCGTTC	65.63	2.47	0.42
ref|NC_001134|	567700	GAACGA	002688d0-fea4-4138-a102-cff4e5d8e797	t	15332	63.85	0.253	0.00075	TCGTTC	65.63	2.47	-0.65
ref|NC_001134|	567700	GAACGA	002688d0-fea4-4138-a102-cff4e5d8e797	t	15331	65.06	1.096	0.00075	TCGTTC	65.63	2.47	-0.21
ref|NC_001134|	567701	AACGAT	002688d0-fea4-4138-a102-cff4e5d8e797	t	15330	86.93	2.051	0.00075	ATCGTT	93.44	5.74	-1.02
ref|NC_001134|	567701	AACGAT	002688d0-fea4-4138-a102-cff4e5d8e797	t	15329	103.18	5.436	0.00250	ATCGTT	93.44	5.74	1.53
ref|NC_001134|	567702	ACGATG	002688d0-fea4-4138-a102-cff4e5d8e797	t	15328	119.68	2.001	0.00125	CATCGT	116.18	3.00	1.05
ref|NC_001134|	567702	ACGATG	002688d0-fea4-4138-a102-cff4e5d8e797	t	15327	118.52	2.736	0.00200	NNNNNN	0.00	0.00	inf
ref|NC_001134|	567704	GATGTA	002688d0-fea4-4138-a102-cff4e5d8e797	t	15326	93.55	7.742	0.00100	TACATC	95.66	2.18	-0.88
ref|NC_001134|	567704	GATGTA	002688d0-fea4-4138-a102-cff4e5d8e797	t	15325	98.38	1.068	0.00275	TACATC	95.66	2.18	1.13
ref|NC_001134|	567704	GATGTA	002688d0-fea4-4138-a102-cff4e5d8e797	t	15324	100.01	0.773	0.00075	TACATC	95.66	2.18	1.81
ref|NC_001134|	567704	GATGTA	002688d0-fea4-4138-a102-cff4e5d8e797	t	15323	95.43	0.848	0.00150	TACATC	95.66	2.18	-0.10
ref|NC_001134|	567704	GATGTA	002688d0-fea4-4138-a102-cff4e5d8e797	t	15322	95.97	0.689	0.00075	TACATC	95.66	2.18	0.13
ref|NC_001134|	567705	ATGTAA	002688d0-fea4-4138-a102-cff4e5d8e797	t	15321	93.32	1.247	0.00075	TTACAT	93.28	1.32	0.03
ref|NC_001134|	567706	TGTAAT	002688d0-fea4-4138-a102-cff4e5d8e797	t	15320	104.35	1.903	0.00200	ATTACA	101.75	2.02	1.17
ref|NC_001134|	567707	GTAATT	002688d0-fea4-4138-a102-cff4e5d8e797	t	15319	104.26	0.843	0.00100	AATTAC	103.82	2.18	0.18
ref|NC_001134|	567707	GTAATT	002688d0-fea4-4138-a102-cff4e5d8e797	t	15318	103.39	0.469	0.00075	AATTAC	103.82	2.18	-0.18
ref|NC_001134|	567707	GTAATT	002688d0-fea4-4138-a102-cff4e5d8e797	t	15317	105.36	1.009	0.00125	AATTAC	103.82	2.18	0.64
ref|NC_001134|	567707	GTAATT	002688d0-fea4-4138-a102-cff4e5d8e797	t	15316	101.44	2.298	0.00200	AATTAC	103.82	2.18	-0.99
ref|NC_001134|	567708	TAATTG	002688d0-fea4-4138-a102-cff4e5d8e797	t	15315	69.31	1.849	0.00125	CAATTA	70.66	2.01	-0.61
ref|NC_001134|	567708	TAATTG	002688d0-fea4-4138-a102-cff4e5d8e797	t	15314	69.94	1.618	0.00150	CAATTA	70.66	2.01	-0.32
ref|NC_001134|	567709	AATTGC	002688d0-fea4-4138-a102-cff4e5d8e797	t	15313	80.18	2.490	0.00150	GCAATT	80.08	2.25	0.04
ref|NC_001134|	567710	ATTGCC	002688d0-fea4-4138-a102-cff4e5d8e797	t	15312	103.30	2.017	0.00150	GGCAAT	101.15	2.22	0.87
ref|NC_001134|	567711	TTGCCT	002688d0-fea4-4138-a102-cff4e5d8e797	t	15311	84.13	1.540	0.00175	AGGCAA	83.66	1.90	0.22
ref|NC_001134|	567711	TTGCCT	002688d0-fea4-4138-a102-cff4e5d8e797	t	15310	82.58	0.873	0.00125	AGGCAA	83.66	1.90	-0.51
ref|NC_001134|	567712	TGCCTT	002688d0-fea4-4138-a102-cff4e5d8e797	t	15309	73.09	2.468	0.00300	AAGGCA	73.06	1.68	0.01
ref|NC_001134|	567712	TGCCTT	002688d0-fea4-4138-a102-cff4e5d8e797	t	15308	78.75	1.536	0.00125	AAGGCA	73.06	1.68	3.06
ref|NC_001134|	567712	TGCCTT	002688d0-fea4-4138-a102-cff4e5d8e797	t	15307	72.77	0.804	0.00075	AAGGCA	73.06	1.68	-0.16
ref|NC_001134|	567713	GCCTTT	002688d0-fea4-4138-a102-cff4e5d8e797	t	15306	77.73	1.698	0.00100	AAAGGC	80.69	1.41	-1.90
ref|NC_001134|	567713	GCCTTT	002688d0-fea4-4138-a102-cff4e5d8e797	t	15305	81.93	1.011	0.00075	AAAGGC	80.69	1.41	0.80
ref|NC_001134|	567713	GCCTTT	002688d0-fea4-4138-a102-cff4e5d8e797	t	15304	79.47	1.015	0.00125	AAAGGC	80.69	1.41	-0.78
ref|NC_001134|	567714	CCTTTA	002688d0-fea4-4138-a102-cff4e5d8e797	t	15303	86.32	1.964	0.00100	TAAAGG	85.63	1.54	0.40
ref|NC_001134|	567715	CTTTAG	002688d0-fea4-4138-a102-cff4e5d8e797	t	15302	91.65	0.445	0.00100	CTAAAG	92.99	2.42	-0.50
ref|NC_001134|	567715	CTTTAG	002688d0-fea4-4138-a102-cff4e5d8e797	t	15301	94.77	1.202	0.00125	CTAAAG	92.99	2.42	0.66
ref|NC_001134|	567715	CTTTAG	002688d0-fea4-4138-a102-cff4e5d8e797	t	15300	93.78	1.086	0.00225	CTAAAG	92.99	2.42	0.30
ref|NC_001134|	567715	CTTTAG	002688d0-fea4-4138-a102-cff4e5d8e797	t	15299	95.57	1.081	0.00175	CTAAAG	92.99	2.42	0.96
ref|NC_001134|	567716	TTTAGA	002688d0-fea4-4138-a102-cff4e5d8e797	t	15298	107.02	0.842	0.00100	TCTAAA	109.32	2.64	-0.79
ref|NC_001134|	567716	TTTAGA	002688d0-fea4-4138-a102-cff4e5d8e797	t	15297	108.83	1.553	0.00200	TCTAAA	109.32	2.64	-0.17
ref|NC_001134|	567716	TTTAGA	002688d0-fea4-4138-a102-cff4e5d8e797	t	15296	110.32	1.571	0.00125	TCTAAA	109.32	2.64	0.34
ref|NC_001134|	567716	TTTAGA	002688d0-fea4-4138-a102-cff4e5d8e797	t	15295	110.54	2.036	0.00100	TCTAAA	109.32	2.64	0.42
ref|NC_001134|	567717	TTAGAA	002688d0-fea4-4138-a102-cff4e5d8e797	t	15294	97.30	2.070	0.00125	TTCTAA	97.11	1.86	0.09
ref|NC_001134|	567717	TTAGAA	002688d0-fea4-4138-a102-cff4e5d8e797	t	15293	93.98	0.927	0.00075	TTCTAA	97.11	1.86	-1.52
ref|NC_001134|	567717	TTAGAA	002688d0-fea4-4138-a102-cff4e5d8e797	t	15292	96.10	1.382	0.00425	TTCTAA	97.11	1.86	-0.49
ref|NC_001134|	567718	TAGAAT	002688d0-fea4-4138-a102-cff4e5d8e797	t	15291	108.62	1.553	0.00125	ATTCTA	108.88	2.26	-0.11
ref|NC_001134|	567718	TAGAAT	002688d0-fea4-4138-a102-cff4e5d8e797	t	15290	110.02	0.590	0.00075	ATTCTA	108.88	2.26	0.45
ref|NC_001134|	567718	TAGAAT	002688d0-fea4-4138-a102-cff4e5d8e797	t	15289	108.09	0.590	0.00075	ATTCTA	108.88	2.26	-0.32
ref|NC_001134|	567718	TAGAAT	002688d0-fea4-4138-a102-cff4e5d8e797	t	15288	107.12	0.165	0.00075	ATTCTA	108.88	2.26	-0.70
ref|NC_001134|	567719	AGAATT	002688d0-fea4-4138-a102-cff4e5d8e797	t	15287	100.97	1.824	0.00250	AATTCT	101.56	2.09	-0.25
ref|NC_001134|	567719	AGAATT	002688d0-fea4-4138-a102-cff4e5d8e797	t	15286	100.01	0.876	0.00075	AATTCT	101.56	2.09	-0.67
ref|NC_001134|	567720	GAATTA	002688d0-fea4-4138-a102-cff4e5d8e797	t	15285	67.38	2.993	0.00100	TAATTC	69.30	2.01	-0.87
ref|NC_001134|	567720	GAATTA	002688d0-fea4-4138-a102-cff4e5d8e797	t	15284	66.65	0.916	0.00100	TAATTC	69.30	2.01	-1.19
ref|NC_001134|	567721	AATTAA	002688d0-fea4-4138-a102-cff4e5d8e797	t	15283	79.40	0.577	0.00125	TTAATT	81.99	2.48	-0.94
ref|NC_001134|	567721	AATTAA	002688d0-fea4-4138-a102-cff4e5d8e797	t	15282	82.17	1.025	0.00075	TTAATT	81.99	2.48	0.07
ref|NC_001134|	567722	ATTAAA	002688d0-fea4-4138-a102-cff4e5d8e797	t	15281	102.83	2.742	0.00175	TTTAAT	104.15	2.16	-0.55
ref|NC_001134|	567723	TTAAAA	002688d0-fea4-4138-a102-cff4e5d8e797	t	15280	97.89	0.783	0.00100	TTTTAA	99.57	1.71	-0.89
ref|NC_001134|	567723	TTAAAA	002688d0-fea4-4138-a102-cff4e5d8e797	t	15279	99.51	0.924	0.00200	TTTTAA	99.57	1.71	-0.03
ref|NC_001134|	567723	TTAAAA	002688d0-fea4-4138-a102-cff4e5d8e797	t	15278	97.84	0.526	0.00075	TTTTAA	99.57	1.71	-0.91
ref|NC_001134|	567723	TTAAAA	002688d0-fea4-4138-a102-cff4e5d8e797	t	15277	99.11	1.097	0.00150	TTTTAA	99.57	1.71	-0.24
ref|NC_001134|	567723	TTAAAA	002688d0-fea4-4138-a102-cff4e5d8e797	t	15276	97.48	1.054	0.00075	TTTTAA	99.57	1.71	-1.10
ref|NC_001134|	567723	TTAAAA	002688d0-fea4-4138-a102-cff4e5d8e797	t	15275	98.71	0.879	0.00125	TTTTAA	99.57	1.71	-0.45
ref|NC_001134|	567723	TTAAAA	002688d0-fea4-4138-a102-cff4e5d8e797	t	15274	99.65	0.528	0.00075	TTTTAA	99.57	1.71	0.04
ref|NC_001134|	567723	TTAAAA	002688d0-fea4-4138-a102-cff4e5d8e797	t	15273	98.75	0.636	0.00150	TTTTAA	99.57	1.71	-0.44
ref|NC_001134|	567723	TTAAAA	002688d0-fea4-4138-a102-cff4e5d8e797	t	15272	99.29	1.588	0.00125	TTTTAA	99.57	1.71	-0.15
ref|NC_001134|	567724	TAAAAC	002688d0-fea4-4138-a102-cff4e5d8e797	t	15271	90.22	0.964	0.00275	GTTTTA	91.21	1.51	-0.60
ref|NC_001134|	567725	AAAACC	002688d0-fea4-4138-a102-cff4e5d8e797	t	15270	88.93	0.940	0.00175	GGTTTT	89.52	1.91	-0.28
ref|NC_001134|	567725	AAAACC	002688d0-fea4-4138-a102-cff4e5d8e797	t	15269	90.14	1.360	0.00125	GGTTTT	89.52	1.91	0.29
ref|NC_001134|	567725	AAAACC	002688d0-fea4-4138-a102-cff4e5d8e797	t	15268	88.38	0.735	0.00075	GGTTTT	89.52	1.91	-0.54
ref|NC_001134|	567725	AAAACC	002688d0-fea4-4138-a102-cff4e5d8e797	t	15267	90.72	0.797	0.00125	GGTTTT	89.52	1.91	0.57
ref|NC_001134|	567725	AAAACC	002688d0-fea4-4138-a102-cff4e5d8e797	t	15266	88.74	0.446	0.00075	GGTTTT	89.52	1.91	-0.37
ref|NC_001134|	567725	AAAACC	002688d0-fea4-4138-a102-cff4e5d8e797	t	15265	90.85	1.692	0.00075	GGTTTT	89.52	1.91	0.63
ref|NC_001134|	567725	AAAACC	002688d0-fea4-4138-a102-cff4e5d8e797	t	15264	86.71	4.213	0.00175	GGTTTT	89.52	1.91	-1.33
ref|NC_001134|	567725	AAAACC	002688d0-fea4-4138-a102-cff4e5d8e797	t	15263	58.73	0.659	0.00075	NNNNNN	0.00	0.00	inf
ref|NC_001134|	567725	AAAACC	002688d0-fea4-4138-a102-cff4e5d8e797	t	15262	89.98	0.573	0.00100	GGTTTT	89.52	1.91	0.22
ref|NC_001134|	567725	AAAACC	002688d0-fea4-4138-a102-cff4e5d8e797	t	15261	87.80	1.141	0.00325	GGTTTT	89.52	1.91	-0.81
ref|NC_001134|	567726	AAACCC	002688d0-fea4-4138-a102-cff4e5d8e797	t	15260	59.45	5.619	0.00150	GGGTTT	59.72	2.62	-0.09
ref|NC_001134|	567727	AACCCA	002688d0-fea4-4138-a102-cff4e5d8e797	t	15259	70.36	3.289	0.00125	TGGGTT	68.96	1.63	0.77
ref|NC_001134|	567728	ACCCAA	002688d0-fea4-4138-a102-cff4e5d8e797	t	15258	85.80	1.840	0.00125	TTGGGT	85.97	2.99	-0.05
ref|NC_001134|	567728	ACCCAA	002688d0-fea4-4138-a102-cff4e5d8e797	t	15257	87.84	0.222	0.00075	TTGGGT	85.97	2.99	0.57
ref|NC_001134|	567728	ACCCAA	002688d0-fea4-4138-a102-cff4e5d8e797	t	15256	87.11	0.786	0.00225	TTGGGT	85.97	2.99	0.35
ref|NC_001134|	567729	CCCAAA	002688d0-fea4-4138-a102-cff4e5d8e797	t	15255	100.55	1.305	0.00150	TTTGGG	100.65	1.99	-0.05
ref|NC_001134|	567729	CCCAAA	002688d0-fea4-4138-a102-cff4e5d8e797	t	15254	103.30	0.908	0.00150	TTTGGG	100.65	1.99	1.20
ref|NC_001134|	567729	CCCAAA	002688d0-fea4-4138-a102-cff4e5d8e797	t	15253	101.53	0.756	0.00125	TTTGGG	100.65	1.99	0.40
ref|NC_001134|	567729	CCCAAA	002688d0-fea4-4138-a102-cff4e5d8e797	t	15252	103.09	0.958	0.00075	TTTGGG	100.65	1.99	1.11
ref|NC_001134|	567730	CCAAAG	002688d0-fea4-4138-a102-cff4e5d8e797	t	15251	96.91	1.925	0.00175	CTTTGG	96.72	1.62	0.11
ref|NC_001134|	567731	CAAAGA	002688d0-fea4-4138-a102-cff4e5d8e797	t	15250	94.77	0.283	0.00100	TCTTTG	93.93	1.90	0.40
ref|NC_001134|	567731	CAAAGA	002688d0-fea4-4138-a102-cff4e5d8e797	t	15249	92.48	0.608	0.00075	TCTTTG	93.93	1.90	-0.69
ref|NC_001134|	567731	CAAAGA	002688d0-fea4-4138-a102-cff4e5d8e797	t	15248	95.37	1.581	0.00150	TCTTTG	93.93	1.90	0.69
ref|NC_001134|	567731	CAAAGA	002688d0-fea4-4138-a102-cff4e5d8e797	t	15247	96.58	0.669	0.00075	TCTTTG	93.93	1.90	1.26
ref|NC_001134|	567732	AAAGAG	002688d0-fea4-4138-a102-cff4e5d8e797	t	15246	89.52	4.925	0.00150	CTCTTT	87.31	2.37	0.84
ref|NC_001134|	567733	AAGAGA	002688d0-fea4-4138-a102-cff4e5d8e797	t	15245	114.06	1.953	0.00175	TCTCTT	113.03	2.72	0.34
ref|NC_001134|	567734	AGAGAA	002688d0-fea4-4138-a102-cff4e5d8e797	t	15244	89.47	1.584	0.00175	TTCTCT	90.91	2.33	-0.56
ref|NC_001134|	567736	AGAAAC	002688d0-fea4-4138-a102-cff4e5d8e797	t	15243	94.85	3.380	0.00175	GTTTCT	94.13	1.57	0.41
ref|NC_001134|	567737	GAAACA	002688d0-fea4-4138-a102-cff4e5d8e797	t	15242	90.10	0.955	0.00150	TGTTTC	89.62	1.91	0.23
ref|NC_001134|	567738	AAACAT	002688d0-fea4-4138-a102-cff4e5d8e797	t	15241	73.43	1.562	0.00150	ATGTTT	75.85	3.04	-0.72
ref|NC_001134|	567738	AAACAT	002688d0-fea4-4138-a102-cff4e5d8e797	t	15240	76.42	1.525	0.00100	ATGTTT	75.85	3.04	0.17
ref|NC_001134|	567738	AAACAT	002688d0-fea4-4138-a102-cff4e5d8e797	t	15239	73.85	0.337	0.00075	ATGTTT	75.85	3.04	-0.59
ref|NC_001134|	567738	AAACAT	002688d0-fea4-4138-a102-cff4e5d8e797	t	15238	75.57	1.656	0.00125	ATGTTT	75.85	3.04	-0.08
ref|NC_001134|	567738	AAACAT	002688d0-fea4-4138-a102-cff4e5d8e797	t	15237	76.69	0.387	0.00075	ATGTTT	75.85	3.04	0.25
ref|NC_001134|	567738	AAACAT	002688d0-fea4-4138-a102-cff4e5d8e797	t	15236	74.65	2.125	0.00100	ATGTTT	75.85	3.04	-0.36
ref|NC_001134|	567739	AACATG	002688d0-fea4-4138-a102-cff4e5d8e797	t	15235	102.60	1.849	0.00075	CATGTT	108.29	3.57	-1.44
ref|NC_001134|	567739	AACATG	002688d0-fea4-4138-a102-cff4e5d8e797	t	15234	111.40	1.460	0.00075	CATGTT	108.29	3.57	0.79
ref|NC_001134|	567740	ACATGT	002688d0-fea4-4138-a102-cff4e5d8e797	t	15233	83.66	1.821	0.00175	ACATGT	83.96	2.19	-0.12
ref|NC_001134|	567740	ACATGT	002688d0-fea4-4138-a102-cff4e5d8e797	t	15232	85.85	0.674	0.00075	ACATGT	83.96	2.19	0.78
ref|NC_001134|	567741	CATGTA	002688d0-fea4-4138-a102-cff4e5d8e797	t	15231	95.28	3.646	0.00150	TACATG	96.23	2.18	-0.39
ref|NC_001134|	567742	ATGTAT	002688d0-fea4-4138-a102-cff4e5d8e797	t	15230	94.77	0.438	0.00075	ATACAT	94.09	1.32	0.46
ref|NC_001134|	567742	ATGTAT	002688d0-fea4-4138-a102-cff4e5d8e797	t	15229	93.50	0.730	0.00075	ATACAT	94.09	1.32	-0.40
ref|NC_001134|	567743	TGTATA	002688d0-fea4-4138-a102-cff4e5d8e797	t	15228	103.88	2.458	0.00125	TATACA	104.54	3.10	-0.19
ref|NC_001134|	567743	TGTATA	002688d0-fea4-4138-a102-cff4e5d8e797	t	15227	107.10	0.834	0.00125	TATACA	104.54	3.10	0.75
ref|NC_001134|	567743	TGTATA	002688d0-fea4-4138-a102-cff4e5d8e797	t	15226	107.47	1.050	0.00200	TATACA	104.54	3.10	0.85
ref|NC_001134|	567743	TGTATA	002688d0-fea4-4138-a102-cff4e5d8e797	t	15225	103.81	1.053	0.00075	TATACA	104.54	3.10	-0.21
ref|NC_001134|	567743	TGTATA	002688d0-fea4-4138-a102-cff4e5d8e797	t	15224	106.19	0.672	0.00150	TATACA	104.54	3.10	0.48
ref|NC_001134|	567744	GTATAC	002688d0-fea4-4138-a102-cff4e5d8e797	t	15223	84.55	1.843	0.00150	GTATAC	85.26	1.88	-0.34
ref|NC_001134|	567745	TATACA	002688d0-fea4-4138-a102-cff4e5d8e797	t	15222	102.76	2.704	0.00225	TGTATA	100.30	3.77	0.59
ref|NC_001134|	567745	TATACA	002688d0-fea4-4138-a102-cff4e5d8e797	t	15221	102.68	1.038	0.00100	TGTATA	100.30	3.77	0.57
ref|NC_001134|	567746	ATACAC	002688d0-fea4-4138-a102-cff4e5d8e797	t	15220	83.96	3.418	0.00225	GTGTAT	82.97	2.23	0.40
ref|NC_001134|	567747	TACACT	002688d0-fea4-4138-a102-cff4e5d8e797	t	15219	104.65	0.513	0.00075	AGTGTA	105.40	3.39	-0.20
ref|NC_001134|	567747	TACACT	002688d0-fea4-4138-a102-cff4e5d8e797	t	15218	106.55	0.998	0.00150	AGTGTA	105.40	3.39	0.31
ref|NC_001134|	567748	ACACTT	002688d0-fea4-4138-a102-cff4e5d8e797	t	15217	67.35	1.276	0.00275	AAGTGT	70.52	2.00	-1.43
ref|NC_001134|	567748	ACACTT	002688d0-fea4-4138-a102-cff4e5d8e797	t	15216	65.72	0.720	0.00075	AAGTGT	70.52	2.00	-2.17
ref|NC_001134|	567748	ACACTT	002688d0-fea4-4138-a102-cff4e5d8e797	t	15215	66.50	0.446	0.00075	AAGTGT	70.52	2.00	-1.82
ref|NC_001134|	567748	ACACTT	002688d0-fea4-4138-a102-cff4e5d8e797	t	15214	66.81	1.705	0.00200	AAGTGT	70.52	2.00	-1.68
ref|NC_001134|	567749	CACTTA	002688d0-fea4-4138-a102-cff4e5d8e797	t	15213	79.47	0.976	0.00125	TAAGTG	78.33	1.49	0.69
ref|NC_001134|	567750	ACTTAC	002688d0-fea4-4138-a102-cff4e5d8e797	t	15212	86.27	0.813	0.00075	GTAAGT	87.81	2.48	-0.56
ref|NC_001134|	567750	ACTTAC	002688d0-fea4-4138-a102-cff4e5d8e797	t	15211	87.90	0.894	0.00100	GTAAGT	87.81	2.48	0.03
ref|NC_001134|	567750	ACTTAC	002688d0-fea4-4138-a102-cff4e5d8e797	t	15210	89.62	0.784	0.00150	GTAAGT	87.81	2.48	0.66
ref|NC_001134|	567750	ACTTAC	002688d0-fea4-4138-a102-cff4e5d8e797	t	15209	88.30	1.105	0.00100	GTAAGT	87.81	2.48	0.18
ref|NC_001134|	567751	CTTACT	002688d0-fea4-4138-a102-cff4e5d8e797	t	15208	105.46	3.002	0.00175	AGTAAG	106.25	2.97	-0.24
ref|NC_001134|	567752	TTACTA	002688d0-fea4-4138-a102-cff4e5d8e797	t	15207	78.86	4.276	0.00125	TAGTAA	77.97	2.05	0.39
ref|NC_001134|	567752	TTACTA	002688d0-fea4-4138-a102-cff4e5d8e797	t	15206	74.91	1.353	0.00175	TAGTAA	77.97	2.05	-1.35
ref|NC_001134|	567753	TACTAA	002688d0-fea4-4138-a102-cff4e5d8e797	t	15205	84.28	1.870	0.00150	TTAGTA	83.79	2.72	0.16
ref|NC_001134|	567753	TACTAA	002688d0-fea4-4138-a102-cff4e5d8e797	t	15204	83.81	1.336	0.00125	TTAGTA	83.79	2.72	0.01
ref|NC_001134|	567753	TACTAA	002688d0-fea4-4138-a102-cff4e5d8e797	t	15203	85.00	0.773	0.00075	TTAGTA	83.79	2.72	0.40
ref|NC_001134|	567753	TACTAA	002688d0-fea4-4138-a102-cff4e5d8e797	t	15202	83.98	0.803	0.00075	TTAGTA	83.79	2.72	0.06
ref|NC_001134|	567754	ACTAAC	002688d0-fea4-4138-a102-cff4e5d8e797	t	15201	101.14	0.813	0.00100	GTTAGT	102.59	2.04	-0.64
ref|NC_001134|	567755	CTAACT	002688d0-fea4-4138-a102-cff4e5d8e797	t	15200	102.28	2.357	0.00225	AGTTAG	103.49	2.40	-0.46
ref|NC_001134|	567756	TAACTC	002688d0-fea4-4138-a102-cff4e5d8e797	t	15199	61.44	0.169	0.00075	GAGTTA	62.45	2.36	-0.39
ref|NC_001134|	567756	TAACTC	002688d0-fea4-4138-a102-cff4e5d8e797	t	15198	60.05	1.043	0.00125	GAGTTA	62.45	2.36	-0.92
ref|NC_001134|	567756	TAACTC	002688d0-fea4-4138-a102-cff4e5d8e797	t	15197	58.97	0.292	0.00075	GAGTTA	62.45	2.36	-1.34
ref|NC_001134|	567756	TAACTC	002688d0-fea4-4138-a102-cff4e5d8e797	t	15196	60.60	0.636	0.00075	GAGTTA	62.45	2.36	-0.71
ref|NC_001134|	567756	TAACTC	002688d0-fea4-4138-a102-cff4e5d8e797	t	15195	60.32	2.064	0.00100	GAGTTA	62.45	2.36	-0.82
ref|NC_001134|	567757	AACTCT	002688d0-fea4-4138-a102-cff4e5d8e797	t	15194	71.60	1.151	0.00225	AGAGTT	72.12	1.46	-0.32
ref|NC_001134|	567758	ACTCTA	002688d0-fea4-4138-a102-cff4e5d8e797	t	15193	75.24	0.669	0.00075	TAGAGT	77.20	1.83	-0.97
ref|NC_001134|	567758	ACTCTA	002688d0-fea4-4138-a102-cff4e5d8e797	t	15192	74.37	0.726	0.00150	TAGAGT	77.20	1.83	-1.40
ref|NC_001134|	567758	ACTCTA	002688d0-fea4-4138-a102-cff4e5d8e797	t	15191	82.70	1.422	0.00100	TAGAGT	77.20	1.83	2.72
ref|NC_001134|	567758	ACTCTA	002688d0-fea4-4138-a102-cff4e5d8e797	t	15190	77.63	1.569	0.00125	TAGAGT	77.20	1.83	0.21
ref|NC_001134|	567759	CTCTAT	002688d0-fea4-4138-a102-cff4e5d8e797	t	15189	91.11	1.745	0.00100	ATAGAG	90.37	2.32	0.29
ref|NC_001134|	567759	CTCTAT	002688d0-fea4-4138-a102-cff4e5d8e797	t	15188	93.92	0.422	0.00075	ATAGAG	90.37	2.32	1.38
ref|NC_001134|	567760	TCTATT	002688d0-fea4-4138-a102-cff4e5d8e797	t	15187	108.76	1.649	0.00125	AATAGA	108.50	3.02	0.08
ref|NC_001134|	567760	TCTATT	002688d0-fea4-4138-a102-cff4e5d8e797	t	15186	109.14	2.249	0.00100	AATAGA	108.50	3.02	0.19
ref|NC_001134|	567761	CTATTA	002688d0-fea4-4138-a102-cff4e5d8e797	t	15185	82.26	1.144	0.00125	TAATAG	83.39	1.98	-0.52
ref|NC_001134|	567761	CTATTA	002688d0-fea4-4138-a102-cff4e5d8e797	t	15184	82.08	0.879	0.00125	TAATAG	83.39	1.98	-0.60
ref|NC_001134|	567762	TATTAT	002688d0-fea4-4138-a102-cff4e5d8e797	t	15183	87.04	1.540	0.00100	ATAATA	84.02	2.48	1.10
ref|NC_001134|	567763	ATTATG	002688d0-fea4-4138-a102-cff4e5d8e797	t	15182	108.15	2.247	0.00200	CATAAT	107.66	3.16	0.14
ref|NC_001134|	567763	ATTATG	002688d0-fea4-4138-a102-cff4e5d8e797	t	15181	111.40	1.978	0.00375	CATAAT	107.66	3.16	1.07
ref|NC_001134|	567764	TTATGT	002688d0-fea4-4138-a102-cff4e5d8e797	t	15180	88.94	0.233	0.00100	ACATAA	89.15	1.95	-0.10
ref|NC_001134|	567764	TTATGT	002688d0-fea4-4138-a102-cff4e5d8e797	t	15179	90.25	0.669	0.00200	ACATAA	89.15	1.95	0.51
ref|NC_001134|	567765	TATGTT	002688d0-fea4-4138-a102-cff4e5d8e797	t	15178	98.99	0.749	0.00075	AACATA	99.05	2.18	-0.03
ref|NC_001134|	567765	TATGTT	002688d0-fea4-4138-a102-cff4e5d8e797	t	15177	100.42	0.387	0.00100	AACATA	99.05	2.18	0.57
ref|NC_001134|	567765	TATGTT	002688d0-fea4-4138-a102-cff4e5d8e797	t	15176	102.59	1.075	0.00100	AACATA	99.05	2.18	1.47
ref|NC_001134|	567765	TATGTT	002688d0-fea4-4138-a102-cff4e5d8e797	t	15175	100.78	0.462	0.00100	AACATA	99.05	2.18	0.72
ref|NC_001134|	567765	TATGTT	002688d0-fea4-4138-a102-cff4e5d8e797	t	15174	101.86	1.385	0.00225	AACATA	99.05	2.18	1.16
ref|NC_001134|	567766	ATGTTT	002688d0-fea4-4138-a102-cff4e5d8e797	t	15173	84.39	1.442	0.00125	AAACAT	87.45	1.96	-1.41
ref|NC_001134|	567767	TGTTTG	002688d0-fea4-4138-a102-cff4e5d8e797	t	15172	78.21	2.387	0.00225	CAAACA	76.44	1.71	0.94
ref|NC_001134|	567767	TGTTTG	002688d0-fea4-4138-a102-cff4e5d8e797	t	15171	76.66	0.871	0.00325	CAAACA	76.44	1.71	0.12
ref|NC_001134|	567768	GTTTGG	002688d0-fea4-4138-a102-cff4e5d8e797	t	15170	93.14	4.497	0.00075	CCAAAC	89.47	2.71	1.23
ref|NC_001134|	567769	TTTGGA	002688d0-fea4-4138-a102-cff4e5d8e797	t	15169	104.70	0.860	0.00325	TCCAAA	102.63	1.63	1.15
ref|NC_001134|	567769	TTTGGA	002688d0-fea4-4138-a102-cff4e5d8e797	t	15168	122.28	2.602	0.00175	NNNNNN	0.00	0.00	inf
ref|NC_001134|	567771	TGGATA	002688d0-fea4-4138-a102-cff4e5d8e797	t	15167	121.27	1.382	0.00125	TATCCA	117.99	3.05	0.98
ref|NC_001134|	567772	GGATAG	002688d0-fea4-4138-a102-cff4e5d8e797	t	15166	86.90	1.293	0.00100	CTATCC	85.04	2.46	0.68
ref|NC_001134|	567772	GGATAG	002688d0-fea4-4138-a102-cff4e5d8e797	t	15165	83.70	1.345	0.00125	CTATCC	85.04	2.46	-0.49
ref|NC_001134|	567772	GGATAG	002688d0-fea4-4138-a102-cff4e5d8e797	t	15164	85.44	0.820	0.00125	CTATCC	85.04	2.46	0.15
ref|NC_001134|	567772	GGATAG	002688d0-fea4-4138-a102-cff4e5d8e797	t	15163	84.58	1.036	0.00075	CTATCC	85.04	2.46	-0.17
ref|NC_001134|	567773	GATAGA	002688d0-fea4-4138-a102-cff4e5d8e797	t	15162	107.88	4.901	0.00150	TCTATC	104.81	3.04	0.91
ref|NC_001134|	567774	ATAGAG	002688d0-fea4-4138-a102-cff4e5d8e797	t	15161	96.47	1.765	0.00125	CTCTAT	96.84	1.86	-0.18
ref|NC_001134|	567775	TAGAGC	002688d0-fea4-4138-a102-cff4e5d8e797	t	15160	111.55	1.502	0.00125	GCTCTA	112.19	2.72	-0.21
ref|NC_001134|	567775	TAGAGC	002688d0-fea4-4138-a102-cff4e5d8e797	t	15159	109.82	1.254	0.00100	GCTCTA	112.19	2.72	-0.79
ref|NC_001134|	567776	AGAGCT	002688d0-fea4-4138-a102-cff4e5d8e797	t	15158	90.83	2.491	0.00125	AGCTCT	91.38	2.01	-0.25
ref|NC_001134|	567777	GAGCTC	002688d0-fea4-4138-a102-cff4e5d8e797	t	15157	81.70	1.410	0.00100	GAGCTC	77.92	1.42	2.40
ref|NC_001134|	567778	AGCTCC	002688d0-fea4-4138-a102-cff4e5d8e797	t	15156	68.97	0.658	0.00075	GGAGCT	69.00	1.59	-0.02
ref|NC_001134|	567779	GCTCCT	002688d0-fea4-4138-a102-cff4e5d8e797	t	15155	73.70	1.370	0.00100	AGGAGC	69.34	1.86	2.12
ref|NC_001134|	567779	GCTCCT	002688d0-fea4-4138-a102-cff4e5d8e797	t	15154	69.31	2.150	0.00125	AGGAGC	69.34	1.86	-0.01
ref|NC_001134|	567780	CTCCTT	002688d0-fea4-4138-a102-cff4e5d8e797	t	15153	79.49	1.293	0.00100	AAGGAG	77.45	1.83	1.01
ref|NC_001134|	567781	TCCTTG	002688d0-fea4-4138-a102-cff4e5d8e797	t	15152	82.05	2.189	0.00150	CAAGGA	83.77	1.41	-1.10
ref|NC_001134|	567782	CCTTGA	002688d0-fea4-4138-a102-cff4e5d8e797	t	15151	96.21	1.482	0.00075	TCAAGG	88.92	2.82	2.34
ref|NC_001134|	567783	CTTGAT	002688d0-fea4-4138-a102-cff4e5d8e797	t	15150	101.88	1.705	0.00075	ATCAAG	103.83	2.08	-0.85
ref|NC_001134|	567783	CTTGAT	002688d0-fea4-4138-a102-cff4e5d8e797	t	15149	107.24	1.898	0.00175	ATCAAG	103.83	2.08	1.48
ref|NC_001134|	567784	TTGATA	002688d0-fea4-4138-a102-cff4e5d8e797	t	15148	119.43	0.474	0.00125	TATCAA	119.08	2.97	0.11
ref|NC_001134|	567784	TTGATA	002688d0-fea4-4138-a102-cff4e5d8e797	t	15147	120.85	0.649	0.00100	TATCAA	119.08	2.97	0.54
ref|NC_001134|	567784	TTGATA	002688d0-fea4-4138-a102-cff4e5d8e797	t	15146	119.85	4.837	0.00250	TATCAA	119.08	2.97	0.23
ref|NC_001134|	567785	TGATAA	002688d0-fea4-4138-a102-cff4e5d8e797	t	15145	82.61	0.852	0.00100	TTATCA	84.09	2.46	-0.54
ref|NC_001134|	567786	GATAAT	002688d0-fea4-4138-a102-cff4e5d8e797	t	15144	99.24	2.740	0.00175	ATTATC	101.44	2.51	-0.80
ref|NC_001134|	567786	GATAAT	002688d0-fea4-4138-a102-cff4e5d8e797	t	15143	103.48	1.963	0.00125	ATTATC	101.44	2.51	0.74
ref|NC_001134|	567786	GATAAT	002688d0-fea4-4138-a102-cff4e5d8e797	t	15142	104.83	0.972	0.00075	ATTATC	101.44	2.51	1.22
ref|NC_001134|	567786	GATAAT	002688d0-fea4-4138-a102-cff4e5d8e797	t	15141	101.88	0.805	0.00075	ATTATC	101.44	2.51	0.16
ref|NC_001134|	567786	GATAAT	002688d0-fea4-4138-a102-cff4e5d8e797	t	15140	104.83	1.825	0.00075	ATTATC	101.44	2.51	1.22
ref|NC_001134|	567786	GATAAT	002688d0-fea4-4138-a102-cff4e5d8e797	t	15139	101.53	1.921	0.00125	ATTATC	101.44	2.51	0.03
ref|NC_001134|	567786	GATAAT	002688d0-fea4-4138-a102-cff4e5d8e797	t	15138	103.40	1.014	0.00100	ATTATC	101.44	2.51	0.71
ref|NC_001134|	567786	GATAAT	002688d0-fea4-4138-a102-cff4e5d8e797	t	15137	100.67	1.349	0.00075	ATTATC	101.44	2.51	-0.28
ref|NC_001134|	567787	ATAATT	002688d0-fea4-4138-a102-cff4e5d8e797	t	15136	105.83	0.935	0.00125	AATTAT	105.34	2.18	0.21
ref|NC_001134|	567788	TAATTC	002688d0-fea4-4138-a102-cff4e5d8e797	t	15135	70.12	0.720	0.00075	GAATTA	69.61	2.01	0.23
ref|NC_001134|	567788	TAATTC	002688d0-fea4-4138-a102-cff4e5d8e797	t	15134	68.37	0.963	0.00200	GAATTA	69.61	2.01	-0.56
ref|NC_001134|	567789	AATTCA	002688d0-fea4-4138-a102-cff4e5d8e797	t	15133	67.23	0.086	0.00075	TGAATT	66.67	1.95	0.26
ref|NC_001134|	567789	AATTCA	002688d0-fea4-4138-a102-cff4e5d8e797	t	15132	68.19	1.080	0.00100	TGAATT	66.67	1.95	0.70
ref|NC_001134|	567789	AATTCA	002688d0-fea4-4138-a102-cff4e5d8e797	t	15131	69.02	2.723	0.00175	TGAATT	66.67	1.95	1.09
ref|NC_001134|	567790	ATTCAG	002688d0-fea4-4138-a102-cff4e5d8e797	t	15130	87.17	2.208	0.00100	CTGAAT	84.20	3.08	0.88
ref|NC_001134|	567790	ATTCAG	002688d0-fea4-4138-a102-cff4e5d8e797	t	15129	86.63	1.821	0.00150	CTGAAT	84.20	3.08	0.72
ref|NC_001134|	567790	ATTCAG	002688d0-fea4-4138-a102-cff4e5d8e797	t	15128	85.00	1.298	0.00075	CTGAAT	84.20	3.08	0.24
ref|NC_001134|	567790	ATTCAG	002688d0-fea4-4138-a102-cff4e5d8e797	t	15127	86.70	1.874	0.00125	CTGAAT	84.20	3.08	0.74
ref|NC_001134|	567790	ATTCAG	002688d0-fea4-4138-a102-cff4e5d8e797	t	15126	84.58	0.658	0.00075	CTGAAT	84.20	3.08	0.11
ref|NC_001134|	567790	ATTCAG	002688d0-fea4-4138-a102-cff4e5d8e797	t	15125	86.34	1.528	0.00125	CTGAAT	84.20	3.08	0.63
ref|NC_001134|	567790	ATTCAG	002688d0-fea4-4138-a102-cff4e5d8e797	t	15124	88.74	1.216	0.00075	CTGAAT	84.20	3.08	1.34
ref|NC_001134|	567790	ATTCAG	002688d0-fea4-4138-a102-cff4e5d8e797	t	15123	83.50	0.856	0.00075	CTGAAT	84.20	3.08	-0.21
ref|NC_001134|	567790	ATTCAG	002688d0-fea4-4138-a102-cff4e5d8e797	t	15122	88.49	1.340	0.00100	CTGAAT	84.20	3.08	1.26
ref|NC_001134|	567790	ATTCAG	002688d0-fea4-4138-a102-cff4e5d8e797	t	15121	86.44	1.705	0.00450	CTGAAT	84.20	3.08	0.66
ref|NC_001134|	567791	TTCAGT	002688d0-fea4-4138-a102-cff4e5d8e797	t	15120	105.65	3.056	0.00150	ACTGAA	105.11	2.51	0.19
ref|NC_001134|	567791	TTCAGT	002688d0-fea4-4138-a102-cff4e5d8e797	t	15119	104.76	0.949	0.00100	ACTGAA	105.11	2.51	-0.13
ref|NC_001134|	567791	TTCAGT	002688d0-fea4-4138-a102-cff4e5d8e797	t	15118	106.10	0.088	0.00075	ACTGAA	105.11	2.51	0.36
ref|NC_001134|	567791	TTCAGT	002688d0-fea4-4138-a102-cff4e5d8e797	t	15117	104.27	0.935	0.00175	ACTGAA	105.11	2.51	-0.30
ref|NC_001134|	567792	TCAGTT	002688d0-fea4-4138-a102-cff4e5d8e797	t	15116	95.76	0.481	0.00100	AACTGA	98.74	1.64	-1.64
ref|NC_001134|	567793	CAGTTA	002688d0-fea4-4138-a102-cff4e5d8e797	t	15115	81.68	1.119	0.00275	TAACTG	85.65	1.59	-2.26
ref|NC_001134|	567794	AGTTAC	002688d0-fea4-4138-a102-cff4e5d8e797	t	15114	83.44	0.735	0.00075	GTAACT	81.76	2.31	0.66
ref|NC_001134|	567794	AGTTAC	002688d0-fea4-4138-a102-cff4e5d8e797	t	15113	80.30	1.675	0.00225	GTAACT	81.76	2.31	-0.57
ref|NC_001134|	567794	AGTTAC	002688d0-fea4-4138-a102-cff4e5d8e797	t	15112	81.07	0.932	0.00100	GTAACT	81.76	2.31	-0.27
ref|NC_001134|	567795	GTTACA	002688d0-fea4-4138-a102-cff4e5d8e797	t	15111	102.86	1.370	0.00100	TGTAAC	103.24	2.97	-0.12
ref|NC_001134|	567795	GTTACA	002688d0-fea4-4138-a102-cff4e5d8e797	t	15110	105.07	1.103	0.00075	TGTAAC	103.24	2.97	0.56
ref|NC_001134|	567795	GTTACA	002688d0-fea4-4138-a102-cff4e5d8e797	t	15109	101.64	1.852	0.00200	TGTAAC	103.24	2.97	-0.49
ref|NC_001134|	567795	GTTACA	002688d0-fea4-4138-a102-cff4e5d8e797	t	15108	97.30	2.876	0.00075	TGTAAC	103.24	2.97	-1.81
ref|NC_001134|	567796	TTACAA	002688d0-fea4-4138-a102-cff4e5d8e797	t	15107	83.60	1.352	0.00100	TTGTAA	84.87	2.23	-0.51
ref|NC_001134|	567797	TACAAA	002688d0-fea4-4138-a102-cff4e5d8e797	t	15106	95.17	1.690	0.00125	TTTGTA	99.31	2.51	-1.49
ref|NC_001134|	567798	ACAAAA	002688d0-fea4-4138-a102-cff4e5d8e797	t	15105	95.19	1.441	0.00075	TTTTGT	95.53	1.62	-0.19
ref|NC_001134|	567798	ACAAAA	002688d0-fea4-4138-a102-cff4e5d8e797	t	15104	97.28	1.253	0.00200	TTTTGT	95.53	1.62	0.97
ref|NC_001134|	567798	ACAAAA	002688d0-fea4-4138-a102-cff4e5d8e797	t	15103	98.50	0.171	0.00075	TTTTGT	95.53	1.62	1.65
ref|NC_001134|	567798	ACAAAA	002688d0-fea4-4138-a102-cff4e5d8e797	t	15102	97.05	0.843	0.00125	TTTTGT	95.53	1.62	0.84
ref|NC_001134|	567799	CAAAAC	002688d0-fea4-4138-a102-cff4e5d8e797	t	15101	91.68	0.958	0.00300	GTTTTG	90.73	1.51	0.57
ref|NC_001134|	567799	CAAAAC	002688d0-fea4-4138-a102-cff4e5d8e797	t	15100	89.19	1.346	0.00200	GTTTTG	90.73	1.51	-0.92
ref|NC_001134|	567799	CAAAAC	002688d0-fea4-4138-a102-cff4e5d8e797	t	15099	90.97	0.387	0.00075	GTTTTG	90.73	1.51	0.15
ref|NC_001134|	567799	CAAAAC	002688d0-fea4-4138-a102-cff4e5d8e797	t	15098	87.78	0.972	0.00075	GTTTTG	90.73	1.51	-1.76
ref|NC_001134|	567800	AAAACA	002688d0-fea4-4138-a102-cff4e5d8e797	t	15097	90.25	1.453	0.00100	TGTTTT	91.24	1.91	-0.47
ref|NC_001134|	567801	AAACAA	002688d0-fea4-4138-a102-cff4e5d8e797	t	15096	75.96	7.725	0.00075	TTGTTT	72.99	3.04	0.89
ref|NC_001134|	567802	AACAAA	002688d0-fea4-4138-a102-cff4e5d8e797	t	15095	101.29	1.973	0.00275	TTTGTT	100.99	2.51	0.11
ref|NC_001134|	567802	AACAAA	002688d0-fea4-4138-a102-cff4e5d8e797	t	15094	102.72	1.619	0.00125	TTTGTT	100.99	2.51	0.63
ref|NC_001134|	567803	ACAAAT	002688d0-fea4-4138-a102-cff4e5d8e797	t	15093	96.89	1.134	0.00100	ATTTGT	97.47	1.62	-0.32
ref|NC_001134|	567804	CAAATT	002688d0-fea4-4138-a102-cff4e5d8e797	t	15092	92.06	2.390	0.00075	AATTTG	96.88	1.93	-2.26
ref|NC_001134|	567804	CAAATT	002688d0-fea4-4138-a102-cff4e5d8e797	t	15091	95.28	1.428	0.00150	AATTTG	96.88	1.93	-0.75
ref|NC_001134|	567805	AAATTA	002688d0-fea4-4138-a102-cff4e5d8e797	t	15090	71.17	4.742	0.00100	TAATTT	70.76	2.01	0.18
ref|NC_001134|	567805	AAATTA	002688d0-fea4-4138-a102-cff4e5d8e797	t	15089	69.20	0.738	0.00125	TAATTT	70.76	2.01	-0.70
ref|NC_001134|	567806	AATTAT	002688d0-fea4-4138-a102-cff4e5d8e797	t	15088	81.87	1.330	0.00225	ATAATT	83.26	2.48	-0.51
ref|NC_001134|	567806	AATTAT	002688d0-fea4-4138-a102-cff4e5d8e797	t	15087	82.47	0.775	0.00125	ATAATT	83.26	2.48	-0.29
ref|NC_001134|	567807	ATTATA	002688d0-fea4-4138-a102-cff4e5d8e797	t	15086	112.53	4.957	0.00100	TATAAT	110.01	3.16	0.72
ref|NC_001134|	567807	ATTATA	002688d0-fea4-4138-a102-cff4e5d8e797	t	15085	113.33	1.391	0.00150	TATAAT	110.01	3.16	0.95
ref|NC_001134|	567807	ATTATA	002688d0-fea4-4138-a102-cff4e5d8e797	t	15084	109.47	2.067	0.00075	TATAAT	110.01	3.16	-0.15
ref|NC_001134|	567808	TTATAT	002688d0-fea4-4138-a102-cff4e5d8e797	t	15083	89.66	1.266	0.00100	ATATAA	90.56	1.88	-0.43
ref|NC_001134|	567808	TTATAT	002688d0-fea4-4138-a102-cff4e5d8e797	t	15082	89.00	1.310	0.00275	ATATAA	90.56	1.88	-0.75
ref|NC_001134|	567808	TTATAT	002688d0-fea4-4138-a102-cff4e5d8e797	t	15081	87.03	0.499	0.00125	ATATAA	90.56	1.88	-1.69
ref|NC_001134|	567809	TATATG	002688d0-fea4-4138-a102-cff4e5d8e797	t	15080	104.41	1.614	0.00300	CATATA	103.61	3.75	0.19
ref|NC_001134|	567810	ATATGT	002688d0-fea4-4138-a102-cff4e5d8e797	t	15079	86.49	1.382	0.00125	ACATAT	87.29	1.95	-0.37
ref|NC_001134|	567810	ATATGT	002688d0-fea4-4138-a102-cff4e5d8e797	t	15078	84.40	1.598	0.00150	ACATAT	87.29	1.95	-1.34
ref|NC_001134|	567810	ATATGT	002688d0-fea4-4138-a102-cff4e5d8e797	t	15077	84.36	1.106	0.00175	ACATAT	87.29	1.95	-1.36
ref|NC_001134|	567811	TATGTA	002688d0-fea4-4138-a102-cff4e5d8e797	t	15076	98.20	1.967	0.00100	TACATA	96.96	2.18	0.51
ref|NC_001134|	567811	TATGTA	002688d0-fea4-4138-a102-cff4e5d8e797	t	15075	98.10	0.950	0.00175	TACATA	96.96	2.18	0.47
ref|NC_001134|	567811	TATGTA	002688d0-fea4-4138-a102-cff4e5d8e797	t	15074	97.07	1.358	0.00100	TACATA	96.96	2.18	0.05
ref|NC_001134|	567812	ATGTAT	002688d0-fea4-4138-a102-cff4e5d8e797	t	15073	93.21	1.726	0.00275	ATACAT	94.09	1.32	-0.61
ref|NC_001134|	567813	TGTATA	002688d0-fea4-4138-a102-cff4e5d8e797	t	15072	105.49	2.249	0.00175	TATACA	104.54	3.10	0.28
ref|NC_001134|	567813	TGTATA	002688d0-fea4-4138-a102-cff4e5d8e797	t	15071	102.47	4.203	0.00125	TATACA	104.54	3.10	-0.60
ref|NC_001134|	567814	GTATAT	002688d0-fea4-4138-a102-cff4e5d8e797	t	15070	86.59	2.432	0.00225	ATATAC	87.66	1.88	-0.51
ref|NC_001134|	567815	TATATT	002688d0-fea4-4138-a102-cff4e5d8e797	t	15069	111.43	2.530	0.00175	AATATA	106.67	3.75	1.15
ref|NC_001134|	567815	TATATT	002688d0-fea4-4138-a102-cff4e5d8e797	t	15068	110.53	1.345	0.00125	AATATA	106.67	3.75	0.93
ref|NC_001134|	567815	TATATT	002688d0-fea4-4138-a102-cff4e5d8e797	t	15067	108.42	1.380	0.00150	AATATA	106.67	3.75	0.42
ref|NC_001134|	567816	ATATTC	002688d0-fea4-4138-a102-cff4e5d8e797	t	15066	79.16	0.608	0.00075	GAATAT	80.15	1.98	-0.45
ref|NC_001134|	567816	ATATTC	002688d0-fea4-4138-a102-cff4e5d8e797	t	15065	80.98	0.907	0.00100	GAATAT	80.15	1.98	0.38
ref|NC_001134|	567816	ATATTC	002688d0-fea4-4138-a102-cff4e5d8e797	t	15064	77.14	1.651	0.00100	GAATAT	80.15	1.98	-1.37
ref|NC_001134|	567817	TATTCA	002688d0-fea4-4138-a102-cff4e5d8e797	t	15063	64.12	3.636	0.00200	TGAATA	67.70	1.95	-1.66
ref|NC_001134|	567818	ATTCAA	002688d0-fea4-4138-a102-cff4e5d8e797	t	15062	82.53	0.804	0.00075	TTGAAT	83.23	3.08	-0.21
ref|NC_001134|	567818	ATTCAA	002688d0-fea4-4138-a102-cff4e5d8e797	t	15061	83.99	2.099	0.00125	TTGAAT	83.23	3.08	0.22
ref|NC_001134|	567818	ATTCAA	002688d0-fea4-4138-a102-cff4e5d8e797	t	15060	85.73	0.292	0.00075	TTGAAT	83.23	3.08	0.73
ref|NC_001134|	567818	ATTCAA	002688d0-fea4-4138-a102-cff4e5d8e797	t	15059	84.33	3.464	0.00100	TTGAAT	83.23	3.08	0.32
ref|NC_001134|	567819	TTCAAT	002688d0-fea4-4138-a102-cff4e5d8e797	t	15058	104.39	1.033	0.00125	ATTGAA	103.69	2.11	0.30
ref|NC_001134|	567819	TTCAAT	002688d0-fea4-4138-a102-cff4e5d8e797	t	15057	106.19	0.841	0.00125	ATTGAA	103.69	2.11	1.07
ref|NC_001134|	567819	TTCAAT	002688d0-fea4-4138-a102-cff4e5d8e797	t	15056	103.56	1.102	0.00200	ATTGAA	103.69	2.11	-0.06
ref|NC_001134|	567820	TCAATG	002688d0-fea4-4138-a102-cff4e5d8e797	t	15055	101.04	1.242	0.00075	CATTGA	102.40	2.20	-0.56
ref|NC_001134|	567820	TCAATG	002688d0-fea4-4138-a102-cff4e5d8e797	t	15054	98.95	1.180	0.00175	CATTGA	102.40	2.20	-1.42
ref|NC_001134|	567821	CAATGC	002688d0-fea4-4138-a102-cff4e5d8e797	t	15053	74.88	3.145	0.00150	GCATTG	74.84	2.43	0.02
ref|NC_001134|	567821	CAATGC	002688d0-fea4-4138-a102-cff4e5d8e797	t	15052	73.11	1.199	0.00125	GCATTG	74.84	2.43	-0.64
ref|NC_001134|	567821	CAATGC	002688d0-fea4-4138-a102-cff4e5d8e797	t	15051	70.84	0.304	0.00075	GCATTG	74.84	2.43	-1.49
ref|NC_001134|	567821	CAATGC	002688d0-fea4-4138-a102-cff4e5d8e797	t	15050	72.53	0.975	0.00200	GCATTG	74.84	2.43	-0.86
ref|NC_001134|	567822	AATGCC	002688d0-fea4-4138-a102-cff4e5d8e797	t	15049	92.24	2.062	0.00200	GGCATT	93.29	2.05	-0.46
ref|NC_001134|	567823	ATGCCA	002688d0-fea4-4138-a102-cff4e5d8e797	t	15048	81.25	1.273	0.00100	TGGCAT	82.58	1.90	-0.63
ref|NC_001134|	567823	ATGCCA	002688d0-fea4-4138-a102-cff4e5d8e797	t	15047	81.30	2.295	0.00100	TGGCAT	82.58	1.90	-0.61
ref|NC_001134|	567824	TGCCAT	002688d0-fea4-4138-a102-cff4e5d8e797	t	15046	87.61	1.573	0.00125	ATGGCA	85.05	2.83	0.82
ref|NC_001134|	567825	GCCATT	002688d0-fea4-4138-a102-cff4e5d8e797	t	15045	107.15	1.229	0.00100	AATGGC	105.97	2.93	0.36
ref|NC_001134|	567826	CCATTT	002688d0-fea4-4138-a102-cff4e5d8e797	t	15044	80.23	2.006	0.00125	AAATGG	79.19	1.68	0.56
ref|NC_001134|	567827	CATTTA	002688d0-fea4-4138-a102-cff4e5d8e797	t	15043	77.12	1.317	0.00125	TAAATG	77.37	1.54	-0.14
ref|NC_001134|	567827	CATTTA	002688d0-fea4-4138-a102-cff4e5d8e797	t	15042	78.86	2.005	0.00175	TAAATG	77.37	1.54	0.87
ref|NC_001134|	567827	CATTTA	002688d0-fea4-4138-a102-cff4e5d8e797	t	15041	75.42	0.252	0.00075	TAAATG	77.37	1.54	-1.14
ref|NC_001134|	567828	ATTTAA	002688d0-fea4-4138-a102-cff4e5d8e797	t	15040	91.55	1.455	0.00225	TTAAAT	90.87	2.42	0.25
ref|NC_001134|	567828	ATTTAA	002688d0-fea4-4138-a102-cff4e5d8e797	t	15039	94.95	2.007	0.00075	TTAAAT	90.87	2.42	1.52
ref|NC_001134|	567829	TTTAAA	002688d0-fea4-4138-a102-cff4e5d8e797	t	15038	105.25	0.685	0.00150	TTTAAA	104.92	2.16	0.14
ref|NC_001134|	567830	TTAAAA	002688d0-fea4-4138-a102-cff4e5d8e797	t	15037	100.52	1.838	0.00125	TTTTAA	99.57	1.71	0.50
ref|NC_001134|	567830	TTAAAA	002688d0-fea4-4138-a102-cff4e5d8e797	t	15036	96.64	0.855	0.00075	TTTTAA	99.57	1.71	-1.55
ref|NC_001134|	567830	TTAAAA	002688d0-fea4-4138-a102-cff4e5d8e797	t	15035	97.36	0.226	0.00075	TTTTAA	99.57	1.71	-1.17
ref|NC_001134|	567831	TAAAAA	002688d0-fea4-4138-a102-cff4e5d8e797	t	15034	90.43	1.102	0.00125	TTTTTA	91.08	1.51	-0.39
ref|NC_001134|	567831	TAAAAA	002688d0-fea4-4138-a102-cff4e5d8e797	t	15033	91.23	1.080	0.00225	TTTTTA	91.08	1.51	0.09
ref|NC_001134|	567831	TAAAAA	002688d0-fea4-4138-a102-cff4e5d8e797	t	15032	89.09	1.059	0.00175	TTTTTA	91.08	1.51	-1.19
ref|NC_001134|	567832	AAAAAG	002688d0-fea4-4138-a102-cff4e5d8e797	t	15031	88.32	0.306	0.00075	CTTTTT	91.46	1.51	-1.88
ref|NC_001134|	567833	AAAAGT	002688d0-fea4-4138-a102-cff4e5d8e797	t	15030	93.80	2.110	0.00150	ACTTTT	94.32	1.90	-0.24
ref|NC_001134|	567834	AAAGTA	002688d0-fea4-4138-a102-cff4e5d8e797	t	15029	85.78	1.674	0.00275	TACTTT	86.00	1.47	-0.14
ref|NC_001134|	567835	AAGTAT	002688d0-fea4-4138-a102-cff4e5d8e797	t	15028	89.99	1.184	0.00125	ATACTT	90.24	1.52	-0.15
ref|NC_001134|	567835	AAGTAT	002688d0-fea4-4138-a102-cff4e5d8e797	t	15027	91.21	0.749	0.00075	ATACTT	90.24	1.52	0.58
ref|NC_001134|	567836	AGTATG	002688d0-fea4-4138-a102-cff4e5d8e797	t	15026	104.03	3.067	0.00100	CATACT	104.15	3.10	-0.03
ref|NC_001134|	567837	GTATGC	002688d0-fea4-4138-a102-cff4e5d8e797	t	15025	82.35	0.749	0.00075	GCATAC	84.70	1.95	-1.09
ref|NC_001134|	567837	GTATGC	002688d0-fea4-4138-a102-cff4e5d8e797	t	15024	80.42	0.590	0.00075	GCATAC	84.70	1.95	-1.98
ref|NC_001134|	567837	GTATGC	002688d0-fea4-4138-a102-cff4e5d8e797	t	15023	82.11	1.155	0.00175	GCATAC	84.70	1.95	-1.20
ref|NC_001134|	567838	TATGCA	002688d0-fea4-4138-a102-cff4e5d8e797	t	15022	93.83	0.834	0.00125	TGCATA	93.88	2.05	-0.02
ref|NC_001134|	567838	TATGCA	002688d0-fea4-4138-a102-cff4e5d8e797	t	15021	96.46	1.608	0.00075	TGCATA	93.88	2.05	1.13
ref|NC_001134|	567839	ATGCAT	002688d0-fea4-4138-a102-cff4e5d8e797	t	15020	91.56	0.915	0.00100	ATGCAT	91.74	1.48	-0.11
ref|NC_001134|	567839	ATGCAT	002688d0-fea4-4138-a102-cff4e5d8e797	t	15019	91.73	1.183	0.00125	ATGCAT	91.74	1.48	-0.01
ref|NC_001134|	567840	TGCATC	002688d0-fea4-4138-a102-cff4e5d8e797	t	15018	110.29	1.070	0.00150	GATGCA	105.67	3.13	1.33
ref|NC_001134|	567841	GCATCT	002688d0-fea4-4138-a102-cff4e5d8e797	t	15017	77.00	7.469	0.00100	AGATGC	73.09	2.06	1.72
ref|NC_001134|	567842	CATCTA	002688d0-fea4-4138-a102-cff4e5d8e797	t	15016	70.18	0.912	0.00075	TAGATG	68.57	1.85	0.79
ref|NC_001134|	567842	CATCTA	002688d0-fea4-4138-a102-cff4e5d8e797	t	15015	69.14	1.530	0.00200	TAGATG	68.57	1.85	0.28
ref|NC_001134|	567843	ATCTAC	002688d0-fea4-4138-a102-cff4e5d8e797	t	15014	83.88	0.624	0.00125	GTAGAT	86.17	2.32	-0.89
ref|NC_001134|	567843	ATCTAC	002688d0-fea4-4138-a102-cff4e5d8e797	t	15013	84.87	0.719	0.00100	GTAGAT	86.17	2.32	-0.51
ref|NC_001134|	567843	ATCTAC	002688d0-fea4-4138-a102-cff4e5d8e797	t	15012	84.87	0.915	0.00100	GTAGAT	86.17	2.32	-0.51
ref|NC_001134|	567843	ATCTAC	002688d0-fea4-4138-a102-cff4e5d8e797	t	15011	96.94	7.655	0.00075	NNNNNN	0.00	0.00	inf
ref|NC_001134|	567843	ATCTAC	002688d0-fea4-4138-a102-cff4e5d8e797	t	15010	83.29	0.911	0.00150	GTAGAT	86.17	2.32	-1.12
ref|NC_001134|	567843	ATCTAC	002688d0-fea4-4138-a102-cff4e5d8e797	t	15009	82.65	0.813	0.00075	GTAGAT	86.17	2.32	-1.37
ref|NC_001134|	567844	TCTACA	002688d0-fea4-4138-a102-cff4e5d8e797	t	15008	106.22	4.252	0.00150	TGTAGA	103.09	2.78	1.02
ref|NC_001134|	567845	CTACAC	002688d0-fea4-4138-a102-cff4e5d8e797	t	15007	83.38	1.356	0.00100	GTGTAG	84.27	2.23	-0.36
ref|NC_001134|	567845	CTACAC	002688d0-fea4-4138-a102-cff4e5d8e797	t	15006	84.96	0.445	0.00100	GTGTAG	84.27	2.23	0.28
ref|NC_001134|	567845	CTACAC	002688d0-fea4-4138-a102-cff4e5d8e797	t	15005	83.84	1.033	0.00175	GTGTAG	84.27	2.23	-0.17
ref|NC_001134|	567845	CTACAC	002688d0-fea4-4138-a102-cff4e5d8e797	t	15004	84.78	0.598	0.00100	GTGTAG	84.27	2.23	0.21
ref|NC_001134|	567846	TACACT	002688d0-fea4-4138-a102-cff4e5d8e797	t	15003	100.73	7.363	0.00100	AGTGTA	105.40	3.39	-1.25
ref|NC_001134|	567847	ACACTT	002688d0-fea4-4138-a102-cff4e5d8e797	t	15002	67.83	0.998	0.00175	AAGTGT	70.52	2.00	-1.22
ref|NC_001134|	567847	ACACTT	002688d0-fea4-4138-a102-cff4e5d8e797	t	15001	64.45	0.337	0.00075	AAGTGT	70.52	2.00	-2.75
ref|NC_001134|	567847	ACACTT	002688d0-fea4-4138-a102-cff4e5d8e797	t	15000	67.93	1.887	0.00325	AAGTGT	70.52	2.00	-1.17
ref|NC_001134|	567848	CACTTT	002688d0-fea4-4138-a102-cff4e5d8e797	t	14999	77.25	1.309	0.00200	AAAGTG	76.72	1.49	0.32
ref|NC_001134|	567849	ACTTTT	002688d0-fea4-4138-a102-cff4e5d8e797	t	14998	84.64	0.386	0.00075	AAAAGT	82.87	1.54	1.04
ref|NC_001134|	567849	ACTTTT	002688d0-fea4-4138-a102-cff4e5d8e797	t	14997	81.68	0.772	0.00125	AAAAGT	82.87	1.54	-0.70
ref|NC_001134|	567850	CTTTTT	002688d0-fea4-4138-a102-cff4e5d8e797	t	14996	84.87	1.421	0.00100	AAAAAG	85.48	1.52	-0.36
ref|NC_001134|	567850	CTTTTT	002688d0-fea4-4138-a102-cff4e5d8e797	t	14995	85.88	1.055	0.00150	AAAAAG	85.48	1.52	0.24
ref|NC_001134|	567851	TTTTTT	002688d0-fea4-4138-a102-cff4e5d8e797	t	14994	86.71	0.805	0.00175	AAAAAA	86.49	1.52	0.13
ref|NC_001134|	567851	TTTTTT	002688d0-fea4-4138-a102-cff4e5d8e797	t	14993	85.91	0.759	0.00075	AAAAAA	86.49	1.52	-0.34
ref|NC_001134|	567851	TTTTTT	002688d0-fea4-4138-a102-cff4e5d8e797	t	14992	87.40	0.319	0.00100	AAAAAA	86.49	1.52	0.54
ref|NC_001134|	567852	TTTTTT	002688d0-fea4-4138-a102-cff4e5d8e797	t	14991	85.62	1.317	0.00125	AAAAAA	86.49	1.52	-0.52
ref|NC_001134|	567853	TTTTTT	002688d0-fea4-4138-a102-cff4e5d8e797	t	14990	84.71	0.704	0.00200	AAAAAA	86.49	1.52	-1.06
ref|NC_001134|	567854	TTTTTT	002688d0-fea4-4138-a102-cff4e5d8e797	t	14989	85.37	0.987	0.00100	AAAAAA	86.49	1.52	-0.67
ref|NC_001134|	567855	TTTTTG	002688d0-fea4-4138-a102-cff4e5d8e797	t	14988	84.16	1.267	0.00150	CAAAAA	86.82	1.52	-1.58
ref|NC_001134|	567856	TTTTGC	002688d0-fea4-4138-a102-cff4e5d8e797	t	14987	89.75	1.205	0.00200	GCAAAA	91.52	2.71	-0.59
ref|NC_001134|	567856	TTTTGC	002688d0-fea4-4138-a102-cff4e5d8e797	t	14986	90.43	0.636	0.00075	GCAAAA	91.52	2.71	-0.37
ref|NC_001134|	567857	TTTGCA	002688d0-fea4-4138-a102-cff4e5d8e797	t	14985	101.24	1.836	0.00125	TGCAAA	103.70	2.22	-1.00
ref|NC_001134|	567858	TTGCAA	002688d0-fea4-4138-a102-cff4e5d8e797	t	14984	89.83	0.303	0.00075	TTGCAA	91.19	1.48	-0.83
ref|NC_001134|	567858	TTGCAA	002688d0-fea4-4138-a102-cff4e5d8e797	t	14983	90.49	0.170	0.00075	TTGCAA	91.19	1.48	-0.43
ref|NC_001134|	567858	TTGCAA	002688d0-fea4-4138-a102-cff4e5d8e797	t	14982	88.86	1.025	0.00075	TTGCAA	91.19	1.48	-1.42
ref|NC_001134|	567859	TGCAAA	002688d0-fea4-4138-a102-cff4e5d8e797	t	14981	96.61	0.445	0.00125	TTTGCA	98.65	2.07	-0.89
ref|NC_001134|	567860	GCAAAT	002688d0-fea4-4138-a102-cff4e5d8e797	t	14980	97.59	1.157	0.00125	ATTTGC	96.52	1.62	0.59
ref|NC_001134|	567860	GCAAAT	002688d0-fea4-4138-a102-cff4e5d8e797	t	14979	99.17	1.076	0.00075	ATTTGC	96.52	1.62	1.47
ref|NC_001134|	567861	CAAATC	002688d0-fea4-4138-a102-cff4e5d8e797	t	14978	93.59	0.967	0.00100	GATTTG	95.63	1.93	-0.96
ref|NC_001134|	567861	CAAATC	002688d0-fea4-4138-a102-cff4e5d8e797	t	14977	95.19	0.843	0.00075	GATTTG	95.63	1.93	-0.21
ref|NC_001134|	567861	CAAATC	002688d0-fea4-4138-a102-cff4e5d8e797	t	14976	93.38	0.077	0.00075	GATTTG	95.63	1.93	-1.06
ref|NC_001134|	567861	CAAATC	002688d0-fea4-4138-a102-cff4e5d8e797	t	14975	92.15	0.572	0.00100	GATTTG	95.63	1.93	-1.64
ref|NC_001134|	567861	CAAATC	002688d0-fea4-4138-a102-cff4e5d8e797	t	14974	94.23	1.314	0.00125	GATTTG	95.63	1.93	-0.66
ref|NC_001134|	567861	CAAATC	002688d0-fea4-4138-a102-cff4e5d8e797	t	14973	96.65	1.052	0.00125	GATTTG	95.63	1.93	0.48
ref|NC_001134|	567862	AAATCT	002688d0-fea4-4138-a102-cff4e5d8e797	t	14972	63.58	1.203	0.00100	AGATTT	66.16	2.35	-0.99
ref|NC_001134|	567862	AAATCT	002688d0-fea4-4138-a102-cff4e5d8e797	t	14971	62.10	0.422	0.00075	AGATTT	66.16	2.35	-1.56
ref|NC_001134|	567862	AAATCT	002688d0-fea4-4138-a102-cff4e5d8e797	t	14970	64.33	0.608	0.00075	AGATTT	66.16	2.35	-0.70
ref|NC_001134|	567863	AATCTT	002688d0-fea4-4138-a102-cff4e5d8e797	t	14969	67.36	1.429	0.00125	AAGATT	67.98	1.85	-0.31
ref|NC_001134|	567864	ATCTTT	002688d0-fea4-4138-a102-cff4e5d8e797	t	14968	81.25	1.476	0.00100	AAAGAT	81.86	1.46	-0.37
ref|NC_001134|	567864	ATCTTT	002688d0-fea4-4138-a102-cff4e5d8e797	t	14967	79.54	0.292	0.00100	AAAGAT	81.86	1.46	-1.44
ref|NC_001134|	567864	ATCTTT	002688d0-fea4-4138-a102-cff4e5d8e797	t	14966	80.17	0.803	0.00100	AAAGAT	81.86	1.46	-1.05
ref|NC_001134|	567865	TCTTTA	002688d0-fea4-4138-a102-cff4e5d8e797	t	14965	86.54	1.734	0.00200	TAAAGA	86.61	1.54	-0.04
ref|NC_001134|	567866	CTTTAT	002688d0-fea4-4138-a102-cff4e5d8e797	t	14964	89.75	1.517	0.00225	ATAAAG	92.95	2.42	-1.20
ref|NC_001134|	567867	TTTATC	002688d0-fea4-4138-a102-cff4e5d8e797	t	14963	106.28	1.686	0.00075	GATAAA	110.29	3.16	-1.15
ref|NC_001134|	567867	TTTATC	002688d0-fea4-4138-a102-cff4e5d8e797	t	14962	111.40	1.438	0.00075	GATAAA	110.29	3.16	0.32
ref|NC_001134|	567867	TTTATC	002688d0-fea4-4138-a102-cff4e5d8e797	t	14961	109.68	1.736	0.00100	GATAAA	110.29	3.16	-0.17
ref|NC_001134|	567868	TTATCG	002688d0-fea4-4138-a102-cff4e5d8e797	t	14960	76.78	3.737	0.00150	CGATAA	78.98	2.59	-0.77
ref|NC_001134|	567868	TTATCG	002688d0-fea4-4138-a102-cff4e5d8e797	t	14959	76.45	0.972	0.00075	CGATAA	78.98	2.59	-0.88
ref|NC_001134|	567869	TATCGC	002688d0-fea4-4138-a102-cff4e5d8e797	t	14958	74.54	0.462	0.00175	GCGATA	73.59	1.86	0.46
ref|NC_001134|	567869	TATCGC	002688d0-fea4-4138-a102-cff4e5d8e797	t	14957	73.31	1.025	0.00075	GCGATA	73.59	1.86	-0.14
ref|NC_001134|	567869	TATCGC	002688d0-fea4-4138-a102-cff4e5d8e797	t	14956	75.31	1.651	0.00250	GCGATA	73.59	1.86	0.84
ref|NC_001134|	567869	TATCGC	002688d0-fea4-4138-a102-cff4e5d8e797	t	14955	73.57	1.616	0.00100	GCGATA	73.59	1.86	-0.01
ref|NC_001134|	567870	ATCGCT	002688d0-fea4-4138-a102-cff4e5d8e797	t	14954	97.96	1.115	0.00150	AGCGAT	98.87	2.25	-0.36
ref|NC_001134|	567870	ATCGCT	002688d0-fea4-4138-a102-cff4e5d8e797	t	14953	100.67	0.470	0.00075	AGCGAT	98.87	2.25	0.73
ref|NC_001134|	567870	ATCGCT	002688d0-fea4-4138-a102-cff4e5d8e797	t	14952	99.51	1.252	0.00125	AGCGAT	98.87	2.25	0.26
ref|NC_001134|	567870	ATCGCT	002688d0-fea4-4138-a102-cff4e5d8e797	t	14951	98.14	1.242	0.00075	AGCGAT	98.87	2.25	-0.29
ref|NC_001134|	567871	TCGCTA	002688d0-fea4-4138-a102-cff4e5d8e797	t	14950	85.00	1.474	0.00125	TAGCGA	84.36	1.56	0.37
ref|NC_001134|	567871	TCGCTA	002688d0-fea4-4138-a102-cff4e5d8e797	t	14949	81.85	1.131	0.00225	TAGCGA	84.36	1.56	-1.46
ref|NC_001134|	567871	TCGCTA	002688d0-fea4-4138-a102-cff4e5d8e797	t	14948	82.83	0.145	0.00075	TAGCGA	84.36	1.56	-0.89
ref|NC_001134|	567871	TCGCTA	002688d0-fea4-4138-a102-cff4e5d8e797	t	14947	83.84	0.430	0.00225	TAGCGA	84.36	1.56	-0.30
ref|NC_001134|	567872	CGCTAT	002688d0-fea4-4138-a102-cff4e5d8e797	t	14946	82.62	1.421	0.00150	ATAGCG	86.46	2.29	-1.51
ref|NC_001134|	567873	GCTATA	002688d0-fea4-4138-a102-cff4e5d8e797	t	14945	105.21	3.466	0.00300	TATAGC	106.38	3.02	-0.35
ref|NC_001134|	567874	CTATAA	002688d0-fea4-4138-a102-cff4e5d8e797	t	14944	86.02	0.460	0.00125	TTATAG	88.73	1.88	-1.30
ref|NC_001134|	567874	CTATAA	002688d0-fea4-4138-a102-cff4e5d8e797	t	14943	86.68	0.933	0.00100	TTATAG	88.73	1.88	-0.99
ref|NC_001134|	567874	CTATAA	002688d0-fea4-4138-a102-cff4e5d8e797	t	14942	88.20	0.804	0.00075	TTATAG	88.73	1.88	-0.25
ref|NC_001134|	567875	TATAAC	002688d0-fea4-4138-a102-cff4e5d8e797	t	14941	102.42	1.635	0.00250	GTTATA	99.41	2.51	1.09
ref|NC_001134|	567876	ATAACT	002688d0-fea4-4138-a102-cff4e5d8e797	t	14940	101.04	0.977	0.00150	AGTTAT	102.11	2.40	-0.41
ref|NC_001134|	567876	ATAACT	002688d0-fea4-4138-a102-cff4e5d8e797	t	14939	104.47	0.608	0.00075	AGTTAT	102.11	2.40	0.89
ref|NC_001134|	567876	ATAACT	002688d0-fea4-4138-a102-cff4e5d8e797	t	14938	102.43	1.293	0.00125	AGTTAT	102.11	2.40	0.12
ref|NC_001134|	567877	TAACTG	002688d0-fea4-4138-a102-cff4e5d8e797	t	14937	66.07	3.785	0.00100	CAGTTA	64.16	2.36	0.73
ref|NC_001134|	567877	TAACTG	002688d0-fea4-4138-a102-cff4e5d8e797	t	14936	61.16	1.059	0.00200	CAGTTA	64.16	2.36	-1.15
ref|NC_001134|	567877	TAACTG	002688d0-fea4-4138-a102-cff4e5d8e797	t	14935	60.32	0.422	0.00150	CAGTTA	64.16	2.36	-1.47
ref|NC_001134|	567878	AACTGT	002688d0-fea4-4138-a102-cff4e5d8e797	t	14934	75.39	2.681	0.00150	ACAGTT	78.05	2.41	-1.00
ref|NC_001134|	567878	AACTGT	002688d0-fea4-4138-a102-cff4e5d8e797	t	14933	96.89	6.993	0.00200	NNNNNN	0.00	0.00	inf
ref|NC_001134|	567881	TGTTCC	002688d0-fea4-4138-a102-cff4e5d8e797	t	14932	66.74	2.720	0.00175	GGAACA	65.60	2.18	0.47
ref|NC_001134|	567882	GTTCCT	002688d0-fea4-4138-a102-cff4e5d8e797	t	14931	70.42	1.742	0.00075	AGGAAC	69.89	1.83	0.26
ref|NC_001134|	567882	GTTCCT	002688d0-fea4-4138-a102-cff4e5d8e797	t	14930	67.10	0.252	0.00075	AGGAAC	69.89	1.83	-1.37
ref|NC_001134|	567883	TTCCTC	002688d0-fea4-4138-a102-cff4e5d8e797	t	14929	78.35	1.166	0.00250	GAGGAA	77.05	1.83	0.64
ref|NC_001134|	567883	TTCCTC	002688d0-fea4-4138-a102-cff4e5d8e797	t	14928	73.67	1.057	0.00075	GAGGAA	77.05	1.83	-1.66
ref|NC_001134|	567884	TCCTCT	002688d0-fea4-4138-a102-cff4e5d8e797	t	14927	80.65	1.968	0.00225	AGAGGA	78.91	1.36	1.15
ref|NC_001134|	567885	CCTCTT	002688d0-fea4-4138-a102-cff4e5d8e797	t	14926	82.53	1.115	0.00075	AAGAGG	77.26	1.83	2.61
ref|NC_001134|	567886	CTCTTT	002688d0-fea4-4138-a102-cff4e5d8e797	t	14925	81.70	0.861	0.00100	AAAGAG	83.62	1.46	-1.18
ref|NC_001134|	567887	TCTTTT	002688d0-fea4-4138-a102-cff4e5d8e797	t	14924	84.32	0.366	0.00125	AAAAGA	84.56	1.54	-0.14
ref|NC_001134|	567887	TCTTTT	002688d0-fea4-4138-a102-cff4e5d8e797	t	14923	83.74	0.526	0.00075	AAAAGA	84.56	1.54	-0.48
ref|NC_001134|	567888	CTTTTA	002688d0-fea4-4138-a102-cff4e5d8e797	t	14922	84.49	0.725	0.00175	TAAAAG	87.80	1.52	-1.97
ref|NC_001134|	567889	TTTTAT	002688d0-fea4-4138-a102-cff4e5d8e797	t	14921	91.62	1.253	0.00175	ATAAAA	93.79	2.42	-0.81
ref|NC_001134|	567890	TTTATA	002688d0-fea4-4138-a102-cff4e5d8e797	t	14920	102.60	6.901	0.00075	TATAAA	110.65	3.16	-2.30
ref|NC_001134|	567891	TTATAA	002688d0-fea4-4138-a102-cff4e5d8e797	t	14919	90.18	4.075	0.00125	TTATAA	89.11	1.88	0.51
ref|NC_001134|	567892	TATAAC	002688d0-fea4-4138-a102-cff4e5d8e797	t	14918	96.94	0.387	0.00075	GTTATA	99.41	2.51	-0.89
ref|NC_001134|	567893	ATAACA	002688d0-fea4-4138-a102-cff4e5d8e797	t	14917	96.49	5.803	0.00100	TGTTAT	100.01	2.40	-1.33
ref|NC_001134|	567894	TAACAT	002688d0-fea4-4138-a102-cff4e5d8e797	t	14916	74.38	2.005	0.00100	ATGTTA	78.10	3.04	-1.11
ref|NC_001134|	567895	AACATC	002688d0-fea4-4138-a102-cff4e5d8e797	t	14915	106.75	4.089	0.00175	GATGTT	110.89	3.57	-1.05
ref|NC_001134|	567896	ACATCA	002688d0-fea4-4138-a102-cff4e5d8e797	t	14914	70.25	1.651	0.00200	TGATGT	72.48	2.06	-0.98
ref|NC_001134|	567896	ACATCA	002688d0-fea4-4138-a102-cff4e5d8e797	t	14913	73.79	1.298	0.00075	TGATGT	72.48	2.06	0.58
ref|NC_001134|	567897	CATCAA	002688d0-fea4-4138-a102-cff4e5d8e797	t	14912	73.21	3.022	0.00100	TTGATG	74.25	2.69	-0.35
ref|NC_001134|	567898	ATCAAT	002688d0-fea4-4138-a102-cff4e5d8e797	t	14911	101.01	0.824	0.00200	ATTGAT	101.54	2.11	-0.23
ref|NC_001134|	567899	TCAATC	002688d0-fea4-4138-a102-cff4e5d8e797	t	14910	105.75	0.798	0.00175	GATTGA	103.91	2.20	0.76
ref|NC_001134|	567899	TCAATC	002688d0-fea4-4138-a102-cff4e5d8e797	t	14909	104.22	1.105	0.00100	GATTGA	103.91	2.20	0.13
ref|NC_001134|	567899	TCAATC	002688d0-fea4-4138-a102-cff4e5d8e797	t	14908	102.61	5.355	0.00125	GATTGA	103.91	2.20	-0.53
ref|NC_001134|	567900	CAATCA	002688d0-fea4-4138-a102-cff4e5d8e797	t	14907	62.49	0.862	0.00100	TGATTG	65.28	2.35	-1.07
ref|NC_001134|	567901	AATCAA	002688d0-fea4-4138-a102-cff4e5d8e797	t	14906	71.40	2.906	0.00225	TTGATT	74.37	2.69	-1.00
ref|NC_001134|	567902	ATCAAC	002688d0-fea4-4138-a102-cff4e5d8e797	t	14905	96.67	1.026	0.00150	GTTGAT	99.73	2.11	-1.31
ref|NC_001134|	567902	ATCAAC	002688d0-fea4-4138-a102-cff4e5d8e797	t	14904	99.73	1.024	0.00175	GTTGAT	99.73	2.11	-0.00
ref|NC_001134|	567903	TCAACC	002688d0-fea4-4138-a102-cff4e5d8e797	t	14903	99.29	3.614	0.00100	GGTTGA	97.88	2.36	0.54
ref|NC_001134|	567904	CAACCA	002688d0-fea4-4138-a102-cff4e5d8e797	t	14902	67.39	6.045	0.00125	TGGTTG	62.49	2.62	1.69
ref|NC_001134|	567904	CAACCA	002688d0-fea4-4138-a102-cff4e5d8e797	t	14901	59.06	1.176	0.00100	TGGTTG	62.49	2.62	-1.18
ref|NC_001134|	567905	AACCAA	002688d0-fea4-4138-a102-cff4e5d8e797	t	14900	79.33	3.716	0.00125	TTGGTT	80.51	3.42	-0.31
ref|NC_001134|	567906	ACCAAT	002688d0-fea4-4138-a102-cff4e5d8e797	t	14899	102.51	4.143	0.00125	ATTGGT	103.09	1.99	-0.27
ref|NC_001134|	567906	ACCAAT	002688d0-fea4-4138-a102-cff4e5d8e797	t	14898	102.84	0.994	0.00075	ATTGGT	103.09	1.99	-0.11
ref|NC_001134|	567906	ACCAAT	002688d0-fea4-4138-a102-cff4e5d8e797	t	14897	104.35	1.272	0.00075	ATTGGT	103.09	1.99	0.57
ref|NC_001134|	567907	CCAATC	002688d0-fea4-4138-a102-cff4e5d8e797	t	14896	102.99	1.869	0.00100	GATTGG	102.86	2.20	0.05
ref|NC_001134|	567908	CAATCT	002688d0-fea4-4138-a102-cff4e5d8e797	t	14895	66.26	0.892	0.00075	AGATTG	66.47	2.35	-0.08
ref|NC_001134|	567908	CAATCT	002688d0-fea4-4138-a102-cff4e5d8e797	t	14894	62.45	1.105	0.00100	AGATTG	66.47	2.35	-1.54
ref|NC_001134|	567909	AATCTA	002688d0-fea4-4138-a102-cff4e5d8e797	t	14893	64.98	0.479	0.00100	TAGATT	68.52	1.85	-1.72
ref|NC_001134|	567910	ATCTAA	002688d0-fea4-4138-a102-cff4e5d8e797	t	14892	86.74	5.021	0.00125	TTAGAT	87.55	2.32	-0.32
ref|NC_001134|	567911	TCTAAA	002688d0-fea4-4138-a102-cff4e5d8e797	t	14891	102.72	0.786	0.00150	TTTAGA	103.09	2.04	-0.16
ref|NC_001134|	567911	TCTAAA	002688d0-fea4-4138-a102-cff4e5d8e797	t	14890	103.82	1.060	0.00325	TTTAGA	103.09	2.04	0.32
ref|NC_001134|	567911	TCTAAA	002688d0-fea4-4138-a102-cff4e5d8e797	t	14889	102.23	0.949	0.00100	TTTAGA	103.09	2.04	-0.38
ref|NC_001134|	567911	TCTAAA	002688d0-fea4-4138-a102-cff4e5d8e797	t	14888	103.93	0.749	0.00075	TTTAGA	103.09	2.04	0.37
ref|NC_001134|	567912	CTAAAC	002688d0-fea4-4138-a102-cff4e5d8e797	t	14887	98.63	1.693	0.00075	GTTTAG	98.86	1.71	-0.12
ref|NC_001134|	567913	TAAACC	002688d0-fea4-4138-a102-cff4e5d8e797	t	14886	90.67	1.309	0.00075	GGTTTA	90.55	1.91	0.06
ref|NC_001134|	567914	AAACCT	002688d0-fea4-4138-a102-cff4e5d8e797	t	14885	61.72	3.554	0.00125	AGGTTT	60.59	2.62	0.39
ref|NC_001134|	567914	AAACCT	002688d0-fea4-4138-a102-cff4e5d8e797	t	14884	56.26	1.752	0.00075	AGGTTT	60.59	2.62	-1.49
ref|NC_001134|	567914	AAACCT	002688d0-fea4-4138-a102-cff4e5d8e797	t	14883	56.76	3.029	0.00125	AGGTTT	60.59	2.62	-1.32
ref|NC_001134|	567915	AACCTT	002688d0-fea4-4138-a102-cff4e5d8e797	t	14882	71.58	3.119	0.00100	AAGGTT	70.98	1.76	0.31
ref|NC_001134|	567916	ACCTTC	002688d0-fea4-4138-a102-cff4e5d8e797	t	14881	80.33	1.438	0.00175	GAAGGT	80.39	1.41	-0.04
ref|NC_001134|	567917	CCTTCG	002688d0-fea4-4138-a102-cff4e5d8e797	t	14880	77.17	0.658	0.00150	CGAAGG	77.27	1.60	-0.05
ref|NC_001134|	567917	CCTTCG	002688d0-fea4-4138-a102-cff4e5d8e797	t	14879	75.60	0.888	0.00075	CGAAGG	77.27	1.60	-0.94
ref|NC_001134|	567918	CTTCGG	002688d0-fea4-4138-a102-cff4e5d8e797	t	14878	80.54	0.674	0.00075	CCGAAG	83.85	2.37	-1.26
ref|NC_001134|	567918	CTTCGG	002688d0-fea4-4138-a102-cff4e5d8e797	t	14877	82.01	0.970	0.00175	CCGAAG	83.85	2.37	-0.70
ref|NC_001134|	567919	TTCGGT	002688d0-fea4-4138-a102-cff4e5d8e797	t	14876	96.50	2.148	0.00125	ACCGAA	99.07	1.82	-1.27
ref|NC_001134|	567920	TCGGTA	002688d0-fea4-4138-a102-cff4e5d8e797	t	14875	99.96	1.965	0.00175	TACCGA	104.89	1.90	-2.34
ref|NC_001134|	567921	CGGTAA	002688d0-fea4-4138-a102-cff4e5d8e797	t	14874	90.51	1.059	0.00175	TTACCG	91.39	1.42	-0.56
ref|NC_001134|	567922	GGTAAT	002688d0-fea4-4138-a102-cff4e5d8e797	t	14873	96.82	1.416	0.00200	ATTACC	101.08	2.02	-1.91
ref|NC_001134|	567923	GTAATA	002688d0-fea4-4138-a102-cff4e5d8e797	t	14872	98.98	3.365	0.00175	TATTAC	103.17	2.18	-1.74
ref|NC_001134|	567924	TAATAC	002688d0-fea4-4138-a102-cff4e5d8e797	t	14871	75.54	1.814	0.00075	GTATTA	78.30	2.70	-0.93
ref|NC_001134|	567925	AATACC	002688d0-fea4-4138-a102-cff4e5d8e797	t	14870	98.08	2.580	0.00075	GGTATT	101.10	3.77	-0.72
ref|NC_001134|	567925	AATACC	002688d0-fea4-4138-a102-cff4e5d8e797	t	14869	105.39	1.825	0.00100	GGTATT	101.10	3.77	1.03
ref|NC_001134|	567925	AATACC	002688d0-fea4-4138-a102-cff4e5d8e797	t	14868	105.21	3.222	0.00100	GGTATT	101.10	3.77	0.99
ref|NC_001134|	567926	ATACCT	002688d0-fea4-4138-a102-cff4e5d8e797	t	14867	71.95	2.271	0.00125	AGGTAT	72.33	2.39	-0.14
ref|NC_001134|	567927	TACCTT	002688d0-fea4-4138-a102-cff4e5d8e797	t	14866	69.05	1.038	0.00225	AAGGTA	71.73	1.76	-1.38
ref|NC_001134|	567927	TACCTT	002688d0-fea4-4138-a102-cff4e5d8e797	t	14865	71.30	0.558	0.00125	AAGGTA	71.73	1.76	-0.22
ref|NC_001134|	567927	TACCTT	002688d0-fea4-4138-a102-cff4e5d8e797	t	14864	72.83	0.367	0.00075	AAGGTA	71.73	1.76	0.56
ref|NC_001134|	567927	TACCTT	002688d0-fea4-4138-a102-cff4e5d8e797	t	14863	72.05	1.263	0.00150	AAGGTA	71.73	1.76	0.16
ref|NC_001134|	567928	ACCTTC	002688d0-fea4-4138-a102-cff4e5d8e797	t	14862	78.90	1.061	0.00100	GAAGGT	80.39	1.41	-0.95
ref|NC_001134|	567928	ACCTTC	002688d0-fea4-4138-a102-cff4e5d8e797	t	14861	81.07	0.343	0.00100	GAAGGT	80.39	1.41	0.44
ref|NC_001134|	567929	CCTTCG	002688d0-fea4-4138-a102-cff4e5d8e797	t	14860	76.45	1.513	0.00150	CGAAGG	77.27	1.60	-0.46
ref|NC_001134|	567929	CCTTCG	002688d0-fea4-4138-a102-cff4e5d8e797	t	14859	77.35	0.552	0.00075	CGAAGG	77.27	1.60	0.05
ref|NC_001134|	567929	CCTTCG	002688d0-fea4-4138-a102-cff4e5d8e797	t	14858	75.42	0.759	0.00125	CGAAGG	77.27	1.60	-1.04
ref|NC_001134|	567930	CTTCGC	002688d0-fea4-4138-a102-cff4e5d8e797	t	14857	83.56	2.737	0.00150	GCGAAG	83.60	2.37	-0.02
ref|NC_001134|	567931	TTCGCC	002688d0-fea4-4138-a102-cff4e5d8e797	t	14856	99.47	1.022	0.00075	GGCGAA	98.55	2.25	0.37
ref|NC_001134|	567932	TCGCCT	002688d0-fea4-4138-a102-cff4e5d8e797	t	14855	77.95	1.898	0.00075	AGGCGA	82.02	1.58	-2.33
ref|NC_001134|	567933	CGCCTT	002688d0-fea4-4138-a102-cff4e5d8e797	t	14854	72.24	1.186	0.00200	AAGGCG	72.82	1.68	-0.32
ref|NC_001134|	567934	GCCTTT	002688d0-fea4-4138-a102-cff4e5d8e797	t	14853	78.56	1.621	0.00150	AAAGGC	80.69	1.41	-1.37
ref|NC_001134|	567935	CCTTTA	002688d0-fea4-4138-a102-cff4e5d8e797	t	14852	88.52	4.173	0.00175	TAAAGG	85.63	1.54	1.70
ref|NC_001134|	567936	CTTTAA	002688d0-fea4-4138-a102-cff4e5d8e797	t	14851	89.92	1.810	0.00150	TTAAAG	91.77	2.42	-0.69
ref|NC_001134|	567936	CTTTAA	002688d0-fea4-4138-a102-cff4e5d8e797	t	14850	92.96	1.349	0.00150	TTAAAG	91.77	2.42	0.44
ref|NC_001134|	567936	CTTTAA	002688d0-fea4-4138-a102-cff4e5d8e797	t	14849	90.19	1.760	0.00075	TTAAAG	91.77	2.42	-0.59
ref|NC_001134|	567936	CTTTAA	002688d0-fea4-4138-a102-cff4e5d8e797	t	14848	92.42	1.195	0.00075	TTAAAG	91.77	2.42	0.24
ref|NC_001134|	567937	TTTAAT	002688d0-fea4-4138-a102-cff4e5d8e797	t	14847	105.44	1.733	0.00125	ATTAAA	107.16	2.16	-0.72
ref|NC_001134|	567937	TTTAAT	002688d0-fea4-4138-a102-cff4e5d8e797	t	14846	104.35	0.905	0.00125	ATTAAA	107.16	2.16	-1.18
ref|NC_001134|	567938	TTAATT	002688d0-fea4-4138-a102-cff4e5d8e797	t	14845	109.59	1.528	0.00100	AATTAA	107.88	2.18	0.71
ref|NC_001134|	567938	TTAATT	002688d0-fea4-4138-a102-cff4e5d8e797	t	14844	108.03	0.301	0.00075	AATTAA	107.88	2.18	0.06
ref|NC_001134|	567938	TTAATT	002688d0-fea4-4138-a102-cff4e5d8e797	t	14843	105.02	3.649	0.00175	AATTAA	107.88	2.18	-1.19
ref|NC_001134|	567939	TAATTG	002688d0-fea4-4138-a102-cff4e5d8e797	t	14842	69.09	0.252	0.00075	CAATTA	70.66	2.01	-0.70
ref|NC_001134|	567939	TAATTG	002688d0-fea4-4138-a102-cff4e5d8e797	t	14841	66.59	0.622	0.00200	CAATTA	70.66	2.01	-1.83
ref|NC_001134|	567940	AATTGC	002688d0-fea4-4138-a102-cff4e5d8e797	t	14840	78.82	1.807	0.00125	GCAATT	80.08	2.25	-0.51
ref|NC_001134|	567940	AATTGC	002688d0-fea4-4138-a102-cff4e5d8e797	t	14839	78.34	0.762	0.00150	GCAATT	80.08	2.25	-0.70
ref|NC_001134|	567940	AATTGC	002688d0-fea4-4138-a102-cff4e5d8e797	t	14838	77.68	1.729	0.00200	GCAATT	80.08	2.25	-0.96
ref|NC_001134|	567941	ATTGCA	002688d0-fea4-4138-a102-cff4e5d8e797	t	14837	104.22	1.919	0.00100	TGCAAT	101.97	2.22	0.91
ref|NC_001134|	567942	TTGCAC	002688d0-fea4-4138-a102-cff4e5d8e797	t	14836	96.21	3.162	0.00075	GTGCAA	91.43	1.48	2.92
ref|NC_001134|	567943	TGCACT	002688d0-fea4-4138-a102-cff4e5d8e797	t	14835	102.84	5.973	0.00150	AGTGCA	102.75	2.93	0.03
ref|NC_001134|	567944	GCACTG	002688d0-fea4-4138-a102-cff4e5d8e797	t	14834	67.26	1.515	0.00175	CAGTGC	69.65	2.00	-1.08
ref|NC_001134|	567945	CACTGG	002688d0-fea4-4138-a102-cff4e5d8e797	t	14833	78.13	0.387	0.00075	CCAGTG	78.96	2.41	-0.31
ref|NC_001134|	567945	CACTGG	002688d0-fea4-4138-a102-cff4e5d8e797	t	14832	80.42	1.357	0.00075	CCAGTG	78.96	2.41	0.55
ref|NC_001134|	567945	CACTGG	002688d0-fea4-4138-a102-cff4e5d8e797	t	14831	77.41	1.297	0.00075	CCAGTG	78.96	2.41	-0.58
ref|NC_001134|	567945	CACTGG	002688d0-fea4-4138-a102-cff4e5d8e797	t	14830	83.02	2.989	0.00100	CCAGTG	78.96	2.41	1.52
ref|NC_001134|	567946	ACTGGA	002688d0-fea4-4138-a102-cff4e5d8e797	t	14829	98.34	1.735	0.00100	TCCAGT	98.71	1.84	-0.18
ref|NC_001134|	567947	CTGGAT	002688d0-fea4-4138-a102-cff4e5d8e797	t	14828	103.15	2.095	0.00200	ATCCAG	103.07	1.63	0.05
ref|NC_001134|	567948	TGGATG	002688d0-fea4-4138-a102-cff4e5d8e797	t	14827	119.68	3.205	0.00125	CATCCA	115.89	3.05	1.12
ref|NC_001134|	567948	TGGATG	002688d0-fea4-4138-a102-cff4e5d8e797	t	14826	124.28	0.624	0.00100	CATCCA	115.89	3.05	2.49
ref|NC_001134|	567948	TGGATG	002688d0-fea4-4138-a102-cff4e5d8e797	t	14825	123.13	5.617	0.00200	CATCCA	115.89	3.05	2.15
ref|NC_001134|	567949	GGATGC	002688d0-fea4-4138-a102-cff4e5d8e797	t	14824	81.52	0.598	0.00100	GCATCC	79.83	2.23	0.69
ref|NC_001134|	567949	GGATGC	002688d0-fea4-4138-a102-cff4e5d8e797	t	14823	78.83	0.540	0.00150	GCATCC	79.83	2.23	-0.41
ref|NC_001134|	567949	GGATGC	002688d0-fea4-4138-a102-cff4e5d8e797	t	14822	82.83	1.684	0.00075	GCATCC	79.83	2.23	1.22
ref|NC_001134|	567950	GATGCT	002688d0-fea4-4138-a102-cff4e5d8e797	t	14821	96.65	2.844	0.00125	AGCATC	94.58	2.05	0.91
ref|NC_001134|	567950	GATGCT	002688d0-fea4-4138-a102-cff4e5d8e797	t	14820	93.72	1.713	0.00125	AGCATC	94.58	2.05	-0.38
ref|NC_001134|	567951	ATGCTA	002688d0-fea4-4138-a102-cff4e5d8e797	t	14819	82.32	1.697	0.00175	TAGCAT	85.37	1.88	-1.47
ref|NC_001134|	567952	TGCTAC	002688d0-fea4-4138-a102-cff4e5d8e797	t	14818	80.48	0.637	0.00075	GTAGCA	83.89	2.29	-1.35
ref|NC_001134|	567952	TGCTAC	002688d0-fea4-4138-a102-cff4e5d8e797	t	14817	81.43	0.879	0.00100	GTAGCA	83.89	2.29	-0.97
ref|NC_001134|	567952	TGCTAC	002688d0-fea4-4138-a102-cff4e5d8e797	t	14816	82.09	1.283	0.00250	GTAGCA	83.89	2.29	-0.71
ref|NC_001134|	567953	GCTACG	002688d0-fea4-4138-a102-cff4e5d8e797	t	14815	99.59	3.547	0.00150	CGTAGC	102.68	2.78	-1.00
ref|NC_001134|	567954	CTACGA	002688d0-fea4-4138-a102-cff4e5d8e797	t	14814	84.10	3.084	0.00100	TCGTAG	80.17	2.14	1.66
ref|NC_001134|	567955	TACGAT	002688d0-fea4-4138-a102-cff4e5d8e797	t	14813	95.93	0.537	0.00125	ATCGTA	94.50	5.74	0.22
ref|NC_001134|	567955	TACGAT	002688d0-fea4-4138-a102-cff4e5d8e797	t	14812	98.06	1.194	0.00125	ATCGTA	94.50	5.74	0.56
ref|NC_001134|	567956	ACGATA	002688d0-fea4-4138-a102-cff4e5d8e797	t	14811	115.11	3.274	0.00100	TATCGT	117.63	3.00	-0.76
ref|NC_001134|	567956	ACGATA	002688d0-fea4-4138-a102-cff4e5d8e797	t	14810	120.26	1.366	0.00125	TATCGT	117.63	3.00	0.79
ref|NC_001134|	567956	ACGATA	002688d0-fea4-4138-a102-cff4e5d8e797	t	14809	110.95	11.233	0.00150	TATCGT	117.63	3.00	-2.01
ref|NC_001134|	567957	CGATAG	002688d0-fea4-4138-a102-cff4e5d8e797	t	14808	83.52	1.548	0.00350	CTATCG	86.22	2.46	-0.99
ref|NC_001134|	567958	GATAGA	002688d0-fea4-4138-a102-cff4e5d8e797	t	14807	102.72	4.596	0.00150	TCTATC	104.81	3.04	-0.62
ref|NC_001134|	567959	ATAGAC	002688d0-fea4-4138-a102-cff4e5d8e797	t	14806	94.32	1.813	0.00250	GTCTAT	95.42	1.86	-0.54
ref|NC_001134|	567960	TAGACC	002688d0-fea4-4138-a102-cff4e5d8e797	t	14805	109.54	4.003	0.00275	GGTCTA	110.35	3.02	-0.24
ref|NC_001134|	567961	AGACCA	002688d0-fea4-4138-a102-cff4e5d8e797	t	14804	65.63	0.631	0.00150	TGGTCT	67.33	2.69	-0.57
ref|NC_001134|	567961	AGACCA	002688d0-fea4-4138-a102-cff4e5d8e797	t	14803	63.22	1.329	0.00100	TGGTCT	67.33	2.69	-1.38
ref|NC_001134|	567961	AGACCA	002688d0-fea4-4138-a102-cff4e5d8e797	t	14802	72.35	0.885	0.00100	TGGTCT	67.33	2.69	1.69
ref|NC_001134|	567962	GACCAA	002688d0-fea4-4138-a102-cff4e5d8e797	t	14801	79.37	1.287	0.00175	TTGGTC	79.31	3.42	0.02
ref|NC_001134|	567962	GACCAA	002688d0-fea4-4138-a102-cff4e5d8e797	t	14800	80.08	3.886	0.00100	TTGGTC	79.31	3.42	0.20
ref|NC_001134|	567963	ACCAAC	002688d0-fea4-4138-a102-cff4e5d8e797	t	14799	101.25	1.781	0.00150	GTTGGT	100.96	1.99	0.13
ref|NC_001134|	567964	CCAACT	002688d0-fea4-4138-a102-cff4e5d8e797	t	14798	98.25	6.015	0.00175	AGTTGG	100.91	2.36	-1.01
ref|NC_001134|	567965	CAACTT	002688d0-fea4-4138-a102-cff4e5d8e797	t	14797	66.71	1.085	0.00150	AAGTTG	63.79	2.36	1.12
ref|NC_001134|	567965	CAACTT	002688d0-fea4-4138-a102-cff4e5d8e797	t	14796	60.81	1.020	0.00125	AAGTTG	63.79	2.36	-1.14
ref|NC_001134|	567965	CAACTT	002688d0-fea4-4138-a102-cff4e5d8e797	t	14795	59.44	0.758	0.00200	AAGTTG	63.79	2.36	-1.67
ref|NC_001134|	567965	CAACTT	002688d0-fea4-4138-a102-cff4e5d8e797	t	14794	58.19	1.357	0.00075	AAGTTG	63.79	2.36	-2.15
ref|NC_001134|	567966	AACTTC	002688d0-fea4-4138-a102-cff4e5d8e797	t	14793	75.65	0.792	0.00175	GAAGTT	74.79	1.49	0.53
ref|NC_001134|	567967	ACTTCT	002688d0-fea4-4138-a102-cff4e5d8e797	t	14792	74.01	1.332	0.00150	AGAAGT	76.60	1.60	-1.47
ref|NC_001134|	567968	CTTCTG	002688d0-fea4-4138-a102-cff4e5d8e797	t	14791	77.28	0.990	0.00100	CAGAAG	77.09	1.83	0.09
ref|NC_001134|	567969	TTCTGT	002688d0-fea4-4138-a102-cff4e5d8e797	t	14790	85.87	2.310	0.00125	ACAGAA	88.20	2.60	-0.81
ref|NC_001134|	567970	TCTGTC	002688d0-fea4-4138-a102-cff4e5d8e797	t	14789	102.18	2.939	0.00175	GACAGA	103.63	2.29	-0.57
ref|NC_001134|	567971	CTGTCC	002688d0-fea4-4138-a102-cff4e5d8e797	t	14788	84.43	2.338	0.00125	GGACAG	80.63	2.49	1.38
ref|NC_001134|	567971	CTGTCC	002688d0-fea4-4138-a102-cff4e5d8e797	t	14787	78.13	1.053	0.00075	GGACAG	80.63	2.49	-0.91
ref|NC_001134|	567972	TGTCCT	002688d0-fea4-4138-a102-cff4e5d8e797	t	14786	59.02	2.652	0.00175	AGGACA	60.91	2.33	-0.74
ref|NC_001134|	567973	GTCCTT	002688d0-fea4-4138-a102-cff4e5d8e797	t	14785	73.92	0.552	0.00075	AAGGAC	73.52	1.83	0.19
ref|NC_001134|	567973	GTCCTT	002688d0-fea4-4138-a102-cff4e5d8e797	t	14784	69.64	1.564	0.00100	AAGGAC	73.52	1.83	-1.92
ref|NC_001134|	567974	TCCTTC	002688d0-fea4-4138-a102-cff4e5d8e797	t	14783	81.30	1.232	0.00250	GAAGGA	82.15	1.41	-0.55
ref|NC_001134|	567975	CCTTCA	002688d0-fea4-4138-a102-cff4e5d8e797	t	14782	72.13	1.063	0.00125	TGAAGG	75.60	1.60	-1.96
ref|NC_001134|	567976	CTTCAA	002688d0-fea4-4138-a102-cff4e5d8e797	t	14781	81.57	1.882	0.00250	TTGAAG	84.03	3.08	-0.72
ref|NC_001134|	567977	TTCAAT	002688d0-fea4-4138-a102-cff4e5d8e797	t	14780	99.65	1.307	0.00100	ATTGAA	103.69	2.11	-1.73
ref|NC_001134|	567977	TTCAAT	002688d0-fea4-4138-a102-cff4e5d8e797	t	14779	102.54	0.668	0.00075	ATTGAA	103.69	2.11	-0.49
ref|NC_001134|	567978	TCAATT	002688d0-fea4-4138-a102-cff4e5d8e797	t	14778	105.12	1.188	0.00100	AATTGA	105.36	2.20	-0.10
ref|NC_001134|	567979	CAATTC	002688d0-fea4-4138-a102-cff4e5d8e797	t	14777	70.22	1.707	0.00100	GAATTG	69.07	2.01	0.52
ref|NC_001134|	567980	AATTCT	002688d0-fea4-4138-a102-cff4e5d8e797	t	14776	67.10	0.704	0.00100	AGAATT	69.04	1.95	-0.90
ref|NC_001134|	567980	AATTCT	002688d0-fea4-4138-a102-cff4e5d8e797	t	14775	66.27	2.911	0.00125	AGAATT	69.04	1.95	-1.28
ref|NC_001134|	567981	ATTCTA	002688d0-fea4-4138-a102-cff4e5d8e797	t	14774	83.81	3.063	0.00125	TAGAAT	78.04	1.83	2.85
ref|NC_001134|	567982	TTCTAC	002688d0-fea4-4138-a102-cff4e5d8e797	t	14773	89.66	2.982	0.00100	GTAGAA	89.37	2.32	0.11
ref|NC_001134|	567983	TCTACA	002688d0-fea4-4138-a102-cff4e5d8e797	t	14772	103.85	1.209	0.00100	TGTAGA	103.09	2.78	0.25
ref|NC_001134|	567983	TCTACA	002688d0-fea4-4138-a102-cff4e5d8e797	t	14771	103.33	0.814	0.00200	TGTAGA	103.09	2.78	0.08
ref|NC_001134|	567983	TCTACA	002688d0-fea4-4138-a102-cff4e5d8e797	t	14770	104.08	0.599	0.00100	TGTAGA	103.09	2.78	0.32
ref|NC_001134|	567984	CTACAA	002688d0-fea4-4138-a102-cff4e5d8e797	t	14769	82.34	1.119	0.00100	TTGTAG	83.85	2.23	-0.61
ref|NC_001134|	567984	CTACAA	002688d0-fea4-4138-a102-cff4e5d8e797	t	14768	82.36	3.259	0.00125	TTGTAG	83.85	2.23	-0.60
ref|NC_001134|	567985	TACAAG	002688d0-fea4-4138-a102-cff4e5d8e797	t	14767	100.11	2.442	0.00175	CTTGTA	99.34	2.51	0.28
ref|NC_001134|	567986	ACAAGA	002688d0-fea4-4138-a102-cff4e5d8e797	t	14766	98.98	1.995	0.00175	TCTTGT	99.77	1.89	-0.38
ref|NC_001134|	567987	CAAGAT	002688d0-fea4-4138-a102-cff4e5d8e797	t	14765	86.13	2.413	0.00100	ATCTTG	88.27	2.37	-0.81
ref|NC_001134|	567988	AAGATT	002688d0-fea4-4138-a102-cff4e5d8e797	t	14764	118.18	2.766	0.00100	AATCTT	118.77	3.10	-0.17
ref|NC_001134|	567989	AGATTC	002688d0-fea4-4138-a102-cff4e5d8e797	t	14763	71.91	2.069	0.00125	GAATCT	74.16	2.23	-0.91
ref|NC_001134|	567990	GATTCA	002688d0-fea4-4138-a102-cff4e5d8e797	t	14762	64.81	2.428	0.00225	TGAATC	65.98	1.95	-0.54
ref|NC_001134|	567991	ATTCAG	002688d0-fea4-4138-a102-cff4e5d8e797	t	14761	82.79	1.322	0.00100	CTGAAT	84.20	3.08	-0.41
ref|NC_001134|	567991	ATTCAG	002688d0-fea4-4138-a102-cff4e5d8e797	t	14760	84.28	1.247	0.00075	CTGAAT	84.20	3.08	0.03
ref|NC_001134|	567992	TTCAGT	002688d0-fea4-4138-a102-cff4e5d8e797	t	14759	103.59	1.762	0.00225	ACTGAA	105.11	2.51	-0.55
ref|NC_001134|	567993	TCAGTT	002688d0-fea4-4138-a102-cff4e5d8e797	t	14758	98.75	0.031	0.00075	AACTGA	98.74	1.64	0.00
ref|NC_001134|	567993	TCAGTT	002688d0-fea4-4138-a102-cff4e5d8e797	t	14757	95.67	2.215	0.00200	NNNNNN	0.00	0.00	inf
ref|NC_001134|	567995	AGTTCT	002688d0-fea4-4138-a102-cff4e5d8e797	t	14756	73.03	3.890	0.00225	AGAACT	69.48	2.18	1.47
ref|NC_001134|	567996	GTTCTT	002688d0-fea4-4138-a102-cff4e5d8e797	t	14755	75.18	2.051	0.00075	AAGAAC	76.76	1.83	-0.78
ref|NC_001134|	567997	TTCTTT	002688d0-fea4-4138-a102-cff4e5d8e797	t	14754	82.83	2.281	0.00150	AAAGAA	84.35	1.46	-0.94
ref|NC_001134|	567997	TTCTTT	002688d0-fea4-4138-a102-cff4e5d8e797	t	14753	99.18	3.093	0.00200	NNNNNN	0.00	0.00	inf
ref|NC_001134|	568000	TTTGGA	002688d0-fea4-4138-a102-cff4e5d8e797	t	14752	97.18	1.477	0.00075	TCCAAA	102.63	1.63	-3.02
ref|NC_001134|	568001	TTGGAG	002688d0-fea4-4138-a102-cff4e5d8e797	t	14751	107.48	2.071	0.00075	CTCCAA	103.10	1.63	2.43
ref|NC_001134|	568002	TGGAGA	002688d0-fea4-4138-a102-cff4e5d8e797	t	14750	108.96	8.062	0.00150	TCTCCA	113.60	2.47	-1.70
ref|NC_001134|	568002	TGGAGA	002688d0-fea4-4138-a102-cff4e5d8e797	t	14749	116.28	2.180	0.00075	TCTCCA	113.60	2.47	0.98
ref|NC_001134|	568003	GGAGAC	002688d0-fea4-4138-a102-cff4e5d8e797	t	14748	91.83	0.556	0.00100	GTCTCC	90.37	2.33	0.57
ref|NC_001134|	568003	GGAGAC	002688d0-fea4-4138-a102-cff4e5d8e797	t	14747	91.81	1.682	0.00225	GTCTCC	90.37	2.33	0.56
ref|NC_001134|	568003	GGAGAC	002688d0-fea4-4138-a102-cff4e5d8e797	t	14746	90.29	1.168	0.00100	GTCTCC	90.37	2.33	-0.03
ref|NC_001134|	568003	GGAGAC	002688d0-fea4-4138-a102-cff4e5d8e797	t	14745	94.59	2.658	0.00100	GTCTCC	90.37	2.33	1.64
ref|NC_001134|	568004	GAGACT	002688d0-fea4-4138-a102-cff4e5d8e797	t	14744	113.24	2.977	0.00150	AGTCTC	113.11	3.02	0.04
ref|NC_001134|	568005	AGACTT	002688d0-fea4-4138-a102-cff4e5d8e797	t	14743	72.14	5.323	0.00150	AAGTCT	69.38	2.42	1.03
ref|NC_001134|	568005	AGACTT	002688d0-fea4-4138-a102-cff4e5d8e797	t	14742	65.24	1.254	0.00150	AAGTCT	69.38	2.42	-1.55
ref|NC_001134|	568006	GACTTC	002688d0-fea4-4138-a102-cff4e5d8e797	t	14741	72.10	0.804	0.00125	GAAGTC	73.90	1.49	-1.10
ref|NC_001134|	568006	GACTTC	002688d0-fea4-4138-a102-cff4e5d8e797	t	14740	73.61	1.233	0.00125	GAAGTC	73.90	1.49	-0.17
ref|NC_001134|	568006	GACTTC	002688d0-fea4-4138-a102-cff4e5d8e797	t	14739	71.76	0.366	0.00100	GAAGTC	73.90	1.49	-1.30
ref|NC_001134|	568007	ACTTCA	002688d0-fea4-4138-a102-cff4e5d8e797	t	14738	75.39	0.872	0.00125	TGAAGT	75.22	1.60	0.09
ref|NC_001134|	568008	CTTCAC	002688d0-fea4-4138-a102-cff4e5d8e797	t	14737	88.62	2.155	0.00275	GTGAAG	84.08	3.08	1.34
ref|NC_001134|	568008	CTTCAC	002688d0-fea4-4138-a102-cff4e5d8e797	t	14736	91.26	0.880	0.00125	GTGAAG	84.08	3.08	2.11
ref|NC_001134|	568009	TTCACT	002688d0-fea4-4138-a102-cff4e5d8e797	t	14735	97.03	2.440	0.00100	AGTGAA	104.61	2.87	-2.39
ref|NC_001134|	568010	TCACTG	002688d0-fea4-4138-a102-cff4e5d8e797	t	14734	72.32	4.596	0.00150	CAGTGA	73.20	2.00	-0.40
ref|NC_001134|	568011	CACTGG	002688d0-fea4-4138-a102-cff4e5d8e797	t	14733	81.13	1.573	0.00175	CCAGTG	78.96	2.41	0.82
ref|NC_001134|	568011	CACTGG	002688d0-fea4-4138-a102-cff4e5d8e797	t	14732	80.09	1.581	0.00125	CCAGTG	78.96	2.41	0.42
ref|NC_001134|	568012	ACTGGC	002688d0-fea4-4138-a102-cff4e5d8e797	t	14731	101.19	1.828	0.00200	GCCAGT	99.36	1.84	0.90
ref|NC_001134|	568013	CTGGCA	002688d0-fea4-4138-a102-cff4e5d8e797	t	14730	98.84	0.555	0.00150	TGCCAG	103.53	1.97	-2.16
ref|NC_001134|	568014	TGGCAC	002688d0-fea4-4138-a102-cff4e5d8e797	t	14729	87.67	0.556	0.00100	GTGCCA	88.13	1.67	-0.25
ref|NC_001134|	568014	TGGCAC	002688d0-fea4-4138-a102-cff4e5d8e797	t	14728	89.34	0.527	0.00075	GTGCCA	88.13	1.67	0.66
ref|NC_001134|	568015	GGCACT	002688d0-fea4-4138-a102-cff4e5d8e797	t	14727	102.96	1.733	0.00150	AGTGCC	102.20	2.93	0.24
ref|NC_001134|	568015	GGCACT	002688d0-fea4-4138-a102-cff4e5d8e797	t	14726	101.22	4.933	0.00150	AGTGCC	102.20	2.93	-0.30
ref|NC_001134|	568015	GGCACT	002688d0-fea4-4138-a102-cff4e5d8e797	t	14725	76.62	5.536	0.00125	NNNNNN	0.00	0.00	inf
ref|NC_001134|	568015	GGCACT	002688d0-fea4-4138-a102-cff4e5d8e797	t	14724	100.01	3.492	0.00100	AGTGCC	102.20	2.93	-0.68
ref|NC_001134|	568015	GGCACT	002688d0-fea4-4138-a102-cff4e5d8e797	t	14723	100.96	0.860	0.00100	AGTGCC	102.20	2.93	-0.38
ref|NC_001134|	568015	GGCACT	002688d0-fea4-4138-a102-cff4e5d8e797	t	14722	105.98	1.103	0.00075	AGTGCC	102.20	2.93	1.17
ref|NC_001134|	568015	GGCACT	002688d0-fea4-4138-a102-cff4e5d8e797	t	14721	100.07	1.742	0.00075	AGTGCC	102.20	2.93	-0.66
ref|NC_001134|	568015	GGCACT	002688d0-fea4-4138-a102-cff4e5d8e797	t	14720	93.26	1.730	0.00075	NNNNNN	0.00	0.00	inf
ref|NC_001134|	568021	TAATGC	002688d0-fea4-4138-a102-cff4e5d8e797	t	14719	77.35	2.979	0.00075	GCATTA	75.60	2.43	0.65
ref|NC_001134|	568022	AATGCA	002688d0-fea4-4138-a102-cff4e5d8e797	t	14718	92.33	2.701	0.00100	TGCATT	93.48	2.05	-0.51
ref|NC_001134|	568023	ATGCAC	002688d0-fea4-4138-a102-cff4e5d8e797	t	14717	86.72	1.292	0.00100	GTGCAT	89.93	1.48	-1.96
ref|NC_001134|	568024	TGCACC	002688d0-fea4-4138-a102-cff4e5d8e797	t	14716	90.07	3.699	0.00250	GGTGCA	99.47	2.93	-2.90
ref|NC_001134|	568025	GCACCC	002688d0-fea4-4138-a102-cff4e5d8e797	t	14715	65.33	0.935	0.00125	GGGTGC	65.96	2.13	-0.27
ref|NC_001134|	568026	CACCCG	002688d0-fea4-4138-a102-cff4e5d8e797	t	14714	73.67	3.078	0.00075	CGGGTG	68.24	1.63	3.00
ref|NC_001134|	568027	ACCCGG	002688d0-fea4-4138-a102-cff4e5d8e797	t	14713	91.18	3.072	0.00150	CCGGGT	83.08	2.35	3.11
ref|NC_001134|	568028	CCCGGT	002688d0-fea4-4138-a102-cff4e5d8e797	t	14712	99.73	0.871	0.00175	ACCGGG	97.57	1.75	1.11
ref|NC_001134|	568028	CCCGGT	002688d0-fea4-4138-a102-cff4e5d8e797	t	14711	97.84	0.143	0.00075	ACCGGG	97.57	1.75	0.14
ref|NC_001134|	568028	CCCGGT	002688d0-fea4-4138-a102-cff4e5d8e797	t	14710	99.73	1.212	0.00175	ACCGGG	97.57	1.75	1.11
ref|NC_001134|	568029	CCGGTT	002688d0-fea4-4138-a102-cff4e5d8e797	t	14709	107.48	0.856	0.00075	AACCGG	105.64	1.90	0.88
ref|NC_001134|	568030	CGGTTG	002688d0-fea4-4138-a102-cff4e5d8e797	t	14708	87.42	3.695	0.00200	CAACCG	85.35	1.84	1.02
ref|NC_001134|	568030	CGGTTG	002688d0-fea4-4138-a102-cff4e5d8e797	t	14707	84.23	1.193	0.00175	CAACCG	85.35	1.84	-0.55
ref|NC_001134|	568031	GGTTGG	002688d0-fea4-4138-a102-cff4e5d8e797	t	14706	79.10	0.988	0.00150	CCAACC	81.84	2.16	-1.15
ref|NC_001134|	568032	GTTGGT	002688d0-fea4-4138-a102-cff4e5d8e797	t	14705	105.44	6.043	0.00200	ACCAAC	101.47	1.63	2.20
ref|NC_001134|	568033	TTGGTC	002688d0-fea4-4138-a102-cff4e5d8e797	t	14704	107.36	0.368	0.00075	GACCAA	106.82	1.88	0.26
ref|NC_001134|	568033	TTGGTC	002688d0-fea4-4138-a102-cff4e5d8e797	t	14703	109.11	1.349	0.00075	GACCAA	106.82	1.88	1.10
ref|NC_001134|	568033	TTGGTC	002688d0-fea4-4138-a102-cff4e5d8e797	t	14702	108.58	1.486	0.00125	GACCAA	106.82	1.88	0.85
ref|NC_001134|	568034	TGGTCT	002688d0-fea4-4138-a102-cff4e5d8e797	t	14701	83.34	1.057	0.00125	AGACCA	80.71	2.20	1.08
ref|NC_001134|	568034	TGGTCT	002688d0-fea4-4138-a102-cff4e5d8e797	t	14700	79.28	1.056	0.00075	AGACCA	80.71	2.20	-0.59
ref|NC_001134|	568035	GGTCTT	002688d0-fea4-4138-a102-cff4e5d8e797	t	14699	64.50	2.594	0.00250	AAGACC	67.42	2.14	-1.23
ref|NC_001134|	568036	GTCTTG	002688d0-fea4-4138-a102-cff4e5d8e797	t	14698	79.97	1.587	0.00150	CAAGAC	80.38	1.46	-0.25
ref|NC_001134|	568037	TCTTGT	002688d0-fea4-4138-a102-cff4e5d8e797	t	14697	93.05	3.017	0.00200	ACAAGA	91.02	2.82	0.65
ref|NC_001134|	568038	CTTGTT	002688d0-fea4-4138-a102-cff4e5d8e797	t	14696	108.36	0.981	0.00150	AACAAG	106.83	2.19	0.63
ref|NC_001134|	568039	TTGTTT	002688d0-fea4-4138-a102-cff4e5d8e797	t	14695	87.32	2.818	0.00150	AAACAA	88.26	1.96	-0.43
ref|NC_001134|	568040	TGTTTA	002688d0-fea4-4138-a102-cff4e5d8e797	t	14694	75.53	1.691	0.00125	TAAACA	78.57	1.71	-1.61
ref|NC_001134|	568040	TGTTTA	002688d0-fea4-4138-a102-cff4e5d8e797	t	14693	77.17	0.589	0.00075	TAAACA	78.57	1.71	-0.74
ref|NC_001134|	568040	TGTTTA	002688d0-fea4-4138-a102-cff4e5d8e797	t	14692	78.71	0.604	0.00125	TAAACA	78.57	1.71	0.08
ref|NC_001134|	568041	GTTTAT	002688d0-fea4-4138-a102-cff4e5d8e797	t	14691	93.55	3.727	0.00200	ATAAAC	91.16	2.42	0.89
ref|NC_001134|	568042	TTTATT	002688d0-fea4-4138-a102-cff4e5d8e797	t	14690	114.84	1.830	0.00150	AATAAA	110.63	3.16	1.20
ref|NC_001134|	568043	TTATTT	002688d0-fea4-4138-a102-cff4e5d8e797	t	14689	82.11	1.102	0.00100	AAATAA	82.70	1.98	-0.27
ref|NC_001134|	568043	TTATTT	002688d0-fea4-4138-a102-cff4e5d8e797	t	14688	80.60	0.513	0.00075	AAATAA	82.70	1.98	-0.96
ref|NC_001134|	568044	TATTTG	002688d0-fea4-4138-a102-cff4e5d8e797	t	14687	77.47	2.150	0.00150	CAAATA	76.19	1.54	0.75
ref|NC_001134|	568044	TATTTG	002688d0-fea4-4138-a102-cff4e5d8e797	t	14686	96.33	0.339	0.00075	NNNNNN	0.00	0.00	inf
ref|NC_001134|	568047	TTGCAA	002688d0-fea4-4138-a102-cff4e5d8e797	t	14685	90.86	0.820	0.00125	TTGCAA	91.19	1.48	-0.20
ref|NC_001134|	568048	TGCAAA	002688d0-fea4-4138-a102-cff4e5d8e797	t	14684	96.09	0.690	0.00075	TTTGCA	98.65	2.07	-1.12
ref|NC_001134|	568049	GCAAAA	002688d0-fea4-4138-a102-cff4e5d8e797	t	14683	97.48	2.074	0.00100	TTTTGC	94.38	1.62	1.72
ref|NC_001134|	568050	CAAAAA	002688d0-fea4-4138-a102-cff4e5d8e797	t	14682	88.08	2.026	0.00125	TTTTTG	90.69	1.51	-1.56
ref|NC_001134|	568050	CAAAAA	002688d0-fea4-4138-a102-cff4e5d8e797	t	14681	94.11	1.179	0.00075	TTTTTG	90.69	1.51	2.04
ref|NC_001134|	568050	CAAAAA	002688d0-fea4-4138-a102-cff4e5d8e797	t	14680	101.64	1.258	0.00100	NNNNNN	0.00	0.00	inf
ref|NC_001134|	568051	AAAAAC	002688d0-fea4-4138-a102-cff4e5d8e797	t	14679	94.04	2.046	0.00100	GTTTTT	90.26	1.51	2.26
ref|NC_001134|	568052	AAAACC	002688d0-fea4-4138-a102-cff4e5d8e797	t	14678	87.95	3.122	0.00425	GGTTTT	89.52	1.91	-0.74
ref|NC_001134|	568053	AAACCA	002688d0-fea4-4138-a102-cff4e5d8e797	t	14677	58.70	1.062	0.00100	TGGTTT	61.49	2.62	-0.96
ref|NC_001134|	568054	AACCAG	002688d0-fea4-4138-a102-cff4e5d8e797	t	14676	81.06	3.760	0.00125	CTGGTT	81.43	3.42	-0.10
ref|NC_001134|	568054	AACCAG	002688d0-fea4-4138-a102-cff4e5d8e797	t	14675	91.60	2.239	0.00100	NNNNNN	0.00	0.00	inf
ref|NC_001134|	568056	CCAGCA	002688d0-fea4-4138-a102-cff4e5d8e797	t	14674	95.10	1.765	0.00150	TGCTGG	93.61	1.68	0.80
ref|NC_001134|	568057	CAGCAG	002688d0-fea4-4138-a102-cff4e5d8e797	t	14673	90.25	1.338	0.00125	CTGCTG	87.55	1.84	1.33
ref|NC_001134|	568058	AGCAGT	002688d0-fea4-4138-a102-cff4e5d8e797	t	14672	100.09	2.809	0.00175	ACTGCT	103.89	2.57	-1.34
ref|NC_001134|	568059	GCAGTG	002688d0-fea4-4138-a102-cff4e5d8e797	t	14671	91.06	1.534	0.00150	CACTGC	93.49	1.64	-1.34
ref|NC_001134|	568060	CAGTGC	002688d0-fea4-4138-a102-cff4e5d8e797	t	14670	87.58	1.660	0.00100	GCACTG	88.35	1.56	-0.45
ref|NC_001134|	568061	AGTGCT	002688d0-fea4-4138-a102-cff4e5d8e797	t	14669	95.31	1.314	0.00075	AGCACT	96.69	1.73	-0.72
ref|NC_001134|	568062	GTGCTG	002688d0-fea4-4138-a102-cff4e5d8e797	t	14668	82.38	1.176	0.00100	CAGCAC	84.42	1.88	-0.98
ref|NC_001134|	568062	GTGCTG	002688d0-fea4-4138-a102-cff4e5d8e797	t	14667	83.74	0.766	0.00150	CAGCAC	84.42	1.88	-0.33
ref|NC_001134|	568063	TGCTGC	002688d0-fea4-4138-a102-cff4e5d8e797	t	14666	85.04	1.515	0.00125	GCAGCA	82.01	2.08	1.32
ref|NC_001134|	568064	GCTGCA	002688d0-fea4-4138-a102-cff4e5d8e797	t	14665	95.90	3.185	0.00100	TGCAGC	97.68	2.29	-0.70
ref|NC_001134|	568065	CTGCAT	002688d0-fea4-4138-a102-cff4e5d8e797	t	14664	93.21	1.614	0.00125	ATGCAG	92.35	1.48	0.53
ref|NC_001134|	568066	TGCATC	002688d0-fea4-4138-a102-cff4e5d8e797	t	14663	109.26	2.365	0.00175	GATGCA	105.67	3.13	1.04
ref|NC_001134|	568066	TGCATC	002688d0-fea4-4138-a102-cff4e5d8e797	t	14662	97.48	8.841	0.00075	GATGCA	105.67	3.13	-2.36
ref|NC_001134|	568066	TGCATC	002688d0-fea4-4138-a102-cff4e5d8e797	t	14661	110.32	1.741	0.00125	GATGCA	105.67	3.13	1.34
ref|NC_001134|	568066	TGCATC	002688d0-fea4-4138-a102-cff4e5d8e797	t	14660	103.73	8.899	0.00175	GATGCA	105.67	3.13	-0.56
ref|NC_001134|	568066	TGCATC	002688d0-fea4-4138-a102-cff4e5d8e797	t	14659	112.08	1.498	0.00100	GATGCA	105.67	3.13	1.85
ref|NC_001134|	568067	GCATCT	002688d0-fea4-4138-a102-cff4e5d8e797	t	14658	73.90	7.690	0.00125	AGATGC	73.09	2.06	0.36
ref|NC_001134|	568068	CATCTT	002688d0-fea4-4138-a102-cff4e5d8e797	t	14657	65.39	1.347	0.00100	AAGATG	68.12	1.85	-1.33
ref|NC_001134|	568069	ATCTTG	002688d0-fea4-4138-a102-cff4e5d8e797	t	14656	78.31	1.085	0.00125	CAAGAT	81.74	1.46	-2.12
ref|NC_001134|	568070	TCTTGC	002688d0-fea4-4138-a102-cff4e5d8e797	t	14655	86.00	1.249	0.00100	GCAAGA	89.87	2.82	-1.24
ref|NC_001134|	568071	CTTGCA	002688d0-fea4-4138-a102-cff4e5d8e797	t	14654	102.18	2.667	0.00175	TGCAAG	102.64	2.22	-0.19
ref|NC_001134|	568071	CTTGCA	002688d0-fea4-4138-a102-cff4e5d8e797	t	14653	102.96	1.259	0.00075	TGCAAG	102.64	2.22	0.13
ref|NC_001134|	568072	TTGCAA	002688d0-fea4-4138-a102-cff4e5d8e797	t	14652	90.36	0.812	0.00125	TTGCAA	91.19	1.48	-0.51
ref|NC_001134|	568073	TGCAAT	002688d0-fea4-4138-a102-cff4e5d8e797	t	14651	101.70	0.823	0.00150	ATTGCA	100.78	2.07	0.40
ref|NC_001134|	568074	GCAATT	002688d0-fea4-4138-a102-cff4e5d8e797	t	14650	98.67	3.625	0.00250	AATTGC	101.45	2.20	-1.14
ref|NC_001134|	568075	CAATTC	002688d0-fea4-4138-a102-cff4e5d8e797	t	14649	68.19	1.816	0.00125	GAATTG	69.07	2.01	-0.40
ref|NC_001134|	568076	AATTCT	002688d0-fea4-4138-a102-cff4e5d8e797	t	14648	68.57	1.194	0.00200	AGAATT	69.04	1.95	-0.22
ref|NC_001134|	568077	ATTCTT	002688d0-fea4-4138-a102-cff4e5d8e797	t	14647	78.04	2.918	0.00150	AAGAAT	77.19	1.83	0.42
ref|NC_001134|	568077	ATTCTT	002688d0-fea4-4138-a102-cff4e5d8e797	t	14646	73.73	0.469	0.00075	NNNNNN	0.00	0.00	inf
ref|NC_001134|	568082	TCTTCC	002688d0-fea4-4138-a102-cff4e5d8e797	t	14645	75.78	1.168	0.00075	GGAAGA	73.91	1.60	1.06
ref|NC_001134|	568082	TCTTCC	002688d0-fea4-4138-a102-cff4e5d8e797	t	14644	74.22	0.950	0.00075	GGAAGA	73.91	1.60	0.18
ref|NC_001134|	568082	TCTTCC	002688d0-fea4-4138-a102-cff4e5d8e797	t	14643	76.78	1.495	0.00150	GGAAGA	73.91	1.60	1.63
ref|NC_001134|	568083	CTTCCT	002688d0-fea4-4138-a102-cff4e5d8e797	t	14642	69.76	2.038	0.00150	AGGAAG	71.22	1.83	-0.72
ref|NC_001134|	568083	CTTCCT	002688d0-fea4-4138-a102-cff4e5d8e797	t	14641	73.70	1.329	0.00100	AGGAAG	71.22	1.83	1.22
ref|NC_001134|	568084	TTCCTG	002688d0-fea4-4138-a102-cff4e5d8e797	t	14640	73.64	2.084	0.00175	CAGGAA	77.78	1.83	-2.04
ref|NC_001134|	568085	TCCTGT	002688d0-fea4-4138-a102-cff4e5d8e797	t	14639	84.46	0.809	0.00100	ACAGGA	87.99	2.50	-1.27
ref|NC_001134|	568085	TCCTGT	002688d0-fea4-4138-a102-cff4e5d8e797	t	14638	86.78	2.279	0.00150	ACAGGA	87.99	2.50	-0.43
ref|NC_001134|	568086	CCTGTA	002688d0-fea4-4138-a102-cff4e5d8e797	t	14637	100.82	0.409	0.00100	TACAGG	102.35	2.29	-0.60
ref|NC_001134|	568086	CCTGTA	002688d0-fea4-4138-a102-cff4e5d8e797	t	14636	101.28	0.668	0.00075	TACAGG	102.35	2.29	-0.42
ref|NC_001134|	568087	CTGTAA	002688d0-fea4-4138-a102-cff4e5d8e797	t	14635	92.70	1.731	0.00175	TTACAG	93.56	1.32	-0.59
ref|NC_001134|	568088	TGTAAC	002688d0-fea4-4138-a102-cff4e5d8e797	t	14634	99.59	0.880	0.00075	GTTACA	99.68	2.02	-0.04
ref|NC_001134|	568089	GTAACA	002688d0-fea4-4138-a102-cff4e5d8e797	t	14633	98.09	1.052	0.00125	TGTTAC	98.46	2.40	-0.14
ref|NC_001134|	568089	GTAACA	002688d0-fea4-4138-a102-cff4e5d8e797	t	14632	96.40	0.668	0.00075	TGTTAC	98.46	2.40	-0.78
ref|NC_001134|	568089	GTAACA	002688d0-fea4-4138-a102-cff4e5d8e797	t	14631	99.35	1.388	0.00075	TGTTAC	98.46	2.40	0.33
ref|NC_001134|	568090	TAACAT	002688d0-fea4-4138-a102-cff4e5d8e797	t	14630	76.97	1.514	0.00175	ATGTTA	78.10	3.04	-0.34
ref|NC_001134|	568090	TAACAT	002688d0-fea4-4138-a102-cff4e5d8e797	t	14629	75.42	0.387	0.00075	ATGTTA	78.10	3.04	-0.80
ref|NC_001134|	568090	TAACAT	002688d0-fea4-4138-a102-cff4e5d8e797	t	14628	78.41	0.514	0.00100	ATGTTA	78.10	3.04	0.09
ref|NC_001134|	568091	AACATC	002688d0-fea4-4138-a102-cff4e5d8e797	t	14627	110.88	3.705	0.00225	GATGTT	110.89	3.57	-0.00
ref|NC_001134|	568091	AACATC	002688d0-fea4-4138-a102-cff4e5d8e797	t	14626	111.40	2.061	0.00125	GATGTT	110.89	3.57	0.13
ref|NC_001134|	568092	ACATCA	002688d0-fea4-4138-a102-cff4e5d8e797	t	14625	69.09	1.505	0.00175	TGATGT	72.48	2.06	-1.49
ref|NC_001134|	568092	ACATCA	002688d0-fea4-4138-a102-cff4e5d8e797	t	14624	67.23	0.749	0.00075	TGATGT	72.48	2.06	-2.31
ref|NC_001134|	568093	CATCAA	002688d0-fea4-4138-a102-cff4e5d8e797	t	14623	70.09	3.011	0.00150	TTGATG	74.25	2.69	-1.40
ref|NC_001134|	568094	ATCAAA	002688d0-fea4-4138-a102-cff4e5d8e797	t	14622	98.78	0.942	0.00125	TTTGAT	99.80	2.11	-0.43
ref|NC_001134|	568095	TCAAAT	002688d0-fea4-4138-a102-cff4e5d8e797	t	14621	100.73	0.853	0.00125	ATTTGA	100.17	1.62	0.31
ref|NC_001134|	568095	TCAAAT	002688d0-fea4-4138-a102-cff4e5d8e797	t	14620	98.26	0.830	0.00150	ATTTGA	100.17	1.62	-1.06
ref|NC_001134|	568095	TCAAAT	002688d0-fea4-4138-a102-cff4e5d8e797	t	14619	101.34	0.938	0.00075	ATTTGA	100.17	1.62	0.65
ref|NC_001134|	568095	TCAAAT	002688d0-fea4-4138-a102-cff4e5d8e797	t	14618	98.08	0.305	0.00075	ATTTGA	100.17	1.62	-1.16
ref|NC_001134|	568095	TCAAAT	002688d0-fea4-4138-a102-cff4e5d8e797	t	14617	98.97	0.933	0.00100	ATTTGA	100.17	1.62	-0.67
ref|NC_001134|	568095	TCAAAT	002688d0-fea4-4138-a102-cff4e5d8e797	t	14616	100.84	1.392	0.00125	ATTTGA	100.17	1.62	0.38
ref|NC_001134|	568096	CAAATG	002688d0-fea4-4138-a102-cff4e5d8e797	t	14615	93.40	1.028	0.00175	CATTTG	93.98	1.93	-0.27
ref|NC_001134|	568096	CAAATG	002688d0-fea4-4138-a102-cff4e5d8e797	t	14614	92.64	1.514	0.00100	CATTTG	93.98	1.93	-0.63
ref|NC_001134|	568096	CAAATG	002688d0-fea4-4138-a102-cff4e5d8e797	t	14613	90.49	0.337	0.00075	CATTTG	93.98	1.93	-1.64
ref|NC_001134|	568097	AAATGA	002688d0-fea4-4138-a102-cff4e5d8e797	t	14612	69.66	1.598	0.00200	TCATTT	74.16	2.43	-1.67
ref|NC_001134|	568098	AATGAA	002688d0-fea4-4138-a102-cff4e5d8e797	t	14611	89.93	0.150	0.00100	TTCATT	93.79	2.47	-1.41
ref|NC_001134|	568098	AATGAA	002688d0-fea4-4138-a102-cff4e5d8e797	t	14610	91.48	0.835	0.00150	TTCATT	93.79	2.47	-0.84
ref|NC_001134|	568098	AATGAA	002688d0-fea4-4138-a102-cff4e5d8e797	t	14609	89.77	0.690	0.00075	TTCATT	93.79	2.47	-1.47
ref|NC_001134|	568098	AATGAA	002688d0-fea4-4138-a102-cff4e5d8e797	t	14608	91.97	0.513	0.00100	TTCATT	93.79	2.47	-0.67
ref|NC_001134|	568098	AATGAA	002688d0-fea4-4138-a102-cff4e5d8e797	t	14607	94.23	0.951	0.00150	TTCATT	93.79	2.47	0.16
ref|NC_001134|	568099	ATGAAG	002688d0-fea4-4138-a102-cff4e5d8e797	t	14606	107.56	0.823	0.00100	CTTCAT	107.86	2.20	-0.12
ref|NC_001134|	568099	ATGAAG	002688d0-fea4-4138-a102-cff4e5d8e797	t	14605	107.79	1.801	0.00100	CTTCAT	107.86	2.20	-0.03
ref|NC_001134|	568100	TGAAGT	002688d0-fea4-4138-a102-cff4e5d8e797	t	14604	94.23	1.408	0.00075	ACTTCA	98.45	1.79	-2.13
ref|NC_001134|	568100	TGAAGT	002688d0-fea4-4138-a102-cff4e5d8e797	t	14603	97.91	1.574	0.00200	ACTTCA	98.45	1.79	-0.27
ref|NC_001134|	568100	TGAAGT	002688d0-fea4-4138-a102-cff4e5d8e797	t	14602	97.12	0.584	0.00075	ACTTCA	98.45	1.79	-0.67
ref|NC_001134|	568100	TGAAGT	002688d0-fea4-4138-a102-cff4e5d8e797	t	14601	97.78	1.588	0.00150	ACTTCA	98.45	1.79	-0.34
ref|NC_001134|	568101	GAAGTT	002688d0-fea4-4138-a102-cff4e5d8e797	t	14600	85.85	1.462	0.00075	AACTTC	85.83	1.47	0.01
ref|NC_001134|	568102	AAGTTC	002688d0-fea4-4138-a102-cff4e5d8e797	t	14599	81.46	0.907	0.00200	GAACTT	82.31	1.59	-0.49
ref|NC_001134|	568103	AGTTCC	002688d0-fea4-4138-a102-cff4e5d8e797	t	14598	66.15	1.295	0.00175	GGAACT	65.84	2.18	0.13
ref|NC_001134|	568104	GTTCCT	002688d0-fea4-4138-a102-cff4e5d8e797	t	14597	67.83	1.338	0.00100	AGGAAC	69.89	1.83	-1.02
ref|NC_001134|	568105	TTCCTT	002688d0-fea4-4138-a102-cff4e5d8e797	t	14596	77.46	1.705	0.00200	AAGGAA	78.78	1.83	-0.65
ref|NC_001134|	568105	TTCCTT	002688d0-fea4-4138-a102-cff4e5d8e797	t	14595	76.27	1.233	0.00150	AAGGAA	78.78	1.83	-1.24
ref|NC_001134|	568106	TCCTTA	002688d0-fea4-4138-a102-cff4e5d8e797	t	14594	88.05	0.587	0.00150	TAAGGA	85.75	1.41	1.47
ref|NC_001134|	568107	CCTTAG	002688d0-fea4-4138-a102-cff4e5d8e797	t	14593	91.69	1.248	0.00075	CTAAGG	91.32	2.48	0.14
ref|NC_001134|	568108	CTTAGA	002688d0-fea4-4138-a102-cff4e5d8e797	t	14592	106.25	0.991	0.00100	TCTAAG	108.75	2.64	-0.86
ref|NC_001134|	568108	CTTAGA	002688d0-fea4-4138-a102-cff4e5d8e797	t	14591	111.00	1.112	0.00100	TCTAAG	108.75	2.64	0.77
ref|NC_001134|	568109	TTAGAG	002688d0-fea4-4138-a102-cff4e5d8e797	t	14590	103.57	3.203	0.00075	CTCTAA	98.76	1.86	2.33
ref|NC_001134|	568110	TAGAGG	002688d0-fea4-4138-a102-cff4e5d8e797	t	14589	111.67	1.439	0.00100	CCTCTA	115.79	2.72	-1.37
ref|NC_001134|	568110	TAGAGG	002688d0-fea4-4138-a102-cff4e5d8e797	t	14588	113.21	0.507	0.00075	CCTCTA	115.79	2.72	-0.86
ref|NC_001134|	568110	TAGAGG	002688d0-fea4-4138-a102-cff4e5d8e797	t	14587	114.50	4.325	0.00175	CCTCTA	115.79	2.72	-0.43
ref|NC_001134|	568111	AGAGGC	002688d0-fea4-4138-a102-cff4e5d8e797	t	14586	87.66	0.720	0.00075	GCCTCT	90.66	2.16	-1.25
ref|NC_001134|	568112	GAGGCT	002688d0-fea4-4138-a102-cff4e5d8e797	t	14585	99.38	2.082	0.00150	AGCCTC	99.31	1.86	0.04
ref|NC_001134|	568112	GAGGCT	002688d0-fea4-4138-a102-cff4e5d8e797	t	14584	99.45	2.194	0.00275	AGCCTC	99.31	1.86	0.07
ref|NC_001134|	568113	AGGCTG	002688d0-fea4-4138-a102-cff4e5d8e797	t	14583	81.27	0.749	0.00075	CAGCCT	81.93	1.71	-0.35
ref|NC_001134|	568114	GGCTGT	002688d0-fea4-4138-a102-cff4e5d8e797	t	14582	79.04	0.438	0.00075	ACAGCC	81.45	2.08	-1.05
ref|NC_001134|	568114	GGCTGT	002688d0-fea4-4138-a102-cff4e5d8e797	t	14581	81.70	0.915	0.00100	ACAGCC	81.45	2.08	0.11
ref|NC_001134|	568115	GCTGTA	002688d0-fea4-4138-a102-cff4e5d8e797	t	14580	97.98	0.556	0.00100	TACAGC	100.72	2.29	-1.08
ref|NC_001134|	568115	GCTGTA	002688d0-fea4-4138-a102-cff4e5d8e797	t	14579	100.25	1.628	0.00075	TACAGC	100.72	2.29	-0.19
ref|NC_001134|	568116	CTGTAG	002688d0-fea4-4138-a102-cff4e5d8e797	t	14578	92.20	1.225	0.00125	CTACAG	94.95	1.32	-1.89
ref|NC_001134|	568117	TGTAGA	002688d0-fea4-4138-a102-cff4e5d8e797	t	14577	99.58	1.438	0.00125	TCTACA	104.78	2.58	-1.82
ref|NC_001134|	568117	TGTAGA	002688d0-fea4-4138-a102-cff4e5d8e797	t	14576	104.29	1.095	0.00075	TCTACA	104.78	2.58	-0.17
ref|NC_001134|	568118	GTAGAC	002688d0-fea4-4138-a102-cff4e5d8e797	t	14575	90.97	1.513	0.00125	GTCTAC	94.14	1.86	-1.54
ref|NC_001134|	568118	GTAGAC	002688d0-fea4-4138-a102-cff4e5d8e797	t	14574	92.60	1.264	0.00075	GTCTAC	94.14	1.86	-0.75
ref|NC_001134|	568119	TAGACA	002688d0-fea4-4138-a102-cff4e5d8e797	t	14573	109.83	4.146	0.00175	TGTCTA	112.76	3.02	-0.88
ref|NC_001134|	568120	AGACAT	002688d0-fea4-4138-a102-cff4e5d8e797	t	14572	80.21	0.323	0.00100	ATGTCT	82.14	2.83	-0.61
ref|NC_001134|	568121	GACATA	002688d0-fea4-4138-a102-cff4e5d8e797	t	14571	108.57	5.103	0.00150	TATGTC	107.86	3.57	0.18
ref|NC_001134|	568122	ACATAC	002688d0-fea4-4138-a102-cff4e5d8e797	t	14570	85.91	5.141	0.00100	GTATGT	83.72	2.12	0.93
ref|NC_001134|	568123	CATACG	002688d0-fea4-4138-a102-cff4e5d8e797	t	14569	97.42	1.905	0.00075	CGTATG	101.35	3.77	-0.94
ref|NC_001134|	568124	ATACGA	002688d0-fea4-4138-a102-cff4e5d8e797	t	14568	78.41	3.951	0.00100	TCGTAT	79.44	2.14	-0.44
ref|NC_001134|	568125	TACGAT	002688d0-fea4-4138-a102-cff4e5d8e797	t	14567	93.25	1.468	0.00125	ATCGTA	94.50	5.74	-0.20
ref|NC_001134|	568125	TACGAT	002688d0-fea4-4138-a102-cff4e5d8e797	t	14566	93.83	1.345	0.00125	ATCGTA	94.50	5.74	-0.11
ref|NC_001134|	568125	TACGAT	002688d0-fea4-4138-a102-cff4e5d8e797	t	14565	94.81	1.310	0.00100	ATCGTA	94.50	5.74	0.05
ref|NC_001134|	568125	TACGAT	002688d0-fea4-4138-a102-cff4e5d8e797	t	14564	96.80	1.493	0.00100	ATCGTA	94.50	5.74	0.36
ref|NC_001134|	568125	TACGAT	002688d0-fea4-4138-a102-cff4e5d8e797	t	14563	97.98	0.889	0.00100	ATCGTA	94.50	5.74	0.55
ref|NC_001134|	568126	ACGATC	002688d0-fea4-4138-a102-cff4e5d8e797	t	14562	112.31	7.790	0.00075	GATCGT	116.84	3.00	-1.37
ref|NC_001134|	568127	CGATCT	002688d0-fea4-4138-a102-cff4e5d8e797	t	14561	69.52	4.726	0.00150	AGATCG	71.49	2.70	-0.66
ref|NC_001134|	568128	GATCTT	002688d0-fea4-4138-a102-cff4e5d8e797	t	14560	63.91	0.608	0.00075	AAGATC	67.31	1.85	-1.66
ref|NC_001134|	568128	GATCTT	002688d0-fea4-4138-a102-cff4e5d8e797	t	14559	65.42	0.950	0.00075	AAGATC	67.31	1.85	-0.92
ref|NC_001134|	568128	GATCTT	002688d0-fea4-4138-a102-cff4e5d8e797	t	14558	65.30	2.954	0.00150	AAGATC	67.31	1.85	-0.98
ref|NC_001134|	568129	ATCTTT	002688d0-fea4-4138-a102-cff4e5d8e797	t	14557	81.81	1.198	0.00150	AAAGAT	81.86	1.46	-0.03
ref|NC_001134|	568130	TCTTTA	002688d0-fea4-4138-a102-cff4e5d8e797	t	14556	85.97	0.421	0.00075	TAAAGA	86.61	1.54	-0.38
ref|NC_001134|	568130	TCTTTA	002688d0-fea4-4138-a102-cff4e5d8e797	t	14555	84.52	0.749	0.00075	TAAAGA	86.61	1.54	-1.23
ref|NC_001134|	568130	TCTTTA	002688d0-fea4-4138-a102-cff4e5d8e797	t	14554	86.36	0.784	0.00150	TAAAGA	86.61	1.54	-0.15
ref|NC_001134|	568130	TCTTTA	002688d0-fea4-4138-a102-cff4e5d8e797	t	14553	88.20	0.304	0.00075	TAAAGA	86.61	1.54	0.94
ref|NC_001134|	568131	CTTTAT	002688d0-fea4-4138-a102-cff4e5d8e797	t	14552	92.96	2.183	0.00100	ATAAAG	92.95	2.42	0.00
ref|NC_001134|	568132	TTTATC	002688d0-fea4-4138-a102-cff4e5d8e797	t	14551	103.33	1.466	0.00200	GATAAA	110.29	3.16	-1.99
ref|NC_001134|	568132	TTTATC	002688d0-fea4-4138-a102-cff4e5d8e797	t	14550	104.67	1.530	0.00100	GATAAA	110.29	3.16	-1.61
ref|NC_001134|	568132	TTTATC	002688d0-fea4-4138-a102-cff4e5d8e797	t	14549	105.50	0.303	0.00075	GATAAA	110.29	3.16	-1.37
ref|NC_001134|	568132	TTTATC	002688d0-fea4-4138-a102-cff4e5d8e797	t	14548	108.56	1.367	0.00250	GATAAA	110.29	3.16	-0.49
ref|NC_001134|	568132	TTTATC	002688d0-fea4-4138-a102-cff4e5d8e797	t	14547	108.21	0.469	0.00075	GATAAA	110.29	3.16	-0.60
ref|NC_001134|	568132	TTTATC	002688d0-fea4-4138-a102-cff4e5d8e797	t	14546	109.41	1.496	0.00125	GATAAA	110.29	3.16	-0.25
ref|NC_001134|	568133	TTATCA	002688d0-fea4-4138-a102-cff4e5d8e797	t	14545	73.16	1.916	0.00250	TGATAA	77.04	2.59	-1.35
ref|NC_001134|	568133	TTATCA	002688d0-fea4-4138-a102-cff4e5d8e797	t	14544	76.02	1.309	0.00075	TGATAA	77.04	2.59	-0.35
ref|NC_001134|	568133	TTATCA	002688d0-fea4-4138-a102-cff4e5d8e797	t	14543	78.31	1.458	0.00100	TGATAA	77.04	2.59	0.45
ref|NC_001134|	568133	TTATCA	002688d0-fea4-4138-a102-cff4e5d8e797	t	14542	80.36	1.548	0.00075	TGATAA	77.04	2.59	1.16
ref|NC_001134|	568134	TATCAG	002688d0-fea4-4138-a102-cff4e5d8e797	t	14541	74.99	1.934	0.00125	CTGATA	75.98	2.69	-0.33
ref|NC_001134|	568135	ATCAGT	002688d0-fea4-4138-a102-cff4e5d8e797	t	14540	100.26	5.905	0.00125	ACTGAT	103.16	2.51	-1.05
ref|NC_001134|	568135	ATCAGT	002688d0-fea4-4138-a102-cff4e5d8e797	t	14539	102.87	1.350	0.00125	ACTGAT	103.16	2.51	-0.11
ref|NC_001134|	568136	TCAGTC	002688d0-fea4-4138-a102-cff4e5d8e797	t	14538	97.66	1.213	0.00200	GACTGA	97.53	1.64	0.07
ref|NC_001134|	568136	TCAGTC	002688d0-fea4-4138-a102-cff4e5d8e797	t	14537	98.02	1.175	0.00125	GACTGA	97.53	1.64	0.27
ref|NC_001134|	568137	CAGTCG	002688d0-fea4-4138-a102-cff4e5d8e797	t	14536	80.35	1.248	0.00100	CGACTG	81.14	1.93	-0.37
ref|NC_001134|	568138	AGTCGA	002688d0-fea4-4138-a102-cff4e5d8e797	t	14535	74.56	1.785	0.00100	TCGACT	74.56	2.00	-0.00
ref|NC_001134|	568139	GTCGAA	002688d0-fea4-4138-a102-cff4e5d8e797	t	14534	94.18	0.803	0.00100	TTCGAC	94.98	2.59	-0.28
ref|NC_001134|	568139	GTCGAA	002688d0-fea4-4138-a102-cff4e5d8e797	t	14533	93.46	1.222	0.00100	TTCGAC	94.98	2.59	-0.53
ref|NC_001134|	568139	GTCGAA	002688d0-fea4-4138-a102-cff4e5d8e797	t	14532	94.10	1.730	0.00175	TTCGAC	94.98	2.59	-0.31
ref|NC_001134|	568140	TCGAAT	002688d0-fea4-4138-a102-cff4e5d8e797	t	14531	107.29	0.772	0.00100	ATTCGA	109.86	2.23	-1.04
ref|NC_001134|	568140	TCGAAT	002688d0-fea4-4138-a102-cff4e5d8e797	t	14530	107.83	1.630	0.00100	ATTCGA	109.86	2.23	-0.82
ref|NC_001134|	568141	CGAATC	002688d0-fea4-4138-a102-cff4e5d8e797	t	14529	100.49	0.513	0.00075	GATTCG	100.13	2.09	0.16
ref|NC_001134|	568142	GAATCA	002688d0-fea4-4138-a102-cff4e5d8e797	t	14528	61.77	1.834	0.00100	TGATTC	63.30	2.35	-0.59
ref|NC_001134|	568143	AATCAA	002688d0-fea4-4138-a102-cff4e5d8e797	t	14527	71.44	1.053	0.00075	TTGATT	74.37	2.69	-0.98
ref|NC_001134|	568143	AATCAA	002688d0-fea4-4138-a102-cff4e5d8e797	t	14526	76.73	1.717	0.00100	TTGATT	74.37	2.69	0.79
ref|NC_001134|	568144	ATCAAC	002688d0-fea4-4138-a102-cff4e5d8e797	t	14525	99.23	2.199	0.00150	GTTGAT	99.73	2.11	-0.22
ref|NC_001134|	568145	TCAACA	002688d0-fea4-4138-a102-cff4e5d8e797	t	14524	100.61	0.608	0.00075	TGTTGA	99.82	2.36	0.30
ref|NC_001134|	568146	CAACAA	002688d0-fea4-4138-a102-cff4e5d8e797	t	14523	74.46	4.347	0.00075	TTGTTG	73.97	3.04	0.15
ref|NC_001134|	568147	AACAAC	002688d0-fea4-4138-a102-cff4e5d8e797	t	14522	97.00	0.994	0.00075	GTTGTT	100.87	2.51	-1.39
ref|NC_001134|	568147	AACAAC	002688d0-fea4-4138-a102-cff4e5d8e797	t	14521	101.46	1.022	0.00075	GTTGTT	100.87	2.51	0.21
ref|NC_001134|	568148	ACAACG	002688d0-fea4-4138-a102-cff4e5d8e797	t	14520	96.94	2.809	0.00125	CGTTGT	98.62	2.36	-0.64
ref|NC_001134|	568149	CAACGA	002688d0-fea4-4138-a102-cff4e5d8e797	t	14519	72.23	4.322	0.00150	TCGTTG	68.08	2.47	1.51
ref|NC_001134|	568150	AACGAA	002688d0-fea4-4138-a102-cff4e5d8e797	t	14518	93.94	1.853	0.00125	TTCGTT	92.11	5.74	0.29
ref|NC_001134|	568151	ACGAAA	002688d0-fea4-4138-a102-cff4e5d8e797	t	14517	104.57	3.930	0.00125	TTTCGT	107.27	2.23	-1.10
ref|NC_001134|	568151	ACGAAA	002688d0-fea4-4138-a102-cff4e5d8e797	t	14516	110.27	0.944	0.00175	TTTCGT	107.27	2.23	1.22
ref|NC_001134|	568151	ACGAAA	002688d0-fea4-4138-a102-cff4e5d8e797	t	14515	112.31	1.304	0.00125	TTTCGT	107.27	2.23	2.04
ref|NC_001134|	568152	CGAAAA	002688d0-fea4-4138-a102-cff4e5d8e797	t	14514	95.49	1.646	0.00275	TTTTCG	94.46	1.57	0.59
ref|NC_001134|	568153	GAAAAT	002688d0-fea4-4138-a102-cff4e5d8e797	t	14513	90.20	0.823	0.00100	ATTTTC	90.44	1.51	-0.14
ref|NC_001134|	568154	AAAATA	002688d0-fea4-4138-a102-cff4e5d8e797	t	14512	96.06	1.231	0.00200	TATTTT	96.29	1.93	-0.11
ref|NC_001134|	568154	AAAATA	002688d0-fea4-4138-a102-cff4e5d8e797	t	14511	97.90	0.972	0.00075	TATTTT	96.29	1.93	0.76
ref|NC_001134|	568154	AAAATA	002688d0-fea4-4138-a102-cff4e5d8e797	t	14510	96.18	1.153	0.00250	TATTTT	96.29	1.93	-0.05
ref|NC_001134|	568154	AAAATA	002688d0-fea4-4138-a102-cff4e5d8e797	t	14509	95.72	0.673	0.00100	TATTTT	96.29	1.93	-0.27
ref|NC_001134|	568154	AAAATA	002688d0-fea4-4138-a102-cff4e5d8e797	t	14508	97.48	1.289	0.00100	TATTTT	96.29	1.93	0.56
ref|NC_001134|	568154	AAAATA	002688d0-fea4-4138-a102-cff4e5d8e797	t	14507	93.56	2.717	0.00075	TATTTT	96.29	1.93	-1.28
ref|NC_001134|	568155	AAATAA	002688d0-fea4-4138-a102-cff4e5d8e797	t	14506	75.06	0.636	0.00075	TTATTT	77.75	2.70	-0.90
ref|NC_001134|	568155	AAATAA	002688d0-fea4-4138-a102-cff4e5d8e797	t	14505	77.30	0.950	0.00125	TTATTT	77.75	2.70	-0.15
ref|NC_001134|	568156	AATAAC	002688d0-fea4-4138-a102-cff4e5d8e797	t	14504	98.93	0.489	0.00100	GTTATT	101.04	2.51	-0.76
ref|NC_001134|	568157	ATAACT	002688d0-fea4-4138-a102-cff4e5d8e797	t	14503	102.74	2.116	0.00325	AGTTAT	102.11	2.40	0.23
ref|NC_001134|	568157	ATAACT	002688d0-fea4-4138-a102-cff4e5d8e797	t	14502	88.44	5.999	0.00100	NNNNNN	0.00	0.00	inf
ref|NC_001134|	568158	TAACTG	002688d0-fea4-4138-a102-cff4e5d8e797	t	14501	63.08	2.373	0.00100	CAGTTA	64.16	2.36	-0.41
ref|NC_001134|	568158	TAACTG	002688d0-fea4-4138-a102-cff4e5d8e797	t	14500	62.83	0.083	0.00075	CAGTTA	64.16	2.36	-0.51
ref|NC_001134|	568159	AACTGC	002688d0-fea4-4138-a102-cff4e5d8e797	t	14499	81.39	4.353	0.00075	GCAGTT	77.42	2.41	1.49
ref|NC_001134|	568160	ACTGCA	002688d0-fea4-4138-a102-cff4e5d8e797	t	14498	95.97	1.376	0.00150	TGCAGT	98.85	2.29	-1.13
ref|NC_001134|	568160	ACTGCA	002688d0-fea4-4138-a102-cff4e5d8e797	t	14497	99.74	0.447	0.00100	TGCAGT	98.85	2.29	0.35
ref|NC_001134|	568160	ACTGCA	002688d0-fea4-4138-a102-cff4e5d8e797	t	14496	96.40	3.131	0.00150	TGCAGT	98.85	2.29	-0.97
ref|NC_001134|	568161	CTGCAG	002688d0-fea4-4138-a102-cff4e5d8e797	t	14495	96.82	0.658	0.00075	CTGCAG	91.43	1.48	3.28
ref|NC_001134|	568162	TGCAGC	002688d0-fea4-4138-a102-cff4e5d8e797	t	14494	101.20	2.344	0.00125	GCTGCA	101.79	2.57	-0.21
ref|NC_001134|	568163	GCAGCA	002688d0-fea4-4138-a102-cff4e5d8e797	t	14493	89.71	0.888	0.00075	TGCTGC	91.47	1.68	-0.95
ref|NC_001134|	568164	CAGCAG	002688d0-fea4-4138-a102-cff4e5d8e797	t	14492	87.11	0.675	0.00075	CTGCTG	87.55	1.84	-0.22
ref|NC_001134|	568164	CAGCAG	002688d0-fea4-4138-a102-cff4e5d8e797	t	14491	86.59	1.736	0.00100	CTGCTG	87.55	1.84	-0.47
ref|NC_001134|	568164	CAGCAG	002688d0-fea4-4138-a102-cff4e5d8e797	t	14490	99.24	2.543	0.00100	NNNNNN	0.00	0.00	inf
ref|NC_001134|	568164	CAGCAG	002688d0-fea4-4138-a102-cff4e5d8e797	t	14489	88.62	2.589	0.00125	CTGCTG	87.55	1.84	0.53
ref|NC_001134|	568165	AGCAGT	002688d0-fea4-4138-a102-cff4e5d8e797	t	14488	104.08	2.394	0.00100	ACTGCT	103.89	2.57	0.07
ref|NC_001134|	568165	AGCAGT	002688d0-fea4-4138-a102-cff4e5d8e797	t	14487	105.53	1.000	0.00100	ACTGCT	103.89	2.57	0.58
ref|NC_001134|	568166	GCAGTG	002688d0-fea4-4138-a102-cff4e5d8e797	t	14486	92.37	1.046	0.00100	CACTGC	93.49	1.64	-0.62
ref|NC_001134|	568166	GCAGTG	002688d0-fea4-4138-a102-cff4e5d8e797	t	14485	91.99	1.585	0.00325	CACTGC	93.49	1.64	-0.83
ref|NC_001134|	568167	CAGTGT	002688d0-fea4-4138-a102-cff4e5d8e797	t	14484	86.78	1.026	0.00125	ACACTG	89.43	1.56	-1.53
ref|NC_001134|	568167	CAGTGT	002688d0-fea4-4138-a102-cff4e5d8e797	t	14483	89.10	1.026	0.00075	ACACTG	89.43	1.56	-0.19
ref|NC_001134|	568167	CAGTGT	002688d0-fea4-4138-a102-cff4e5d8e797	t	14482	87.81	0.268	0.00100	ACACTG	89.43	1.56	-0.94
ref|NC_001134|	568167	CAGTGT	002688d0-fea4-4138-a102-cff4e5d8e797	t	14481	86.53	1.154	0.00175	ACACTG	89.43	1.56	-1.68
ref|NC_001134|	568167	CAGTGT	002688d0-fea4-4138-a102-cff4e5d8e797	t	14480	88.44	0.833	0.00175	ACACTG	89.43	1.56	-0.57
ref|NC_001134|	568167	CAGTGT	002688d0-fea4-4138-a102-cff4e5d8e797	t	14479	88.08	1.320	0.00100	ACACTG	89.43	1.56	-0.78
ref|NC_001134|	568167	CAGTGT	002688d0-fea4-4138-a102-cff4e5d8e797	t	14478	87.36	1.408	0.00100	ACACTG	89.43	1.56	-1.20
ref|NC_001134|	568167	CAGTGT	002688d0-fea4-4138-a102-cff4e5d8e797	t	14477	87.05	0.469	0.00075	ACACTG	89.43	1.56	-1.37
ref|NC_001134|	568168	AGTGTC	002688d0-fea4-4138-a102-cff4e5d8e797	t	14476	99.14	0.955	0.00300	GACACT	97.95	1.74	0.62
ref|NC_001134|	568169	GTGTCT	002688d0-fea4-4138-a102-cff4e5d8e797	t	14475	84.91	3.690	0.00150	AGACAC	83.40	2.49	0.55
ref|NC_001134|	568169	GTGTCT	002688d0-fea4-4138-a102-cff4e5d8e797	t	14474	82.47	0.386	0.00075	AGACAC	83.40	2.49	-0.34
ref|NC_001134|	568169	GTGTCT	002688d0-fea4-4138-a102-cff4e5d8e797	t	14473	83.23	1.028	0.00275	AGACAC	83.40	2.49	-0.06
ref|NC_001134|	568170	TGTCTG	002688d0-fea4-4138-a102-cff4e5d8e797	t	14472	68.55	0.252	0.00075	CAGACA	67.35	2.14	0.51
ref|NC_001134|	568170	TGTCTG	002688d0-fea4-4138-a102-cff4e5d8e797	t	14471	67.29	1.775	0.00100	CAGACA	67.35	2.14	-0.03
ref|NC_001134|	568171	GTCTGC	002688d0-fea4-4138-a102-cff4e5d8e797	t	14470	80.12	0.552	0.00100	GCAGAC	81.71	2.60	-0.55
ref|NC_001134|	568171	GTCTGC	002688d0-fea4-4138-a102-cff4e5d8e797	t	14469	84.04	2.191	0.00075	GCAGAC	81.71	2.60	0.81
ref|NC_001134|	568172	TCTGCA	002688d0-fea4-4138-a102-cff4e5d8e797	t	14468	101.68	0.932	0.00100	TGCAGA	100.46	2.29	0.48
ref|NC_001134|	568172	TCTGCA	002688d0-fea4-4138-a102-cff4e5d8e797	t	14467	100.34	1.747	0.00150	TGCAGA	100.46	2.29	-0.04
ref|NC_001134|	568173	CTGCAT	002688d0-fea4-4138-a102-cff4e5d8e797	t	14466	91.22	1.288	0.00125	ATGCAG	92.35	1.48	-0.68
ref|NC_001134|	568173	CTGCAT	002688d0-fea4-4138-a102-cff4e5d8e797	t	14465	92.93	2.062	0.00175	ATGCAG	92.35	1.48	0.36
ref|NC_001134|	568174	TGCATA	002688d0-fea4-4138-a102-cff4e5d8e797	t	14464	105.50	1.538	0.00300	TATGCA	105.49	3.13	0.00
ref|NC_001134|	568175	GCATAA	002688d0-fea4-4138-a102-cff4e5d8e797	t	14463	86.57	6.531	0.00075	TTATGC	84.14	2.12	1.04
ref|NC_001134|	568176	CATAAT	002688d0-fea4-4138-a102-cff4e5d8e797	t	14462	101.06	1.269	0.00225	ATTATG	100.93	2.51	0.05
ref|NC_001134|	568177	ATAATA	002688d0-fea4-4138-a102-cff4e5d8e797	t	14461	104.40	0.852	0.00100	TATTAT	104.50	2.18	-0.04
ref|NC_001134|	568177	ATAATA	002688d0-fea4-4138-a102-cff4e5d8e797	t	14460	106.34	0.670	0.00075	TATTAT	104.50	2.18	0.76
ref|NC_001134|	568177	ATAATA	002688d0-fea4-4138-a102-cff4e5d8e797	t	14459	104.77	0.749	0.00075	TATTAT	104.50	2.18	0.11
ref|NC_001134|	568178	TAATAA	002688d0-fea4-4138-a102-cff4e5d8e797	t	14458	77.53	4.629	0.00150	TTATTA	79.30	2.70	-0.59
ref|NC_001134|	568178	TAATAA	002688d0-fea4-4138-a102-cff4e5d8e797	t	14457	77.35	0.608	0.00075	TTATTA	79.30	2.70	-0.65
ref|NC_001134|	568178	TAATAA	002688d0-fea4-4138-a102-cff4e5d8e797	t	14456	75.90	1.537	0.00150	TTATTA	79.30	2.70	-1.14
ref|NC_001134|	568179	AATAAC	002688d0-fea4-4138-a102-cff4e5d8e797	t	14455	96.94	3.565	0.00100	GTTATT	101.04	2.51	-1.48
ref|NC_001134|	568179	AATAAC	002688d0-fea4-4138-a102-cff4e5d8e797	t	14454	101.68	1.060	0.00100	GTTATT	101.04	2.51	0.23
ref|NC_001134|	568179	AATAAC	002688d0-fea4-4138-a102-cff4e5d8e797	t	14453	99.95	2.263	0.00075	GTTATT	101.04	2.51	-0.39
ref|NC_001134|	568179	AATAAC	002688d0-fea4-4138-a102-cff4e5d8e797	t	14452	101.94	0.368	0.00075	GTTATT	101.04	2.51	0.32
ref|NC_001134|	568180	ATAACA	002688d0-fea4-4138-a102-cff4e5d8e797	t	14451	100.67	0.470	0.00075	TGTTAT	100.01	2.40	0.25
ref|NC_001134|	568180	ATAACA	002688d0-fea4-4138-a102-cff4e5d8e797	t	14450	101.73	0.699	0.00100	TGTTAT	100.01	2.40	0.65
ref|NC_001134|	568181	TAACAC	002688d0-fea4-4138-a102-cff4e5d8e797	t	14449	72.46	3.329	0.00125	GTGTTA	75.02	3.04	-0.76
ref|NC_001134|	568182	AACACC	002688d0-fea4-4138-a102-cff4e5d8e797	t	14448	108.85	1.469	0.00250	GGTGTT	104.48	3.39	1.17
ref|NC_001134|	568182	AACACC	002688d0-fea4-4138-a102-cff4e5d8e797	t	14447	77.23	5.585	0.00100	NNNNNN	0.00	0.00	inf
ref|NC_001134|	568183	ACACCT	002688d0-fea4-4138-a102-cff4e5d8e797	t	14446	64.68	0.640	0.00175	AGGTGT	67.84	2.13	-1.34
ref|NC_001134|	568184	CACCTC	002688d0-fea4-4138-a102-cff4e5d8e797	t	14445	68.26	0.990	0.00125	GAGGTG	69.45	1.76	-0.61
ref|NC_001134|	568185	ACCTCC	002688d0-fea4-4138-a102-cff4e5d8e797	t	14444	72.76	1.930	0.00175	GGAGGT	74.39	1.36	-1.09
ref|NC_001134|	568185	ACCTCC	002688d0-fea4-4138-a102-cff4e5d8e797	t	14443	74.16	0.553	0.00125	GGAGGT	74.39	1.36	-0.16
ref|NC_001134|	568186	CCTCCA	002688d0-fea4-4138-a102-cff4e5d8e797	t	14442	69.09	1.569	0.00150	TGGAGG	70.37	1.86	-0.62
ref|NC_001134|	568187	CTCCAG	002688d0-fea4-4138-a102-cff4e5d8e797	t	14441	85.82	2.264	0.00150	CTGGAG	87.21	3.23	-0.39
ref|NC_001134|	568188	TCCAGT	002688d0-fea4-4138-a102-cff4e5d8e797	t	14440	106.09	2.796	0.00275	ACTGGA	105.30	2.47	0.29
ref|NC_001134|	568188	TCCAGT	002688d0-fea4-4138-a102-cff4e5d8e797	t	14439	108.09	0.830	0.00075	ACTGGA	105.30	2.47	1.02
ref|NC_001134|	568188	TCCAGT	002688d0-fea4-4138-a102-cff4e5d8e797	t	14438	104.93	0.499	0.00125	ACTGGA	105.30	2.47	-0.14
ref|NC_001134|	568188	TCCAGT	002688d0-fea4-4138-a102-cff4e5d8e797	t	14437	107.42	0.607	0.00100	ACTGGA	105.30	2.47	0.78
ref|NC_001134|	568189	CCAGTA	002688d0-fea4-4138-a102-cff4e5d8e797	t	14436	95.10	2.595	0.00175	TACTGG	95.92	1.64	-0.45
ref|NC_001134|	568190	CAGTAG	002688d0-fea4-4138-a102-cff4e5d8e797	t	14435	91.10	1.423	0.00175	CTACTG	91.21	1.52	-0.07
ref|NC_001134|	568191	AGTAGG	002688d0-fea4-4138-a102-cff4e5d8e797	t	14434	107.64	2.943	0.00125	CCTACT	108.18	2.58	-0.19
ref|NC_001134|	568191	AGTAGG	002688d0-fea4-4138-a102-cff4e5d8e797	t	14433	107.75	0.929	0.00125	CCTACT	108.18	2.58	-0.15
ref|NC_001134|	568191	AGTAGG	002688d0-fea4-4138-a102-cff4e5d8e797	t	14432	105.44	2.044	0.00075	CCTACT	108.18	2.58	-0.96
ref|NC_001134|	568192	GTAGGG	002688d0-fea4-4138-a102-cff4e5d8e797	t	14431	94.48	0.500	0.00125	CCCTAC	96.54	1.77	-1.05
ref|NC_001134|	568192	GTAGGG	002688d0-fea4-4138-a102-cff4e5d8e797	t	14430	92.84	1.180	0.00075	CCCTAC	96.54	1.77	-1.89
ref|NC_001134|	568193	TAGGGC	002688d0-fea4-4138-a102-cff4e5d8e797	t	14429	97.30	0.607	0.00100	GCCCTA	97.49	1.45	-0.12
ref|NC_001134|	568193	TAGGGC	002688d0-fea4-4138-a102-cff4e5d8e797	t	14428	96.44	0.426	0.00100	GCCCTA	97.49	1.45	-0.66
ref|NC_001134|	568194	AGGGCC	002688d0-fea4-4138-a102-cff4e5d8e797	t	14427	99.76	1.106	0.00200	GGCCCT	98.97	1.76	0.40
ref|NC_001134|	568194	AGGGCC	002688d0-fea4-4138-a102-cff4e5d8e797	t	14426	99.51	0.711	0.00125	GGCCCT	98.97	1.76	0.27
ref|NC_001134|	568194	AGGGCC	002688d0-fea4-4138-a102-cff4e5d8e797	t	14425	99.22	2.959	0.00125	GGCCCT	98.97	1.76	0.12
ref|NC_001134|	568195	GGGCCT	002688d0-fea4-4138-a102-cff4e5d8e797	t	14424	78.22	0.805	0.00100	AGGCCC	78.17	1.71	0.03
ref|NC_001134|	568195	GGGCCT	002688d0-fea4-4138-a102-cff4e5d8e797	t	14423	76.21	0.590	0.00075	AGGCCC	78.17	1.71	-1.04
ref|NC_001134|	568195	GGGCCT	002688d0-fea4-4138-a102-cff4e5d8e797	t	14422	77.00	0.949	0.00100	AGGCCC	78.17	1.71	-0.62
ref|NC_001134|	568195	GGGCCT	002688d0-fea4-4138-a102-cff4e5d8e797	t	14421	78.13	0.527	0.00075	AGGCCC	78.17	1.71	-0.02
ref|NC_001134|	568195	GGGCCT	002688d0-fea4-4138-a102-cff4e5d8e797	t	14420	76.37	1.076	0.00100	AGGCCC	78.17	1.71	-0.95
ref|NC_001134|	568195	GGGCCT	002688d0-fea4-4138-a102-cff4e5d8e797	t	14419	76.42	0.600	0.00100	AGGCCC	78.17	1.71	-0.93
ref|NC_001134|	568196	GGCCTG	002688d0-fea4-4138-a102-cff4e5d8e797	t	14418	67.54	1.272	0.00125	CAGGCC	70.63	1.68	-1.67
ref|NC_001134|	568197	GCCTGA	002688d0-fea4-4138-a102-cff4e5d8e797	t	14417	82.40	3.736	0.00125	TCAGGC	83.23	2.50	-0.30
ref|NC_001134|	568198	CCTGAT	002688d0-fea4-4138-a102-cff4e5d8e797	t	14416	98.69	0.898	0.00150	ATCAGG	102.15	2.40	-1.31
ref|NC_001134|	568198	CCTGAT	002688d0-fea4-4138-a102-cff4e5d8e797	t	14415	101.17	1.867	0.00300	ATCAGG	102.15	2.40	-0.37
ref|NC_001134|	568199	CTGATA	002688d0-fea4-4138-a102-cff4e5d8e797	t	14414	118.21	1.544	0.00150	TATCAG	118.41	2.97	-0.06
ref|NC_001134|	568199	CTGATA	002688d0-fea4-4138-a102-cff4e5d8e797	t	14413	117.61	0.658	0.00075	TATCAG	118.41	2.97	-0.24
ref|NC_001134|	568199	CTGATA	002688d0-fea4-4138-a102-cff4e5d8e797	t	14412	114.55	7.811	0.00125	TATCAG	118.41	2.97	-1.17
ref|NC_001134|	568200	TGATAC	002688d0-fea4-4138-a102-cff4e5d8e797	t	14411	78.98	1.036	0.00075	GTATCA	82.91	2.46	-1.44
ref|NC_001134|	568200	TGATAC	002688d0-fea4-4138-a102-cff4e5d8e797	t	14410	83.43	2.273	0.00175	GTATCA	82.91	2.46	0.19
ref|NC_001134|	568201	GATACT	002688d0-fea4-4138-a102-cff4e5d8e797	t	14409	100.84	2.578	0.00125	AGTATC	103.02	3.77	-0.52
ref|NC_001134|	568201	GATACT	002688d0-fea4-4138-a102-cff4e5d8e797	t	14408	105.31	3.735	0.00075	AGTATC	103.02	3.77	0.55
ref|NC_001134|	568201	GATACT	002688d0-fea4-4138-a102-cff4e5d8e797	t	14407	98.29	8.531	0.00150	AGTATC	103.02	3.77	-1.13
ref|NC_001134|	568202	ATACTT	002688d0-fea4-4138-a102-cff4e5d8e797	t	14406	71.99	0.876	0.00125	AAGTAT	75.34	2.05	-1.48
ref|NC_001134|	568203	TACTTG	002688d0-fea4-4138-a102-cff4e5d8e797	t	14405	74.74	1.083	0.00100	CAAGTA	77.02	1.49	-1.38
ref|NC_001134|	568204	ACTTGT	002688d0-fea4-4138-a102-cff4e5d8e797	t	14404	84.43	1.656	0.00125	ACAAGT	88.88	2.82	-1.43
ref|NC_001134|	568204	ACTTGT	002688d0-fea4-4138-a102-cff4e5d8e797	t	14403	88.30	1.280	0.00100	ACAAGT	88.88	2.82	-0.19
ref|NC_001134|	568204	ACTTGT	002688d0-fea4-4138-a102-cff4e5d8e797	t	14402	86.72	1.466	0.00100	ACAAGT	88.88	2.82	-0.69
ref|NC_001134|	568204	ACTTGT	002688d0-fea4-4138-a102-cff4e5d8e797	t	14401	89.07	1.418	0.00150	ACAAGT	88.88	2.82	0.06
ref|NC_001134|	568205	CTTGTT	002688d0-fea4-4138-a102-cff4e5d8e797	t	14400	104.89	2.544	0.00125	AACAAG	106.83	2.19	-0.80
ref|NC_001134|	568206	TTGTTT	002688d0-fea4-4138-a102-cff4e5d8e797	t	14399	87.84	0.222	0.00075	AAACAA	88.26	1.96	-0.19
ref|NC_001134|	568206	TTGTTT	002688d0-fea4-4138-a102-cff4e5d8e797	t	14398	85.06	1.602	0.00075	AAACAA	88.26	1.96	-1.47
ref|NC_001134|	568207	TGTTTG	002688d0-fea4-4138-a102-cff4e5d8e797	t	14397	73.61	1.378	0.00150	CAAACA	76.44	1.71	-1.50
ref|NC_001134|	568207	TGTTTG	002688d0-fea4-4138-a102-cff4e5d8e797	t	14396	74.59	1.474	0.00200	CAAACA	76.44	1.71	-0.98
ref|NC_001134|	568207	TGTTTG	002688d0-fea4-4138-a102-cff4e5d8e797	t	14395	73.25	1.145	0.00100	CAAACA	76.44	1.71	-1.69
ref|NC_001134|	568208	GTTTGA	002688d0-fea4-4138-a102-cff4e5d8e797	t	14394	84.57	1.392	0.00125	TCAAAC	88.59	2.71	-1.34
ref|NC_001134|	568209	TTTGAC	002688d0-fea4-4138-a102-cff4e5d8e797	t	14393	99.25	2.527	0.00125	GTCAAA	102.59	2.08	-1.45
ref|NC_001134|	568209	TTTGAC	002688d0-fea4-4138-a102-cff4e5d8e797	t	14392	101.59	0.232	0.00100	GTCAAA	102.59	2.08	-0.43
ref|NC_001134|	568210	TTGACC	002688d0-fea4-4138-a102-cff4e5d8e797	t	14391	111.61	1.043	0.00175	GGTCAA	112.07	2.79	-0.15
ref|NC_001134|	568210	TTGACC	002688d0-fea4-4138-a102-cff4e5d8e797	t	14390	109.26	7.042	0.00150	GGTCAA	112.07	2.79	-0.91
ref|NC_001134|	568211	TGACCA	002688d0-fea4-4138-a102-cff4e5d8e797	t	14389	67.83	4.552	0.00075	TGGTCA	67.64	2.69	0.06
ref|NC_001134|	568212	GACCAC	002688d0-fea4-4138-a102-cff4e5d8e797	t	14388	78.91	2.506	0.00175	GTGGTC	79.59	3.42	-0.18
ref|NC_001134|	568213	ACCACC	002688d0-fea4-4138-a102-cff4e5d8e797	t	14387	98.38	1.338	0.00125	GGTGGT	102.09	2.85	-1.17
ref|NC_001134|	568213	ACCACC	002688d0-fea4-4138-a102-cff4e5d8e797	t	14386	96.83	4.916	0.00125	GGTGGT	102.09	2.85	-1.67
ref|NC_001134|	568214	CCACCA	002688d0-fea4-4138-a102-cff4e5d8e797	t	14385	66.98	1.652	0.00225	TGGTGG	70.39	2.13	-1.44
ref|NC_001134|	568215	CACCAA	002688d0-fea4-4138-a102-cff4e5d8e797	t	14384	76.42	0.410	0.00100	TTGGTG	80.33	3.42	-1.03
ref|NC_001134|	568215	CACCAA	002688d0-fea4-4138-a102-cff4e5d8e797	t	14383	78.98	2.117	0.00150	TTGGTG	80.33	3.42	-0.36
ref|NC_001134|	568216	ACCAAG	002688d0-fea4-4138-a102-cff4e5d8e797	t	14382	99.55	1.249	0.00175	CTTGGT	100.77	1.99	-0.56
ref|NC_001134|	568216	ACCAAG	002688d0-fea4-4138-a102-cff4e5d8e797	t	14381	98.84	0.339	0.00150	CTTGGT	100.77	1.99	-0.88
ref|NC_001134|	568216	ACCAAG	002688d0-fea4-4138-a102-cff4e5d8e797	t	14380	96.58	0.912	0.00125	CTTGGT	100.77	1.99	-1.91
ref|NC_001134|	568216	ACCAAG	002688d0-fea4-4138-a102-cff4e5d8e797	t	14379	99.37	1.630	0.00175	CTTGGT	100.77	1.99	-0.64
ref|NC_001134|	568216	ACCAAG	002688d0-fea4-4138-a102-cff4e5d8e797	t	14378	97.70	0.523	0.00125	CTTGGT	100.77	1.99	-1.40
ref|NC_001134|	568217	CCAAGA	002688d0-fea4-4138-a102-cff4e5d8e797	t	14377	99.42	2.160	0.00200	TCTTGG	100.87	1.89	-0.69
ref|NC_001134|	568218	CAAGAT	002688d0-fea4-4138-a102-cff4e5d8e797	t	14376	83.96	1.860	0.00100	ATCTTG	88.27	2.37	-1.64
ref|NC_001134|	568218	CAAGAT	002688d0-fea4-4138-a102-cff4e5d8e797	t	14375	84.53	2.697	0.00125	ATCTTG	88.27	2.37	-1.42
ref|NC_001134|	568219	AAGATC	002688d0-fea4-4138-a102-cff4e5d8e797	t	14374	112.53	1.907	0.00100	GATCTT	116.63	3.10	-1.19
ref|NC_001134|	568220	AGATCC	002688d0-fea4-4138-a102-cff4e5d8e797	t	14373	74.73	5.091	0.00150	GGATCT	68.68	2.70	2.03
ref|NC_001134|	568220	AGATCC	002688d0-fea4-4138-a102-cff4e5d8e797	t	14372	64.91	2.053	0.00175	GGATCT	68.68	2.70	-1.26
ref|NC_001134|	568221	GATCCC	002688d0-fea4-4138-a102-cff4e5d8e797	t	14371	56.17	2.242	0.00100	GGGATC	59.16	1.92	-1.41
ref|NC_001134|	568222	ATCCCA	002688d0-fea4-4138-a102-cff4e5d8e797	t	14370	72.46	0.990	0.00125	TGGGAT	73.51	1.70	-0.56
ref|NC_001134|	568222	ATCCCA	002688d0-fea4-4138-a102-cff4e5d8e797	t	14369	71.77	2.156	0.00125	TGGGAT	73.51	1.70	-0.93
ref|NC_001134|	568223	TCCCAG	002688d0-fea4-4138-a102-cff4e5d8e797	t	14368	88.73	2.171	0.00125	CTGGGA	88.51	2.99	0.07
ref|NC_001134|	568223	TCCCAG	002688d0-fea4-4138-a102-cff4e5d8e797	t	14367	88.49	2.450	0.00100	CTGGGA	88.51	2.99	-0.01
ref|NC_001134|	568224	CCCAGA	002688d0-fea4-4138-a102-cff4e5d8e797	t	14366	102.87	1.701	0.00125	TCTGGG	104.31	2.47	-0.53
ref|NC_001134|	568225	CCAGAC	002688d0-fea4-4138-a102-cff4e5d8e797	t	14365	93.37	2.162	0.00100	GTCTGG	93.93	2.03	-0.25
ref|NC_001134|	568225	CCAGAC	002688d0-fea4-4138-a102-cff4e5d8e797	t	14364	97.00	2.009	0.00150	GTCTGG	93.93	2.03	1.36
ref|NC_001134|	568226	CAGACG	002688d0-fea4-4138-a102-cff4e5d8e797	t	14363	113.70	1.663	0.00175	CGTCTG	114.46	3.02	-0.23
ref|NC_001134|	568226	CAGACG	002688d0-fea4-4138-a102-cff4e5d8e797	t	14362	117.96	1.621	0.00100	CGTCTG	114.46	3.02	1.05
ref|NC_001134|	568227	AGACGT	002688d0-fea4-4138-a102-cff4e5d8e797	t	14361	75.75	7.496	0.00150	ACGTCT	75.03	2.50	0.26
ref|NC_001134|	568228	GACGTT	002688d0-fea4-4138-a102-cff4e5d8e797	t	14360	93.84	2.784	0.00200	AACGTC	96.07	2.65	-0.76
ref|NC_001134|	568229	ACGTTC	002688d0-fea4-4138-a102-cff4e5d8e797	t	14359	83.76	1.096	0.00175	GAACGT	85.42	1.55	-0.96
ref|NC_001134|	568230	CGTTCA	002688d0-fea4-4138-a102-cff4e5d8e797	t	14358	69.59	3.329	0.00100	TGAACG	68.42	2.18	0.49
ref|NC_001134|	568230	CGTTCA	002688d0-fea4-4138-a102-cff4e5d8e797	t	14357	68.26	5.596	0.00125	TGAACG	68.42	2.18	-0.07
ref|NC_001134|	568230	CGTTCA	002688d0-fea4-4138-a102-cff4e5d8e797	t	14356	99.29	5.164	0.00125	NNNNNN	0.00	0.00	inf
ref|NC_001134|	568232	TTCAAT	002688d0-fea4-4138-a102-cff4e5d8e797	t	14355	105.01	1.464	0.00200	ATTGAA	103.69	2.11	0.56
ref|NC_001134|	568233	TCAATT	002688d0-fea4-4138-a102-cff4e5d8e797	t	14354	106.66	0.982	0.00125	AATTGA	105.36	2.20	0.53
ref|NC_001134|	568233	TCAATT	002688d0-fea4-4138-a102-cff4e5d8e797	t	14353	105.44	1.216	0.00175	AATTGA	105.36	2.20	0.03
ref|NC_001134|	568233	TCAATT	002688d0-fea4-4138-a102-cff4e5d8e797	t	14352	102.86	7.340	0.00100	AATTGA	105.36	2.20	-1.03
ref|NC_001134|	568234	CAATTT	002688d0-fea4-4138-a102-cff4e5d8e797	t	14351	68.31	2.713	0.00075	AAATTG	70.12	2.01	-0.82
ref|NC_001134|	568235	AATTTT	002688d0-fea4-4138-a102-cff4e5d8e797	t	14350	73.93	1.561	0.00100	AAAATT	75.80	1.54	-1.10
ref|NC_001134|	568235	AATTTT	002688d0-fea4-4138-a102-cff4e5d8e797	t	14349	73.70	1.689	0.00100	AAAATT	75.80	1.54	-1.23
ref|NC_001134|	568236	ATTTTA	002688d0-fea4-4138-a102-cff4e5d8e797	t	14348	83.20	1.022	0.00075	TAAAAT	86.35	1.52	-1.88
ref|NC_001134|	568236	ATTTTA	002688d0-fea4-4138-a102-cff4e5d8e797	t	14347	87.69	0.816	0.00150	TAAAAT	86.35	1.52	0.80
ref|NC_001134|	568236	ATTTTA	002688d0-fea4-4138-a102-cff4e5d8e797	t	14346	88.62	0.291	0.00075	TAAAAT	86.35	1.52	1.35
ref|NC_001134|	568236	ATTTTA	002688d0-fea4-4138-a102-cff4e5d8e797	t	14345	86.93	0.735	0.00075	TAAAAT	86.35	1.52	0.35
ref|NC_001134|	568237	TTTTAA	002688d0-fea4-4138-a102-cff4e5d8e797	t	14344	91.88	0.438	0.00150	TTAAAA	92.79	2.42	-0.34
ref|NC_001134|	568237	TTTTAA	002688d0-fea4-4138-a102-cff4e5d8e797	t	14343	92.96	0.758	0.00075	TTAAAA	92.79	2.42	0.06
ref|NC_001134|	568237	TTTTAA	002688d0-fea4-4138-a102-cff4e5d8e797	t	14342	90.43	0.636	0.00075	TTAAAA	92.79	2.42	-0.88
ref|NC_001134|	568237	TTTTAA	002688d0-fea4-4138-a102-cff4e5d8e797	t	14341	93.53	2.405	0.00150	TTAAAA	92.79	2.42	0.28
ref|NC_001134|	568238	TTTAAG	002688d0-fea4-4138-a102-cff4e5d8e797	t	14340	103.99	2.362	0.00100	CTTAAA	105.17	2.16	-0.49
ref|NC_001134|	568238	TTTAAG	002688d0-fea4-4138-a102-cff4e5d8e797	t	14339	105.86	0.658	0.00075	CTTAAA	105.17	2.16	0.29
ref|NC_001134|	568239	TTAAGT	002688d0-fea4-4138-a102-cff4e5d8e797	t	14338	102.84	2.081	0.00200	ACTTAA	104.24	1.86	-0.68
ref|NC_001134|	568240	TAAGTT	002688d0-fea4-4138-a102-cff4e5d8e797	t	14337	89.98	0.785	0.00100	AACTTA	88.93	1.47	0.64
ref|NC_001134|	568240	TAAGTT	002688d0-fea4-4138-a102-cff4e5d8e797	t	14336	88.14	0.690	0.00075	AACTTA	88.93	1.47	-0.49
ref|NC_001134|	568240	TAAGTT	002688d0-fea4-4138-a102-cff4e5d8e797	t	14335	89.84	1.387	0.00100	AACTTA	88.93	1.47	0.56
ref|NC_001134|	568241	AAGTTT	002688d0-fea4-4138-a102-cff4e5d8e797	t	14334	82.90	0.512	0.00075	AAACTT	82.59	1.59	0.18
ref|NC_001134|	568241	AAGTTT	002688d0-fea4-4138-a102-cff4e5d8e797	t	14333	81.33	0.804	0.00075	AAACTT	82.59	1.59	-0.72
ref|NC_001134|	568242	AGTTTT	002688d0-fea4-4138-a102-cff4e5d8e797	t	14332	75.62	1.438	0.00250	AAAACT	76.81	1.71	-0.63
ref|NC_001134|	568243	GTTTTT	002688d0-fea4-4138-a102-cff4e5d8e797	t	14331	82.63	1.160	0.00225	AAAAAC	83.95	1.52	-0.78
ref|NC_001134|	568244	TTTTTA	002688d0-fea4-4138-a102-cff4e5d8e797	t	14330	86.59	0.196	0.00100	TAAAAA	88.53	1.52	-1.16
ref|NC_001134|	568244	TTTTTA	002688d0-fea4-4138-a102-cff4e5d8e797	t	14329	89.16	1.114	0.00125	TAAAAA	88.53	1.52	0.38
ref|NC_001134|	568245	TTTTAT	002688d0-fea4-4138-a102-cff4e5d8e797	t	14328	94.26	1.480	0.00125	ATAAAA	93.79	2.42	0.17
ref|NC_001134|	568246	TTTATA	002688d0-fea4-4138-a102-cff4e5d8e797	t	14327	108.90	2.293	0.00150	TATAAA	110.65	3.16	-0.50
ref|NC_001134|	568247	TTATAA	002688d0-fea4-4138-a102-cff4e5d8e797	t	14326	88.86	1.944	0.00150	TTATAA	89.11	1.88	-0.12
ref|NC_001134|	568249	ATAACT	002688d0-fea4-4138-a102-cff4e5d8e797	t	14325	101.69	2.750	0.00250	AGTTAT	102.11	2.40	-0.16
ref|NC_001134|	568250	TAACTT	002688d0-fea4-4138-a102-cff4e5d8e797	t	14324	61.42	1.324	0.00175	AAGTTA	64.50	2.36	-1.18
ref|NC_001134|	568251	AACTTA	002688d0-fea4-4138-a102-cff4e5d8e797	t	14323	76.46	2.151	0.00100	TAAGTT	77.96	1.49	-0.91
ref|NC_001134|	568252	ACTTAG	002688d0-fea4-4138-a102-cff4e5d8e797	t	14322	84.90	1.833	0.00175	CTAAGT	90.89	2.48	-2.18
ref|NC_001134|	568253	CTTAGC	002688d0-fea4-4138-a102-cff4e5d8e797	t	14321	99.52	3.383	0.00175	GCTAAG	107.17	2.64	-2.62
ref|NC_001134|	568254	TTAGCG	002688d0-fea4-4138-a102-cff4e5d8e797	t	14320	103.57	2.045	0.00075	CGCTAA	100.48	1.80	1.55
ref|NC_001134|	568254	TTAGCG	002688d0-fea4-4138-a102-cff4e5d8e797	t	14319	98.13	2.770	0.00175	CGCTAA	100.48	1.80	-1.18
ref|NC_001134|	568254	TTAGCG	002688d0-fea4-4138-a102-cff4e5d8e797	t	14318	77.00	0.783	0.00100	NNNNNN	0.00	0.00	inf
ref|NC_001134|	568256	AGCGTC	002688d0-fea4-4138-a102-cff4e5d8e797	t	14317	104.21	3.067	0.00125	GACGCT	97.07	2.02	3.19
ref|NC_001134|	568257	GCGTCT	002688d0-fea4-4138-a102-cff4e5d8e797	t	14316	84.13	4.369	0.00175	AGACGC	82.32	1.98	0.82
ref|NC_001134|	568258	CGTCTC	002688d0-fea4-4138-a102-cff4e5d8e797	t	14315	63.73	0.804	0.00075	GAGACG	65.37	2.14	-0.69
ref|NC_001134|	568259	GTCTCT	002688d0-fea4-4138-a102-cff4e5d8e797	t	14314	74.60	2.230	0.00325	AGAGAC	75.89	1.42	-0.82
ref|NC_001134|	568259	GTCTCT	002688d0-fea4-4138-a102-cff4e5d8e797	t	14313	89.63	1.902	0.00175	NNNNNN	0.00	0.00	inf
ref|NC_001134|	568261	CTCTAC	002688d0-fea4-4138-a102-cff4e5d8e797	t	14312	88.98	0.724	0.00125	GTAGAG	88.15	2.32	0.32
ref|NC_001134|	568262	TCTACA	002688d0-fea4-4138-a102-cff4e5d8e797	t	14311	101.82	1.393	0.00075	TGTAGA	103.09	2.78	-0.41
ref|NC_001134|	568262	TCTACA	002688d0-fea4-4138-a102-cff4e5d8e797	t	14310	103.54	2.266	0.00150	TGTAGA	103.09	2.78	0.15
ref|NC_001134|	568263	CTACAT	002688d0-fea4-4138-a102-cff4e5d8e797	t	14309	85.32	4.679	0.00100	ATGTAG	86.48	2.23	-0.47
ref|NC_001134|	568264	TACATT	002688d0-fea4-4138-a102-cff4e5d8e797	t	14308	113.53	2.501	0.00100	AATGTA	108.80	3.57	1.20
ref|NC_001134|	568265	ACATTG	002688d0-fea4-4138-a102-cff4e5d8e797	t	14307	76.19	1.906	0.00100	CAATGT	78.29	1.68	-1.13
ref|NC_001134|	568266	CATTGA	002688d0-fea4-4138-a102-cff4e5d8e797	t	14306	77.65	1.276	0.00075	TCAATG	81.08	2.25	-1.38
ref|NC_001134|	568267	ATTGAA	002688d0-fea4-4138-a102-cff4e5d8e797	t	14305	100.26	2.384	0.00125	TTCAAT	101.06	2.08	-0.35
ref|NC_001134|	568268	TTGAAA	002688d0-fea4-4138-a102-cff4e5d8e797	t	14304	112.58	2.580	0.00150	TTTCAA	109.12	2.20	1.42
ref|NC_001134|	568268	TTGAAA	002688d0-fea4-4138-a102-cff4e5d8e797	t	14303	108.65	1.069	0.00125	TTTCAA	109.12	2.20	-0.19
ref|NC_001134|	568268	TTGAAA	002688d0-fea4-4138-a102-cff4e5d8e797	t	14302	111.76	0.720	0.00175	TTTCAA	109.12	2.20	1.09
ref|NC_001134|	568269	TGAAAC	002688d0-fea4-4138-a102-cff4e5d8e797	t	14301	96.24	2.328	0.00150	GTTTCA	94.50	1.57	1.01
ref|NC_001134|	568270	GAAACC	002688d0-fea4-4138-a102-cff4e5d8e797	t	14300	90.73	0.337	0.00075	GGTTTC	88.32	1.91	1.14
ref|NC_001134|	568270	GAAACC	002688d0-fea4-4138-a102-cff4e5d8e797	t	14299	92.64	1.248	0.00100	GGTTTC	88.32	1.91	2.04
ref|NC_001134|	568270	GAAACC	002688d0-fea4-4138-a102-cff4e5d8e797	t	14298	76.57	1.180	0.00075	NNNNNN	0.00	0.00	inf
ref|NC_001134|	568271	AAACCA	002688d0-fea4-4138-a102-cff4e5d8e797	t	14297	59.80	2.711	0.00125	TGGTTT	61.49	2.62	-0.58
ref|NC_001134|	568272	AACCAA	002688d0-fea4-4138-a102-cff4e5d8e797	t	14296	78.46	2.557	0.00125	TTGGTT	80.51	3.42	-0.54
ref|NC_001134|	568273	ACCAAT	002688d0-fea4-4138-a102-cff4e5d8e797	t	14295	104.86	4.671	0.00150	ATTGGT	103.09	1.99	0.81
ref|NC_001134|	568273	ACCAAT	002688d0-fea4-4138-a102-cff4e5d8e797	t	14294	102.12	1.025	0.00075	ATTGGT	103.09	1.99	-0.44
ref|NC_001134|	568274	CCAATG	002688d0-fea4-4138-a102-cff4e5d8e797	t	14293	100.68	0.667	0.00175	CATTGG	101.32	2.20	-0.26
ref|NC_001134|	568274	CCAATG	002688d0-fea4-4138-a102-cff4e5d8e797	t	14292	99.23	1.470	0.00075	CATTGG	101.32	2.20	-0.86
ref|NC_001134|	568275	CAATGG	002688d0-fea4-4138-a102-cff4e5d8e797	t	14291	75.47	4.375	0.00100	CCATTG	75.70	2.43	-0.08
ref|NC_001134|	568275	CAATGG	002688d0-fea4-4138-a102-cff4e5d8e797	t	14290	76.33	0.147	0.00075	CCATTG	75.70	2.43	0.23
ref|NC_001134|	568275	CAATGG	002688d0-fea4-4138-a102-cff4e5d8e797	t	14289	75.38	1.387	0.00100	NNNNNN	0.00	0.00	inf
ref|NC_001134|	568277	ATGGTT	002688d0-fea4-4138-a102-cff4e5d8e797	t	14288	103.45	5.021	0.00275	AACCAT	106.27	1.88	-1.35
ref|NC_001134|	568278	TGGTTG	002688d0-fea4-4138-a102-cff4e5d8e797	t	14287	84.93	0.916	0.00125	CAACCA	85.42	1.84	-0.24
ref|NC_001134|	568278	TGGTTG	002688d0-fea4-4138-a102-cff4e5d8e797	t	14286	83.56	0.632	0.00100	CAACCA	85.42	1.84	-0.92
ref|NC_001134|	568279	GGTTGG	002688d0-fea4-4138-a102-cff4e5d8e797	t	14285	79.10	0.658	0.00075	CCAACC	81.84	2.16	-1.15
ref|NC_001134|	568279	GGTTGG	002688d0-fea4-4138-a102-cff4e5d8e797	t	14284	78.39	1.702	0.00125	CCAACC	81.84	2.16	-1.45
ref|NC_001134|	568279	GGTTGG	002688d0-fea4-4138-a102-cff4e5d8e797	t	14283	94.15	1.501	0.00175	NNNNNN	0.00	0.00	inf
ref|NC_001134|	568280	GTTGGC	002688d0-fea4-4138-a102-cff4e5d8e797	t	14282	100.43	8.809	0.00150	GCCAAC	100.61	1.63	-0.10
ref|NC_001134|	568281	TTGGCT	002688d0-fea4-4138-a102-cff4e5d8e797	t	14281	106.67	1.352	0.00150	AGCCAA	106.23	1.97	0.20
ref|NC_001134|	568282	TGGCTT	002688d0-fea4-4138-a102-cff4e5d8e797	t	14280	75.60	0.284	0.00100	AAGCCA	82.43	1.71	-3.61
ref|NC_001134|	568283	GGCTTT	002688d0-fea4-4138-a102-cff4e5d8e797	t	14279	77.05	0.938	0.00100	AAAGCC	77.56	1.43	-0.32
ref|NC_001134|	568283	GGCTTT	002688d0-fea4-4138-a102-cff4e5d8e797	t	14278	79.79	1.060	0.00150	AAAGCC	77.56	1.43	1.41
ref|NC_001134|	568284	GCTTTG	002688d0-fea4-4138-a102-cff4e5d8e797	t	14277	83.92	2.201	0.00325	CAAAGC	82.74	1.54	0.69
ref|NC_001134|	568285	CTTTGT	002688d0-fea4-4138-a102-cff4e5d8e797	t	14276	95.13	1.841	0.00100	ACAAAG	91.94	2.71	1.07
ref|NC_001134|	568286	TTTGTA	002688d0-fea4-4138-a102-cff4e5d8e797	t	14275	106.19	1.682	0.00150	TACAAA	106.45	2.19	-0.11
ref|NC_001134|	568287	TTGTAG	002688d0-fea4-4138-a102-cff4e5d8e797	t	14274	94.41	0.334	0.00100	CTACAA	95.88	1.32	-1.01
ref|NC_001134|	568287	TTGTAG	002688d0-fea4-4138-a102-cff4e5d8e797	t	14273	93.50	0.489	0.00100	CTACAA	95.88	1.32	-1.63
ref|NC_001134|	568288	TGTAGT	002688d0-fea4-4138-a102-cff4e5d8e797	t	14272	104.32	2.530	0.00175	ACTACA	104.91	2.58	-0.21
ref|NC_001134|	568289	GTAGTG	002688d0-fea4-4138-a102-cff4e5d8e797	t	14271	93.38	1.056	0.00075	CACTAC	96.99	1.70	-1.92
ref|NC_001134|	568290	TAGTGA	002688d0-fea4-4138-a102-cff4e5d8e797	t	14270	90.61	0.606	0.00100	TCACTA	89.22	1.56	0.80
ref|NC_001134|	568290	TAGTGA	002688d0-fea4-4138-a102-cff4e5d8e797	t	14269	87.61	1.698	0.00125	TCACTA	89.22	1.56	-0.93
ref|NC_001134|	568290	TAGTGA	002688d0-fea4-4138-a102-cff4e5d8e797	t	14268	90.07	0.726	0.00100	TCACTA	89.22	1.56	0.49
ref|NC_001134|	568290	TAGTGA	002688d0-fea4-4138-a102-cff4e5d8e797	t	14267	89.39	0.542	0.00100	TCACTA	89.22	1.56	0.10
ref|NC_001134|	568291	AGTGAC	002688d0-fea4-4138-a102-cff4e5d8e797	t	14266	96.65	2.440	0.00125	GTCACT	95.19	2.10	0.63
ref|NC_001134|	568292	GTGACT	002688d0-fea4-4138-a102-cff4e5d8e797	t	14265	110.23	8.663	0.00100	AGTCAC	113.46	2.79	-1.05
ref|NC_001134|	568293	TGACTA	002688d0-fea4-4138-a102-cff4e5d8e797	t	14264	68.10	1.127	0.00300	TAGTCA	70.35	2.42	-0.84
ref|NC_001134|	568294	GACTAC	002688d0-fea4-4138-a102-cff4e5d8e797	t	14263	76.39	1.499	0.00075	GTAGTC	80.29	2.72	-1.29
ref|NC_001134|	568294	GACTAC	002688d0-fea4-4138-a102-cff4e5d8e797	t	14262	83.47	0.904	0.00150	GTAGTC	80.29	2.72	1.06
ref|NC_001134|	568295	ACTACT	002688d0-fea4-4138-a102-cff4e5d8e797	t	14261	103.94	7.203	0.00175	AGTAGT	105.04	2.78	-0.36
ref|NC_001134|	568296	CTACTT	002688d0-fea4-4138-a102-cff4e5d8e797	t	14260	74.20	1.098	0.00100	AAGTAG	76.11	2.05	-0.84
ref|NC_001134|	568297	TACTTC	002688d0-fea4-4138-a102-cff4e5d8e797	t	14259	75.28	1.150	0.00125	GAAGTA	75.45	1.49	-0.11
ref|NC_001134|	568298	ACTTCG	002688d0-fea4-4138-a102-cff4e5d8e797	t	14258	73.75	1.698	0.00100	CGAAGT	76.84	1.60	-1.75
ref|NC_001134|	568299	CTTCGC	002688d0-fea4-4138-a102-cff4e5d8e797	t	14257	81.81	0.856	0.00075	GCGAAG	83.60	2.37	-0.68
ref|NC_001134|	568300	TTCGCC	002688d0-fea4-4138-a102-cff4e5d8e797	t	14256	93.84	3.127	0.00175	GGCGAA	98.55	2.25	-1.89
ref|NC_001134|	568301	TCGCCA	002688d0-fea4-4138-a102-cff4e5d8e797	t	14255	77.48	0.604	0.00125	TGGCGA	82.45	1.58	-2.85
ref|NC_001134|	568302	CGCCAA	002688d0-fea4-4138-a102-cff4e5d8e797	t	14254	76.42	1.225	0.00150	TTGGCG	82.04	2.83	-1.80
ref|NC_001134|	568302	CGCCAA	002688d0-fea4-4138-a102-cff4e5d8e797	t	14253	86.52	2.928	0.00125	TTGGCG	82.04	2.83	1.43
ref|NC_001134|	568303	GCCAAT	002688d0-fea4-4138-a102-cff4e5d8e797	t	14252	100.37	1.012	0.00075	ATTGGC	101.27	1.99	-0.41
ref|NC_001134|	568304	CCAATT	002688d0-fea4-4138-a102-cff4e5d8e797	t	14251	103.58	0.823	0.00100	AATTGG	104.50	2.20	-0.38
ref|NC_001134|	568304	CCAATT	002688d0-fea4-4138-a102-cff4e5d8e797	t	14250	104.74	0.929	0.00175	AATTGG	104.50	2.20	0.10
ref|NC_001134|	568305	CAATTT	002688d0-fea4-4138-a102-cff4e5d8e797	t	14249	67.36	1.787	0.00125	AAATTG	70.12	2.01	-1.24
ref|NC_001134|	568306	AATTTG	002688d0-fea4-4138-a102-cff4e5d8e797	t	14248	73.61	1.431	0.00150	CAAATT	75.25	1.54	-0.96
ref|NC_001134|	568306	AATTTG	002688d0-fea4-4138-a102-cff4e5d8e797	t	14247	71.94	1.323	0.00100	CAAATT	75.25	1.54	-1.94
ref|NC_001134|	568307	ATTTGT	002688d0-fea4-4138-a102-cff4e5d8e797	t	14246	85.68	0.987	0.00175	ACAAAT	90.32	2.71	-1.55
ref|NC_001134|	568307	ATTTGT	002688d0-fea4-4138-a102-cff4e5d8e797	t	14245	88.89	0.843	0.00100	ACAAAT	90.32	2.71	-0.48
ref|NC_001134|	568308	TTTGTA	002688d0-fea4-4138-a102-cff4e5d8e797	t	14244	105.39	1.909	0.00275	TACAAA	106.45	2.19	-0.44
ref|NC_001134|	568308	TTTGTA	002688d0-fea4-4138-a102-cff4e5d8e797	t	14243	108.87	0.921	0.00100	TACAAA	106.45	2.19	1.00
ref|NC_001134|	568309	TTGTAA	002688d0-fea4-4138-a102-cff4e5d8e797	t	14242	94.84	2.093	0.00200	TTACAA	94.47	1.32	0.25
ref|NC_001134|	568309	TTGTAA	002688d0-fea4-4138-a102-cff4e5d8e797	t	14241	92.51	0.410	0.00100	TTACAA	94.47	1.32	-1.34
ref|NC_001134|	568310	TGTAAA	002688d0-fea4-4138-a102-cff4e5d8e797	t	14240	97.98	0.861	0.00100	TTTACA	99.95	2.02	-0.88
ref|NC_001134|	568311	GTAAAC	002688d0-fea4-4138-a102-cff4e5d8e797	t	14239	94.23	1.021	0.00075	GTTTAC	96.22	1.71	-1.05
ref|NC_001134|	568311	GTAAAC	002688d0-fea4-4138-a102-cff4e5d8e797	t	14238	95.94	0.482	0.00100	GTTTAC	96.22	1.71	-0.15
ref|NC_001134|	568312	TAAACG	002688d0-fea4-4138-a102-cff4e5d8e797	t	14237	89.75	3.588	0.00100	CGTTTA	92.90	1.91	-1.49
ref|NC_001134|	568313	AAACGA	002688d0-fea4-4138-a102-cff4e5d8e797	t	14236	61.86	1.037	0.00150	TCGTTT	67.07	2.47	-1.90
ref|NC_001134|	568313	AAACGA	002688d0-fea4-4138-a102-cff4e5d8e797	t	14235	63.19	0.590	0.00075	TCGTTT	67.07	2.47	-1.42
ref|NC_001134|	568314	AACGAT	002688d0-fea4-4138-a102-cff4e5d8e797	t	14234	95.11	4.838	0.00200	ATCGTT	93.44	5.74	0.26
ref|NC_001134|	568315	ACGATA	002688d0-fea4-4138-a102-cff4e5d8e797	t	14233	118.63	3.066	0.00100	TATCGT	117.63	3.00	0.30
ref|NC_001134|	568315	ACGATA	002688d0-fea4-4138-a102-cff4e5d8e797	t	14232	119.31	1.631	0.00100	TATCGT	117.63	3.00	0.51
ref|NC_001134|	568316	CGATAT	002688d0-fea4-4138-a102-cff4e5d8e797	t	14231	85.08	5.852	0.00125	ATATCG	85.38	2.46	-0.11
ref|NC_001134|	568316	CGATAT	002688d0-fea4-4138-a102-cff4e5d8e797	t	14230	86.13	0.730	0.00100	ATATCG	85.38	2.46	0.28
ref|NC_001134|	568317	GATATA	002688d0-fea4-4138-a102-cff4e5d8e797	t	14229	99.11	2.664	0.00075	TATATC	107.52	3.75	-2.03
ref|NC_001134|	568317	GATATA	002688d0-fea4-4138-a102-cff4e5d8e797	t	14228	107.09	2.261	0.00150	TATATC	107.52	3.75	-0.10
ref|NC_001134|	568318	ATATAA	002688d0-fea4-4138-a102-cff4e5d8e797	t	14227	94.11	5.212	0.00150	TTATAT	87.94	1.88	2.96
ref|NC_001134|	568319	TATAAG	002688d0-fea4-4138-a102-cff4e5d8e797	t	14226	101.10	1.460	0.00075	CTTATA	100.20	2.51	0.32
ref|NC_001134|	568319	TATAAG	002688d0-fea4-4138-a102-cff4e5d8e797	t	14225	97.66	1.356	0.00100	CTTATA	100.20	2.51	-0.92
ref|NC_001134|	568320	ATAAGA	002688d0-fea4-4138-a102-cff4e5d8e797	t	14224	101.52	0.690	0.00075	TCTTAT	101.92	1.86	-0.20
ref|NC_001134|	568320	ATAAGA	002688d0-fea4-4138-a102-cff4e5d8e797	t	14223	102.63	2.800	0.00100	TCTTAT	101.92	1.86	0.34
ref|NC_001134|	568321	TAAGAT	002688d0-fea4-4138-a102-cff4e5d8e797	t	14222	85.88	0.954	0.00150	ATCTTA	89.23	2.37	-1.28
ref|NC_001134|	568321	TAAGAT	002688d0-fea4-4138-a102-cff4e5d8e797	t	14221	87.90	0.636	0.00075	ATCTTA	89.23	2.37	-0.51
ref|NC_001134|	568322	AAGATG	002688d0-fea4-4138-a102-cff4e5d8e797	t	14220	114.02	1.612	0.00100	CATCTT	116.23	3.10	-0.64
ref|NC_001134|	568323	AGATGG	002688d0-fea4-4138-a102-cff4e5d8e797	t	14219	79.38	0.853	0.00225	CCATCT	81.80	2.23	-0.98
ref|NC_001134|	568323	AGATGG	002688d0-fea4-4138-a102-cff4e5d8e797	t	14218	80.36	0.469	0.00075	CCATCT	81.80	2.23	-0.58
ref|NC_001134|	568324	GATGGT	002688d0-fea4-4138-a102-cff4e5d8e797	t	14217	91.33	1.813	0.00125	ACCATC	93.33	1.80	-1.00
ref|NC_001134|	568325	ATGGTA	002688d0-fea4-4138-a102-cff4e5d8e797	t	14216	103.68	1.310	0.00175	TACCAT	104.75	1.88	-0.51
ref|NC_001134|	568326	TGGTAG	002688d0-fea4-4138-a102-cff4e5d8e797	t	14215	93.37	0.557	0.00100	CTACCA	92.87	1.42	0.32
ref|NC_001134|	568327	GGTAGT	002688d0-fea4-4138-a102-cff4e5d8e797	t	14214	104.89	1.448	0.00225	ACTACC	104.38	2.58	0.18
ref|NC_001134|	568328	GTAGTT	002688d0-fea4-4138-a102-cff4e5d8e797	t	14213	99.56	0.543	0.00100	AACTAC	98.06	1.70	0.80
ref|NC_001134|	568328	GTAGTT	002688d0-fea4-4138-a102-cff4e5d8e797	t	14212	97.75	0.843	0.00100	AACTAC	98.06	1.70	-0.16
ref|NC_001134|	568328	GTAGTT	002688d0-fea4-4138-a102-cff4e5d8e797	t	14211	96.46	0.226	0.00075	AACTAC	98.06	1.70	-0.85
ref|NC_001134|	568328	GTAGTT	002688d0-fea4-4138-a102-cff4e5d8e797	t	14210	96.76	2.026	0.00150	AACTAC	98.06	1.70	-0.69
ref|NC_001134|	568329	TAGTTT	002688d0-fea4-4138-a102-cff4e5d8e797	t	14209	84.35	1.145	0.00125	AAACTA	84.13	1.59	0.12
ref|NC_001134|	568330	AGTTTT	002688d0-fea4-4138-a102-cff4e5d8e797	t	14208	76.34	1.736	0.00325	AAAACT	76.81	1.71	-0.25
ref|NC_001134|	568330	AGTTTT	002688d0-fea4-4138-a102-cff4e5d8e797	t	14207	74.70	1.824	0.00075	AAAACT	76.81	1.71	-1.12
ref|NC_001134|	568331	GTTTTA	002688d0-fea4-4138-a102-cff4e5d8e797	t	14206	83.45	1.249	0.00200	TAAAAC	85.77	1.52	-1.38
ref|NC_001134|	568332	TTTTAC	002688d0-fea4-4138-a102-cff4e5d8e797	t	14205	92.19	1.740	0.00100	GTAAAA	91.48	2.42	0.27
ref|NC_001134|	568333	TTTACC	002688d0-fea4-4138-a102-cff4e5d8e797	t	14204	104.79	1.611	0.00175	GGTAAA	104.17	2.97	0.19
ref|NC_001134|	568334	TTACCT	002688d0-fea4-4138-a102-cff4e5d8e797	t	14203	71.05	6.148	0.00125	AGGTAA	73.91	2.39	-1.08
ref|NC_001134|	568335	TACCTG	002688d0-fea4-4138-a102-cff4e5d8e797	t	14202	69.58	0.830	0.00075	CAGGTA	70.96	1.76	-0.71
ref|NC_001134|	568336	ACCTGC	002688d0-fea4-4138-a102-cff4e5d8e797	t	14201	80.74	0.891	0.00175	GCAGGT	84.43	2.50	-1.33
ref|NC_001134|	568336	ACCTGC	002688d0-fea4-4138-a102-cff4e5d8e797	t	14200	86.34	0.604	0.00125	GCAGGT	84.43	2.50	0.69
ref|NC_001134|	568336	ACCTGC	002688d0-fea4-4138-a102-cff4e5d8e797	t	14199	86.72	2.336	0.00100	GCAGGT	84.43	2.50	0.83
ref|NC_001134|	568337	CCTGCA	002688d0-fea4-4138-a102-cff4e5d8e797	t	14198	97.00	0.591	0.00075	TGCAGG	99.35	2.29	-0.93
ref|NC_001134|	568337	CCTGCA	002688d0-fea4-4138-a102-cff4e5d8e797	t	14197	98.24	1.890	0.00125	TGCAGG	99.35	2.29	-0.44
ref|NC_001134|	568338	CTGCAC	002688d0-fea4-4138-a102-cff4e5d8e797	t	14196	87.86	0.736	0.00125	GTGCAG	90.46	1.48	-1.59
ref|NC_001134|	568338	CTGCAC	002688d0-fea4-4138-a102-cff4e5d8e797	t	14195	86.99	1.022	0.00075	GTGCAG	90.46	1.48	-2.12
ref|NC_001134|	568339	TGCACC	002688d0-fea4-4138-a102-cff4e5d8e797	t	14194	95.85	1.359	0.00225	GGTGCA	99.47	2.93	-1.12
ref|NC_001134|	568340	GCACCA	002688d0-fea4-4138-a102-cff4e5d8e797	t	14193	66.29	2.907	0.00150	TGGTGC	68.00	2.13	-0.72
ref|NC_001134|	568341	CACCAT	002688d0-fea4-4138-a102-cff4e5d8e797	t	14192	85.44	2.806	0.00175	ATGGTG	82.74	3.42	0.71
ref|NC_001134|	568342	ACCATC	002688d0-fea4-4138-a102-cff4e5d8e797	t	14191	108.00	2.063	0.00150	GATGGT	107.70	2.93	0.09
ref|NC_001134|	568343	CCATCC	002688d0-fea4-4138-a102-cff4e5d8e797	t	14190	72.02	4.227	0.00150	GGATGG	71.41	2.06	0.27
ref|NC_001134|	568344	CATCCA	002688d0-fea4-4138-a102-cff4e5d8e797	t	14189	60.21	2.963	0.00225	TGGATG	61.54	1.92	-0.62
ref|NC_001134|	568345	ATCCAA	002688d0-fea4-4138-a102-cff4e5d8e797	t	14188	83.77	1.660	0.00150	TTGGAT	84.17	3.23	-0.11
ref|NC_001134|	568346	TCCAAA	002688d0-fea4-4138-a102-cff4e5d8e797	t	14187	99.57	0.750	0.00225	TTTGGA	101.44	1.99	-0.85
ref|NC_001134|	568346	TCCAAA	002688d0-fea4-4138-a102-cff4e5d8e797	t	14186	100.19	0.759	0.00175	TTTGGA	101.44	1.99	-0.57
ref|NC_001134|	568347	CCAAAC	002688d0-fea4-4138-a102-cff4e5d8e797	t	14185	92.92	1.548	0.00125	GTTTGG	96.99	1.62	-2.26
ref|NC_001134|	568347	CCAAAC	002688d0-fea4-4138-a102-cff4e5d8e797	t	14184	95.04	0.464	0.00100	GTTTGG	96.99	1.62	-1.08
ref|NC_001134|	568348	CAAACC	002688d0-fea4-4138-a102-cff4e5d8e797	t	14183	89.83	1.549	0.00175	GGTTTG	90.02	1.91	-0.09
ref|NC_001134|	568349	AAACCC	002688d0-fea4-4138-a102-cff4e5d8e797	t	14182	60.19	4.894	0.00100	GGGTTT	59.72	2.62	0.16
ref|NC_001134|	568350	AACCCA	002688d0-fea4-4138-a102-cff4e5d8e797	t	14181	68.10	2.800	0.00100	TGGGTT	68.96	1.63	-0.48
ref|NC_001134|	568350	AACCCA	002688d0-fea4-4138-a102-cff4e5d8e797	t	14180	68.22	1.997	0.00175	TGGGTT	68.96	1.63	-0.41
ref|NC_001134|	568351	ACCCAA	002688d0-fea4-4138-a102-cff4e5d8e797	t	14179	86.52	2.232	0.00125	TTGGGT	85.97	2.99	0.17
ref|NC_001134|	568351	ACCCAA	002688d0-fea4-4138-a102-cff4e5d8e797	t	14178	84.80	1.861	0.00200	TTGGGT	85.97	2.99	-0.35
ref|NC_001134|	568352	CCCAAA	002688d0-fea4-4138-a102-cff4e5d8e797	t	14177	98.75	1.085	0.00125	TTTGGG	100.65	1.99	-0.87
ref|NC_001134|	568352	CCCAAA	002688d0-fea4-4138-a102-cff4e5d8e797	t	14176	99.29	1.678	0.00300	TTTGGG	100.65	1.99	-0.62
ref|NC_001134|	568353	CCAAAA	002688d0-fea4-4138-a102-cff4e5d8e797	t	14175	96.11	0.733	0.00175	TTTTGG	96.82	1.62	-0.39
ref|NC_001134|	568353	CCAAAA	002688d0-fea4-4138-a102-cff4e5d8e797	t	14174	95.72	1.266	0.00100	TTTTGG	96.82	1.62	-0.61
ref|NC_001134|	568354	CAAAAT	002688d0-fea4-4138-a102-cff4e5d8e797	t	14173	94.23	0.385	0.00075	ATTTTG	92.17	1.51	1.23
ref|NC_001134|	568354	CAAAAT	002688d0-fea4-4138-a102-cff4e5d8e797	t	14172	89.58	1.180	0.00075	ATTTTG	92.17	1.51	-1.54
ref|NC_001134|	568354	CAAAAT	002688d0-fea4-4138-a102-cff4e5d8e797	t	14171	91.49	1.276	0.00175	ATTTTG	92.17	1.51	-0.41
ref|NC_001134|	568355	AAAATC	002688d0-fea4-4138-a102-cff4e5d8e797	t	14170	93.57	2.335	0.00200	GATTTT	95.92	1.93	-1.10
ref|NC_001134|	568356	AAATCA	002688d0-fea4-4138-a102-cff4e5d8e797	t	14169	62.64	2.115	0.00150	TGATTT	64.46	2.35	-0.70
ref|NC_001134|	568357	AATCAA	002688d0-fea4-4138-a102-cff4e5d8e797	t	14168	72.08	1.087	0.00150	TTGATT	74.37	2.69	-0.77
ref|NC_001134|	568358	ATCAAT	002688d0-fea4-4138-a102-cff4e5d8e797	t	14167	101.62	3.268	0.00250	ATTGAT	101.54	2.11	0.03
ref|NC_001134|	568359	TCAATA	002688d0-fea4-4138-a102-cff4e5d8e797	t	14166	104.83	0.492	0.00150	TATTGA	104.45	2.20	0.16
ref|NC_001134|	568359	TCAATA	002688d0-fea4-4138-a102-cff4e5d8e797	t	14165	106.11	0.772	0.00100	TATTGA	104.45	2.20	0.68
ref|NC_001134|	568359	TCAATA	002688d0-fea4-4138-a102-cff4e5d8e797	t	14164	105.98	1.290	0.00425	TATTGA	104.45	2.20	0.63
ref|NC_001134|	568359	TCAATA	002688d0-fea4-4138-a102-cff4e5d8e797	t	14163	104.65	1.944	0.00075	TATTGA	104.45	2.20	0.08
ref|NC_001134|	568359	TCAATA	002688d0-fea4-4138-a102-cff4e5d8e797	t	14162	106.88	0.525	0.00075	TATTGA	104.45	2.20	1.00
ref|NC_001134|	568359	TCAATA	002688d0-fea4-4138-a102-cff4e5d8e797	t	14161	104.59	2.597	0.00075	TATTGA	104.45	2.20	0.06
ref|NC_001134|	568359	TCAATA	002688d0-fea4-4138-a102-cff4e5d8e797	t	14160	108.27	0.972	0.00075	TATTGA	104.45	2.20	1.57
ref|NC_001134|	568359	TCAATA	002688d0-fea4-4138-a102-cff4e5d8e797	t	14159	107.49	1.313	0.00275	TATTGA	104.45	2.20	1.25
ref|NC_001134|	568360	CAATAT	002688d0-fea4-4138-a102-cff4e5d8e797	t	14158	77.32	5.433	0.00100	ATATTG	79.80	2.70	-0.83
ref|NC_001134|	568360	CAATAT	002688d0-fea4-4138-a102-cff4e5d8e797	t	14157	77.65	0.927	0.00075	ATATTG	79.80	2.70	-0.72
ref|NC_001134|	568361	AATATA	002688d0-fea4-4138-a102-cff4e5d8e797	t	14156	103.45	2.946	0.00100	TATATT	109.54	3.75	-1.47
ref|NC_001134|	568361	AATATA	002688d0-fea4-4138-a102-cff4e5d8e797	t	14155	112.07	1.690	0.00175	TATATT	109.54	3.75	0.61
ref|NC_001134|	568362	ATATAC	002688d0-fea4-4138-a102-cff4e5d8e797	t	14154	86.09	0.958	0.00075	GTATAT	86.57	1.88	-0.23
ref|NC_001134|	568362	ATATAC	002688d0-fea4-4138-a102-cff4e5d8e797	t	14153	83.38	0.888	0.00075	GTATAT	86.57	1.88	-1.53
ref|NC_001134|	568362	ATATAC	002688d0-fea4-4138-a102-cff4e5d8e797	t	14152	85.91	1.264	0.00075	GTATAT	86.57	1.88	-0.32
ref|NC_001134|	568362	ATATAC	002688d0-fea4-4138-a102-cff4e5d8e797	t	14151	84.35	0.796	0.00125	GTATAT	86.57	1.88	-1.06
ref|NC_001134|	568362	ATATAC	002688d0-fea4-4138-a102-cff4e5d8e797	t	14150	86.54	2.682	0.00150	GTATAT	86.57	1.88	-0.01
ref|NC_001134|	568363	TATACG	002688d0-fea4-4138-a102-cff4e5d8e797	t	14149	102.69	1.174	0.00150	CGTATA	101.68	3.77	0.24
ref|NC_001134|	568363	TATACG	002688d0-fea4-4138-a102-cff4e5d8e797	t	14148	104.03	1.344	0.00125	CGTATA	101.68	3.77	0.56
ref|NC_001134|	568363	TATACG	002688d0-fea4-4138-a102-cff4e5d8e797	t	14147	104.98	1.176	0.00100	CGTATA	101.68	3.77	0.79
ref|NC_001134|	568363	TATACG	002688d0-fea4-4138-a102-cff4e5d8e797	t	14146	97.30	5.285	0.00100	CGTATA	101.68	3.77	-1.05
ref|NC_001134|	568364	ATACGC	002688d0-fea4-4138-a102-cff4e5d8e797	t	14145	72.27	0.986	0.00275	GCGTAT	79.70	2.14	-3.13
ref|NC_001134|	568364	ATACGC	002688d0-fea4-4138-a102-cff4e5d8e797	t	14144	72.93	1.481	0.00125	GCGTAT	79.70	2.14	-2.86
ref|NC_001134|	568365	TACGCA	002688d0-fea4-4138-a102-cff4e5d8e797	t	14143	91.63	1.692	0.00075	TGCGTA	93.24	2.47	-0.59
ref|NC_001134|	568366	ACGCAA	002688d0-fea4-4138-a102-cff4e5d8e797	t	14142	87.63	2.013	0.00100	TTGCGT	87.79	1.67	-0.09
ref|NC_001134|	568366	ACGCAA	002688d0-fea4-4138-a102-cff4e5d8e797	t	14141	89.51	1.472	0.00275	TTGCGT	87.79	1.67	0.93
ref|NC_001134|	568366	ACGCAA	002688d0-fea4-4138-a102-cff4e5d8e797	t	14140	85.67	1.418	0.00075	TTGCGT	87.79	1.67	-1.14
ref|NC_001134|	568366	ACGCAA	002688d0-fea4-4138-a102-cff4e5d8e797	t	14139	87.95	1.281	0.00175	TTGCGT	87.79	1.67	0.09
ref|NC_001134|	568366	ACGCAA	002688d0-fea4-4138-a102-cff4e5d8e797	t	14138	89.52	0.565	0.00100	TTGCGT	87.79	1.67	0.94
ref|NC_001134|	568367	CGCAAT	002688d0-fea4-4138-a102-cff4e5d8e797	t	14137	94.70	2.006	0.00125	ATTGCG	100.78	2.07	-2.66
ref|NC_001134|	568368	GCAATT	002688d0-fea4-4138-a102-cff4e5d8e797	t	14136	106.10	2.400	0.00075	AATTGC	101.45	2.20	1.91
ref|NC_001134|	568368	GCAATT	002688d0-fea4-4138-a102-cff4e5d8e797	t	14135	102.24	1.849	0.00075	AATTGC	101.45	2.20	0.33
ref|NC_001134|	568368	GCAATT	002688d0-fea4-4138-a102-cff4e5d8e797	t	14134	105.44	1.022	0.00075	AATTGC	101.45	2.20	1.64
ref|NC_001134|	568368	GCAATT	002688d0-fea4-4138-a102-cff4e5d8e797	t	14133	99.71	0.721	0.00075	AATTGC	101.45	2.20	-0.71
ref|NC_001134|	568368	GCAATT	002688d0-fea4-4138-a102-cff4e5d8e797	t	14132	102.72	4.451	0.00275	AATTGC	101.45	2.20	0.52
ref|NC_001134|	568369	CAATTC	002688d0-fea4-4138-a102-cff4e5d8e797	t	14131	66.85	0.488	0.00125	GAATTG	69.07	2.01	-1.00
ref|NC_001134|	568370	AATTCT	002688d0-fea4-4138-a102-cff4e5d8e797	t	14130	67.78	0.915	0.00100	AGAATT	69.04	1.95	-0.58
ref|NC_001134|	568370	AATTCT	002688d0-fea4-4138-a102-cff4e5d8e797	t	14129	70.90	1.524	0.00075	AGAATT	69.04	1.95	0.86
ref|NC_001134|	568370	AATTCT	002688d0-fea4-4138-a102-cff4e5d8e797	t	14128	67.77	0.674	0.00075	AGAATT	69.04	1.95	-0.59
ref|NC_001134|	568370	AATTCT	002688d0-fea4-4138-a102-cff4e5d8e797	t	14127	68.33	0.485	0.00125	AGAATT	69.04	1.95	-0.33
ref|NC_001134|	568370	AATTCT	002688d0-fea4-4138-a102-cff4e5d8e797	t	14126	66.70	2.110	0.00100	AGAATT	69.04	1.95	-1.08
ref|NC_001134|	568371	ATTCTT	002688d0-fea4-4138-a102-cff4e5d8e797	t	14125	77.25	1.624	0.00225	AAGAAT	77.19	1.83	0.03
ref|NC_001134|	568372	TTCTTT	002688d0-fea4-4138-a102-cff4e5d8e797	t	14124	82.86	0.873	0.00200	AAAGAA	84.35	1.46	-0.93
ref|NC_001134|	568373	TCTTTG	002688d0-fea4-4138-a102-cff4e5d8e797	t	14123	84.03	1.287	0.00250	CAAAGA	84.69	1.54	-0.39
ref|NC_001134|	568374	CTTTGT	002688d0-fea4-4138-a102-cff4e5d8e797	t	14122	91.06	2.266	0.00150	ACAAAG	91.94	2.71	-0.29
ref|NC_001134|	568375	TTTGTT	002688d0-fea4-4138-a102-cff4e5d8e797	t	14121	108.06	1.834	0.00150	AACAAA	107.92	2.19	0.05
ref|NC_001134|	568375	TTTGTT	002688d0-fea4-4138-a102-cff4e5d8e797	t	14120	111.40	0.929	0.00100	AACAAA	107.92	2.19	1.43
ref|NC_001134|	568375	TTTGTT	002688d0-fea4-4138-a102-cff4e5d8e797	t	14119	110.82	0.580	0.00125	AACAAA	107.92	2.19	1.20
ref|NC_001134|	568375	TTTGTT	002688d0-fea4-4138-a102-cff4e5d8e797	t	14118	109.35	0.658	0.00150	AACAAA	107.92	2.19	0.59
ref|NC_001134|	568376	TTGTTT	002688d0-fea4-4138-a102-cff4e5d8e797	t	14117	88.58	2.828	0.00100	AAACAA	88.26	1.96	0.15
ref|NC_001134|	568376	TTGTTT	002688d0-fea4-4138-a102-cff4e5d8e797	t	14116	88.30	0.763	0.00100	AAACAA	88.26	1.96	0.02
ref|NC_001134|	568376	TTGTTT	002688d0-fea4-4138-a102-cff4e5d8e797	t	14115	85.00	0.889	0.00075	AAACAA	88.26	1.96	-1.50
ref|NC_001134|	568377	TGTTTG	002688d0-fea4-4138-a102-cff4e5d8e797	t	14114	74.74	0.512	0.00100	CAAACA	76.44	1.71	-0.90
ref|NC_001134|	568377	TGTTTG	002688d0-fea4-4138-a102-cff4e5d8e797	t	14113	75.84	1.225	0.00075	CAAACA	76.44	1.71	-0.32
ref|NC_001134|	568377	TGTTTG	002688d0-fea4-4138-a102-cff4e5d8e797	t	14112	73.31	1.189	0.00075	CAAACA	76.44	1.71	-1.66
ref|NC_001134|	568378	GTTTGA	002688d0-fea4-4138-a102-cff4e5d8e797	t	14111	85.00	0.637	0.00075	TCAAAC	88.59	2.71	-1.19
ref|NC_001134|	568378	GTTTGA	002688d0-fea4-4138-a102-cff4e5d8e797	t	14110	87.11	0.972	0.00075	TCAAAC	88.59	2.71	-0.49
ref|NC_001134|	568378	GTTTGA	002688d0-fea4-4138-a102-cff4e5d8e797	t	14109	89.32	1.075	0.00175	TCAAAC	88.59	2.71	0.24
ref|NC_001134|	568379	TTTGAA	002688d0-fea4-4138-a102-cff4e5d8e797	t	14108	103.39	1.533	0.00075	TTCAAA	102.34	2.08	0.45
ref|NC_001134|	568379	TTTGAA	002688d0-fea4-4138-a102-cff4e5d8e797	t	14107	100.55	1.283	0.00100	TTCAAA	102.34	2.08	-0.78
ref|NC_001134|	568379	TTTGAA	002688d0-fea4-4138-a102-cff4e5d8e797	t	14106	102.98	0.820	0.00125	TTCAAA	102.34	2.08	0.27
ref|NC_001134|	568379	TTTGAA	002688d0-fea4-4138-a102-cff4e5d8e797	t	14105	103.75	0.533	0.00150	TTCAAA	102.34	2.08	0.61
ref|NC_001134|	568379	TTTGAA	002688d0-fea4-4138-a102-cff4e5d8e797	t	14104	103.63	0.704	0.00100	TTCAAA	102.34	2.08	0.56
ref|NC_001134|	568380	TTGAAC	002688d0-fea4-4138-a102-cff4e5d8e797	t	14103	110.71	2.003	0.00150	GTTCAA	108.44	2.20	0.93
ref|NC_001134|	568380	TTGAAC	002688d0-fea4-4138-a102-cff4e5d8e797	t	14102	110.50	1.302	0.00100	GTTCAA	108.44	2.20	0.85
ref|NC_001134|	568380	TTGAAC	002688d0-fea4-4138-a102-cff4e5d8e797	t	14101	109.90	0.891	0.00075	GTTCAA	108.44	2.20	0.60
ref|NC_001134|	568380	TTGAAC	002688d0-fea4-4138-a102-cff4e5d8e797	t	14100	111.76	0.670	0.00075	GTTCAA	108.44	2.20	1.37
ref|NC_001134|	568380	TTGAAC	002688d0-fea4-4138-a102-cff4e5d8e797	t	14099	110.08	1.402	0.00075	GTTCAA	108.44	2.20	0.67
ref|NC_001134|	568380	TTGAAC	002688d0-fea4-4138-a102-cff4e5d8e797	t	14098	111.36	1.749	0.00100	GTTCAA	108.44	2.20	1.20
ref|NC_001134|	568380	TTGAAC	002688d0-fea4-4138-a102-cff4e5d8e797	t	14097	112.16	0.989	0.00125	GTTCAA	108.44	2.20	1.53
ref|NC_001134|	568380	TTGAAC	002688d0-fea4-4138-a102-cff4e5d8e797	t	14096	109.55	2.485	0.00100	GTTCAA	108.44	2.20	0.46
ref|NC_001134|	568381	TGAACC	002688d0-fea4-4138-a102-cff4e5d8e797	t	14095	96.11	1.516	0.00250	GGTTCA	94.10	2.22	0.82
ref|NC_001134|	568381	TGAACC	002688d0-fea4-4138-a102-cff4e5d8e797	t	14094	93.38	1.440	0.00075	GGTTCA	94.10	2.22	-0.29
ref|NC_001134|	568382	GAACCC	002688d0-fea4-4138-a102-cff4e5d8e797	t	14093	55.31	1.391	0.00300	GGGTTC	58.51	2.62	-1.10
ref|NC_001134|	568383	AACCCC	002688d0-fea4-4138-a102-cff4e5d8e797	t	14092	67.04	2.557	0.00225	GGGGTT	67.10	1.63	-0.03
ref|NC_001134|	568383	AACCCC	002688d0-fea4-4138-a102-cff4e5d8e797	t	14091	67.71	0.338	0.00075	GGGGTT	67.10	1.63	0.34
ref|NC_001134|	568383	AACCCC	002688d0-fea4-4138-a102-cff4e5d8e797	t	14090	69.48	0.857	0.00175	GGGGTT	67.10	1.63	1.32
ref|NC_001134|	568383	AACCCC	002688d0-fea4-4138-a102-cff4e5d8e797	t	14089	67.07	0.560	0.00150	GGGGTT	67.10	1.63	-0.01
ref|NC_001134|	568383	AACCCC	002688d0-fea4-4138-a102-cff4e5d8e797	t	14088	68.69	1.674	0.00100	GGGGTT	67.10	1.63	0.88
ref|NC_001134|	568384	ACCCCA	002688d0-fea4-4138-a102-cff4e5d8e797	t	14087	76.58	2.094	0.00175	TGGGGT	75.32	1.51	0.76
ref|NC_001134|	568385	CCCCAT	002688d0-fea4-4138-a102-cff4e5d8e797	t	14086	92.71	3.826	0.00125	ATGGGG	88.73	2.99	1.20
ref|NC_001134|	568386	CCCATA	002688d0-fea4-4138-a102-cff4e5d8e797	t	14085	108.60	1.135	0.00100	TATGGG	106.70	2.93	0.59
ref|NC_001134|	568387	CCATAG	002688d0-fea4-4138-a102-cff4e5d8e797	t	14084	91.20	2.820	0.00100	CTATGG	87.61	2.12	1.53
ref|NC_001134|	568388	CATAGT	002688d0-fea4-4138-a102-cff4e5d8e797	t	14083	105.76	0.653	0.00125	ACTATG	104.56	3.04	0.36
ref|NC_001134|	568388	CATAGT	002688d0-fea4-4138-a102-cff4e5d8e797	t	14082	109.44	0.739	0.00150	ACTATG	104.56	3.04	1.45
ref|NC_001134|	568389	ATAGTT	002688d0-fea4-4138-a102-cff4e5d8e797	t	14081	101.32	1.936	0.00100	AACTAT	99.67	1.70	0.88
ref|NC_001134|	568390	TAGTTT	002688d0-fea4-4138-a102-cff4e5d8e797	t	14080	84.25	2.542	0.00125	AAACTA	84.13	1.59	0.06
ref|NC_001134|	568391	AGTTTG	002688d0-fea4-4138-a102-cff4e5d8e797	t	14079	76.21	0.804	0.00075	CAAACT	76.35	1.71	-0.07
ref|NC_001134|	568391	AGTTTG	002688d0-fea4-4138-a102-cff4e5d8e797	t	14078	75.13	0.804	0.00125	CAAACT	76.35	1.71	-0.64
ref|NC_001134|	568392	GTTTGT	002688d0-fea4-4138-a102-cff4e5d8e797	t	14077	86.92	1.941	0.00125	ACAAAC	89.28	2.71	-0.79
ref|NC_001134|	568392	GTTTGT	002688d0-fea4-4138-a102-cff4e5d8e797	t	14076	90.47	1.209	0.00100	ACAAAC	89.28	2.71	0.40
ref|NC_001134|	568392	GTTTGT	002688d0-fea4-4138-a102-cff4e5d8e797	t	14075	89.62	2.394	0.00100	ACAAAC	89.28	2.71	0.11
ref|NC_001134|	568393	TTTGTC	002688d0-fea4-4138-a102-cff4e5d8e797	t	14074	108.71	1.603	0.00200	GACAAA	106.83	2.19	0.78
ref|NC_001134|	568394	TTGTCA	002688d0-fea4-4138-a102-cff4e5d8e797	t	14073	83.87	3.586	0.00100	TGACAA	84.46	2.49	-0.21
ref|NC_001134|	568394	TTGTCA	002688d0-fea4-4138-a102-cff4e5d8e797	t	14072	83.02	0.438	0.00075	TGACAA	84.46	2.49	-0.52
ref|NC_001134|	568394	TTGTCA	002688d0-fea4-4138-a102-cff4e5d8e797	t	14071	81.00	1.058	0.00175	TGACAA	84.46	2.49	-1.26
ref|NC_001134|	568395	TGTCAA	002688d0-fea4-4138-a102-cff4e5d8e797	t	14070	72.86	0.943	0.00150	TTGACA	76.00	2.54	-1.12
ref|NC_001134|	568395	TGTCAA	002688d0-fea4-4138-a102-cff4e5d8e797	t	14069	73.43	0.438	0.00075	TTGACA	76.00	2.54	-0.91
ref|NC_001134|	568395	TGTCAA	002688d0-fea4-4138-a102-cff4e5d8e797	t	14068	74.58	0.690	0.00075	TTGACA	76.00	2.54	-0.51
ref|NC_001134|	568395	TGTCAA	002688d0-fea4-4138-a102-cff4e5d8e797	t	14067	72.39	0.949	0.00100	TTGACA	76.00	2.54	-1.28
ref|NC_001134|	568395	TGTCAA	002688d0-fea4-4138-a102-cff4e5d8e797	t	14066	74.70	0.799	0.00125	TTGACA	76.00	2.54	-0.46
ref|NC_001134|	568395	TGTCAA	002688d0-fea4-4138-a102-cff4e5d8e797	t	14065	73.43	0.292	0.00075	TTGACA	76.00	2.54	-0.91
ref|NC_001134|	568396	GTCAAA	002688d0-fea4-4138-a102-cff4e5d8e797	t	14064	95.21	1.754	0.00175	TTTGAC	98.13	2.11	-1.25
ref|NC_001134|	568397	TCAAAC	002688d0-fea4-4138-a102-cff4e5d8e797	t	14063	98.75	0.704	0.00100	GTTTGA	97.77	1.62	0.54
ref|NC_001134|	568397	TCAAAC	002688d0-fea4-4138-a102-cff4e5d8e797	t	14062	97.19	1.494	0.00125	GTTTGA	97.77	1.62	-0.32
ref|NC_001134|	568397	TCAAAC	002688d0-fea4-4138-a102-cff4e5d8e797	t	14061	100.10	0.513	0.00100	GTTTGA	97.77	1.62	1.30
ref|NC_001134|	568397	TCAAAC	002688d0-fea4-4138-a102-cff4e5d8e797	t	14060	98.93	0.748	0.00100	GTTTGA	97.77	1.62	0.64
ref|NC_001134|	568397	TCAAAC	002688d0-fea4-4138-a102-cff4e5d8e797	t	14059	100.61	0.675	0.00075	GTTTGA	97.77	1.62	1.58
ref|NC_001134|	568397	TCAAAC	002688d0-fea4-4138-a102-cff4e5d8e797	t	14058	95.90	0.291	0.00100	GTTTGA	97.77	1.62	-1.04
ref|NC_001134|	568398	CAAACA	002688d0-fea4-4138-a102-cff4e5d8e797	t	14057	94.27	1.238	0.00200	TGTTTG	91.58	1.91	1.27
ref|NC_001134|	568399	AAACAT	002688d0-fea4-4138-a102-cff4e5d8e797	t	14056	73.34	1.414	0.00150	ATGTTT	75.85	3.04	-0.75
ref|NC_001134|	568399	AAACAT	002688d0-fea4-4138-a102-cff4e5d8e797	t	14055	75.60	1.681	0.00125	ATGTTT	75.85	3.04	-0.07
ref|NC_001134|	568400	AACATT	002688d0-fea4-4138-a102-cff4e5d8e797	t	14054	115.01	5.271	0.00350	AATGTT	112.47	3.57	0.64
ref|NC_001134|	568400	AACATT	002688d0-fea4-4138-a102-cff4e5d8e797	t	14053	114.05	1.368	0.00150	AATGTT	112.47	3.57	0.40
ref|NC_001134|	568401	ACATTG	002688d0-fea4-4138-a102-cff4e5d8e797	t	14052	78.98	0.513	0.00075	CAATGT	78.29	1.68	0.37
ref|NC_001134|	568401	ACATTG	002688d0-fea4-4138-a102-cff4e5d8e797	t	14051	76.90	0.633	0.00125	CAATGT	78.29	1.68	-0.75
ref|NC_001134|	568401	ACATTG	002688d0-fea4-4138-a102-cff4e5d8e797	t	14050	78.03	0.431	0.00125	CAATGT	78.29	1.68	-0.14
ref|NC_001134|	568402	CATTGA	002688d0-fea4-4138-a102-cff4e5d8e797	t	14049	77.41	1.148	0.00125	TCAATG	81.08	2.25	-1.47
ref|NC_001134|	568403	ATTGAA	002688d0-fea4-4138-a102-cff4e5d8e797	t	14048	100.49	1.611	0.00200	TTCAAT	101.06	2.08	-0.25
ref|NC_001134|	568404	TTGAAC	002688d0-fea4-4138-a102-cff4e5d8e797	t	14047	110.27	0.940	0.00175	GTTCAA	108.44	2.20	0.75
ref|NC_001134|	568405	TGAACT	002688d0-fea4-4138-a102-cff4e5d8e797	t	14046	97.78	2.460	0.00150	AGTTCA	97.30	2.22	0.20
ref|NC_001134|	568405	TGAACT	002688d0-fea4-4138-a102-cff4e5d8e797	t	14045	93.42	4.198	0.00175	AGTTCA	97.30	2.22	-1.58
ref|NC_001134|	568406	GAACTA	002688d0-fea4-4138-a102-cff4e5d8e797	t	14044	58.52	1.138	0.00200	TAGTTC	61.86	2.36	-1.28
ref|NC_001134|	568406	GAACTA	002688d0-fea4-4138-a102-cff4e5d8e797	t	14043	57.70	1.197	0.00125	TAGTTC	61.86	2.36	-1.60
ref|NC_001134|	568406	GAACTA	002688d0-fea4-4138-a102-cff4e5d8e797	t	14042	57.31	1.428	0.00125	TAGTTC	61.86	2.36	-1.75
ref|NC_001134|	568407	AACTAA	002688d0-fea4-4138-a102-cff4e5d8e797	t	14041	76.82	4.129	0.00100	TTAGTT	82.46	2.72	-1.87
ref|NC_001134|	568407	AACTAA	002688d0-fea4-4138-a102-cff4e5d8e797	t	14040	85.32	3.963	0.00100	TTAGTT	82.46	2.72	0.95
ref|NC_001134|	568408	ACTAAA	002688d0-fea4-4138-a102-cff4e5d8e797	t	14039	102.16	1.429	0.00225	TTTAGT	102.31	2.04	-0.07
ref|NC_001134|	568409	CTAAAA	002688d0-fea4-4138-a102-cff4e5d8e797	t	14038	99.90	0.865	0.00125	TTTTAG	98.78	1.71	0.59
ref|NC_001134|	568410	TAAAAA	002688d0-fea4-4138-a102-cff4e5d8e797	t	14037	93.18	0.886	0.00125	TTTTTA	91.08	1.51	1.25
ref|NC_001134|	568410	TAAAAA	002688d0-fea4-4138-a102-cff4e5d8e797	t	14036	91.78	0.784	0.00100	TTTTTA	91.08	1.51	0.42
ref|NC_001134|	568410	TAAAAA	002688d0-fea4-4138-a102-cff4e5d8e797	t	14035	90.30	1.340	0.00275	TTTTTA	91.08	1.51	-0.47
ref|NC_001134|	568411	AAAAAT	002688d0-fea4-4138-a102-cff4e5d8e797	t	14034	93.57	1.168	0.00125	ATTTTT	92.22	1.51	0.81
ref|NC_001134|	568412	AAAATG	002688d0-fea4-4138-a102-cff4e5d8e797	t	14033	95.43	0.658	0.00075	CATTTT	94.05	1.93	0.65
ref|NC_001134|	568413	AAATGT	002688d0-fea4-4138-a102-cff4e5d8e797	t	14032	74.74	0.812	0.00225	ACATTT	74.69	2.43	0.02
ref|NC_001134|	568414	AATGTT	002688d0-fea4-4138-a102-cff4e5d8e797	t	14031	96.35	3.401	0.00100	AACATT	98.81	2.18	-1.02
ref|NC_001134|	568414	AATGTT	002688d0-fea4-4138-a102-cff4e5d8e797	t	14030	100.92	0.456	0.00100	AACATT	98.81	2.18	0.87
ref|NC_001134|	568414	AATGTT	002688d0-fea4-4138-a102-cff4e5d8e797	t	14029	99.47	0.387	0.00075	AACATT	98.81	2.18	0.27
ref|NC_001134|	568414	AATGTT	002688d0-fea4-4138-a102-cff4e5d8e797	t	14028	97.89	0.933	0.00100	AACATT	98.81	2.18	-0.38
ref|NC_001134|	568415	ATGTTA	002688d0-fea4-4138-a102-cff4e5d8e797	t	14027	88.01	1.954	0.00125	TAACAT	89.85	1.96	-0.85
ref|NC_001134|	568416	TGTTAC	002688d0-fea4-4138-a102-cff4e5d8e797	t	14026	82.08	1.050	0.00150	GTAACA	81.83	2.31	0.10
ref|NC_001134|	568417	GTTACC	002688d0-fea4-4138-a102-cff4e5d8e797	t	14025	97.55	2.333	0.00125	GGTAAC	101.54	2.97	-1.21
ref|NC_001134|	568417	GTTACC	002688d0-fea4-4138-a102-cff4e5d8e797	t	14024	99.79	0.762	0.00125	GGTAAC	101.54	2.97	-0.53
ref|NC_001134|	568418	TTACCC	002688d0-fea4-4138-a102-cff4e5d8e797	t	14023	70.00	1.595	0.00250	GGGTAA	72.79	2.39	-1.06
ref|NC_001134|	568418	TTACCC	002688d0-fea4-4138-a102-cff4e5d8e797	t	14022	68.77	0.499	0.00125	GGGTAA	72.79	2.39	-1.52
ref|NC_001134|	568418	TTACCC	002688d0-fea4-4138-a102-cff4e5d8e797	t	14021	67.35	0.304	0.00075	GGGTAA	72.79	2.39	-2.06
ref|NC_001134|	568418	TTACCC	002688d0-fea4-4138-a102-cff4e5d8e797	t	14020	74.79	6.006	0.00150	GGGTAA	72.79	2.39	0.76
ref|NC_001134|	568419	TACCCA	002688d0-fea4-4138-a102-cff4e5d8e797	t	14019	69.59	0.148	0.00100	TGGGTA	69.56	1.63	0.02
ref|NC_001134|	568419	TACCCA	002688d0-fea4-4138-a102-cff4e5d8e797	t	14018	70.13	3.072	0.00100	TGGGTA	69.56	1.63	0.32
ref|NC_001134|	568420	ACCCAT	002688d0-fea4-4138-a102-cff4e5d8e797	t	14017	88.80	0.741	0.00125	ATGGGT	88.33	2.99	0.14
ref|NC_001134|	568420	ACCCAT	002688d0-fea4-4138-a102-cff4e5d8e797	t	14016	90.52	1.092	0.00100	ATGGGT	88.33	2.99	0.66
ref|NC_001134|	568421	CCCATC	002688d0-fea4-4138-a102-cff4e5d8e797	t	14015	105.80	3.585	0.00100	GATGGG	106.87	2.93	-0.33
ref|NC_001134|	568421	CCCATC	002688d0-fea4-4138-a102-cff4e5d8e797	t	14014	110.50	2.096	0.00150	GATGGG	106.87	2.93	1.12
ref|NC_001134|	568421	CCCATC	002688d0-fea4-4138-a102-cff4e5d8e797	t	14013	111.58	0.758	0.00075	GATGGG	106.87	2.93	1.45
ref|NC_001134|	568421	CCCATC	002688d0-fea4-4138-a102-cff4e5d8e797	t	14012	108.87	1.625	0.00075	GATGGG	106.87	2.93	0.62
ref|NC_001134|	568421	CCCATC	002688d0-fea4-4138-a102-cff4e5d8e797	t	14011	110.80	0.675	0.00075	GATGGG	106.87	2.93	1.21
ref|NC_001134|	568421	CCCATC	002688d0-fea4-4138-a102-cff4e5d8e797	t	14010	109.68	1.189	0.00100	GATGGG	106.87	2.93	0.87
ref|NC_001134|	568421	CCCATC	002688d0-fea4-4138-a102-cff4e5d8e797	t	14009	108.75	0.972	0.00075	GATGGG	106.87	2.93	0.58
ref|NC_001134|	568421	CCCATC	002688d0-fea4-4138-a102-cff4e5d8e797	t	14008	110.14	0.385	0.00075	GATGGG	106.87	2.93	1.01
ref|NC_001134|	568421	CCCATC	002688d0-fea4-4138-a102-cff4e5d8e797	t	14007	110.86	0.930	0.00200	GATGGG	106.87	2.93	1.23
ref|NC_001134|	568421	CCCATC	002688d0-fea4-4138-a102-cff4e5d8e797	t	14006	109.76	1.570	0.00250	GATGGG	106.87	2.93	0.89
ref|NC_001134|	568422	CCATCT	002688d0-fea4-4138-a102-cff4e5d8e797	t	14005	72.89	3.150	0.00200	AGATGG	74.51	2.06	-0.71
ref|NC_001134|	568423	CATCTT	002688d0-fea4-4138-a102-cff4e5d8e797	t	14004	66.31	1.524	0.00125	AAGATG	68.12	1.85	-0.88
ref|NC_001134|	568424	ATCTTG	002688d0-fea4-4138-a102-cff4e5d8e797	t	14003	82.07	1.704	0.00225	CAAGAT	81.74	1.46	0.21
ref|NC_001134|	568425	TCTTGA	002688d0-fea4-4138-a102-cff4e5d8e797	t	14002	93.86	0.971	0.00100	TCAAGA	90.18	2.82	1.18
ref|NC_001134|	568425	TCTTGA	002688d0-fea4-4138-a102-cff4e5d8e797	t	14001	92.71	1.195	0.00125	TCAAGA	90.18	2.82	0.81
ref|NC_001134|	568426	CTTGAT	002688d0-fea4-4138-a102-cff4e5d8e797	t	14000	102.30	5.259	0.00075	ATCAAG	103.83	2.08	-0.67
ref|NC_001134|	568427	TTGATC	002688d0-fea4-4138-a102-cff4e5d8e797	t	13999	112.03	5.912	0.00100	GATCAA	117.95	2.97	-1.80
ref|NC_001134|	568428	TGATCT	002688d0-fea4-4138-a102-cff4e5d8e797	t	13998	68.87	4.422	0.00100	AGATCA	71.31	2.70	-0.82
ref|NC_001134|	568428	TGATCT	002688d0-fea4-4138-a102-cff4e5d8e797	t	13997	72.47	6.125	0.00150	AGATCA	71.31	2.70	0.39
ref|NC_001134|	568429	GATCTA	002688d0-fea4-4138-a102-cff4e5d8e797	t	13996	67.07	1.060	0.00150	TAGATC	67.74	1.85	-0.32
ref|NC_001134|	568430	ATCTAT	002688d0-fea4-4138-a102-cff4e5d8e797	t	13995	85.28	4.106	0.00100	ATAGAT	88.33	2.32	-1.19
ref|NC_001134|	568430	ATCTAT	002688d0-fea4-4138-a102-cff4e5d8e797	t	13994	86.27	0.911	0.00075	ATAGAT	88.33	2.32	-0.80
ref|NC_001134|	568430	ATCTAT	002688d0-fea4-4138-a102-cff4e5d8e797	t	13993	88.00	1.119	0.00225	ATAGAT	88.33	2.32	-0.13
ref|NC_001134|	568431	TCTATA	002688d0-fea4-4138-a102-cff4e5d8e797	t	13992	108.91	2.557	0.00125	TATAGA	108.37	3.02	0.16
ref|NC_001134|	568432	CTATAA	002688d0-fea4-4138-a102-cff4e5d8e797	t	13991	87.69	2.369	0.00150	TTATAG	88.73	1.88	-0.50
ref|NC_001134|	568433	TATAAC	002688d0-fea4-4138-a102-cff4e5d8e797	t	13990	98.08	3.623	0.00325	GTTATA	99.41	2.51	-0.48
ref|NC_001134|	568433	TATAAC	002688d0-fea4-4138-a102-cff4e5d8e797	t	13989	60.05	2.127	0.00100	NNNNNN	0.00	0.00	inf
ref|NC_001134|	568435	TAACTC	002688d0-fea4-4138-a102-cff4e5d8e797	t	13988	58.49	1.096	0.00075	GAGTTA	62.45	2.36	-1.52
ref|NC_001134|	568436	AACTCA	002688d0-fea4-4138-a102-cff4e5d8e797	t	13987	70.27	2.340	0.00100	TGAGTT	71.19	1.46	-0.57
ref|NC_001134|	568437	ACTCAC	002688d0-fea4-4138-a102-cff4e5d8e797	t	13986	81.15	2.513	0.00075	GTGAGT	82.44	3.17	-0.37
ref|NC_001134|	568438	CTCACT	002688d0-fea4-4138-a102-cff4e5d8e797	t	13985	101.68	4.262	0.00100	AGTGAG	103.62	2.87	-0.61
ref|NC_001134|	568438	CTCACT	002688d0-fea4-4138-a102-cff4e5d8e797	t	13984	102.00	1.271	0.00100	AGTGAG	103.62	2.87	-0.51
ref|NC_001134|	568438	CTCACT	002688d0-fea4-4138-a102-cff4e5d8e797	t	13983	103.99	0.252	0.00075	AGTGAG	103.62	2.87	0.12
ref|NC_001134|	568439	TCACTT	002688d0-fea4-4138-a102-cff4e5d8e797	t	13982	71.49	1.381	0.00100	AAGTGA	73.36	2.00	-0.85
ref|NC_001134|	568440	CACTTT	002688d0-fea4-4138-a102-cff4e5d8e797	t	13981	75.24	0.780	0.00150	AAAGTG	76.72	1.49	-0.90
ref|NC_001134|	568440	CACTTT	002688d0-fea4-4138-a102-cff4e5d8e797	t	13980	74.74	1.261	0.00100	NNNNNN	0.00	0.00	inf
ref|NC_001134|	568442	CTTTAC	002688d0-fea4-4138-a102-cff4e5d8e797	t	13979	88.47	2.779	0.00150	GTAAAG	90.50	2.42	-0.76
ref|NC_001134|	568443	TTTACT	002688d0-fea4-4138-a102-cff4e5d8e797	t	13978	103.81	1.470	0.00125	AGTAAA	107.32	2.97	-1.07
ref|NC_001134|	568443	TTTACT	002688d0-fea4-4138-a102-cff4e5d8e797	t	13977	100.41	5.211	0.00125	NNNNNN	0.00	0.00	inf
ref|NC_001134|	568445	TACTGG	002688d0-fea4-4138-a102-cff4e5d8e797	t	13976	78.59	4.660	0.00100	CCAGTA	80.24	2.41	-0.62
ref|NC_001134|	568446	ACTGGA	002688d0-fea4-4138-a102-cff4e5d8e797	t	13975	95.49	0.657	0.00100	TCCAGT	98.71	1.84	-1.58
ref|NC_001134|	568446	ACTGGA	002688d0-fea4-4138-a102-cff4e5d8e797	t	13974	94.17	0.972	0.00075	TCCAGT	98.71	1.84	-2.23
ref|NC_001134|	568447	CTGGAA	002688d0-fea4-4138-a102-cff4e5d8e797	t	13973	98.84	1.071	0.00275	TTCCAG	100.69	1.63	-1.02
ref|NC_001134|	568448	TGGAAC	002688d0-fea4-4138-a102-cff4e5d8e797	t	13972	106.38	1.836	0.00125	GTTCCA	106.88	2.17	-0.21
ref|NC_001134|	568449	GGAACT	002688d0-fea4-4138-a102-cff4e5d8e797	t	13971	96.58	2.046	0.00100	AGTTCC	95.36	2.22	0.50
ref|NC_001134|	568449	GGAACT	002688d0-fea4-4138-a102-cff4e5d8e797	t	13970	97.75	1.016	0.00100	AGTTCC	95.36	2.22	0.97
ref|NC_001134|	568449	GGAACT	002688d0-fea4-4138-a102-cff4e5d8e797	t	13969	86.27	10.587	0.00150	NNNNNN	0.00	0.00	inf
ref|NC_001134|	568450	GAACTT	002688d0-fea4-4138-a102-cff4e5d8e797	t	13968	60.01	1.430	0.00225	AAGTTC	61.28	2.36	-0.49
ref|NC_001134|	568451	AACTTT	002688d0-fea4-4138-a102-cff4e5d8e797	t	13967	75.72	2.064	0.00150	AAAGTT	76.25	1.49	-0.32
ref|NC_001134|	568451	AACTTT	002688d0-fea4-4138-a102-cff4e5d8e797	t	13966	77.11	0.552	0.00075	AAAGTT	76.25	1.49	0.52
ref|NC_001134|	568452	ACTTTC	002688d0-fea4-4138-a102-cff4e5d8e797	t	13965	81.16	0.949	0.00175	GAAAGT	80.76	1.54	0.24
ref|NC_001134|	568453	CTTTCT	002688d0-fea4-4138-a102-cff4e5d8e797	t	13964	78.90	1.030	0.00100	AGAAAG	78.65	1.68	0.14
ref|NC_001134|	568454	TTTCTT	002688d0-fea4-4138-a102-cff4e5d8e797	t	13963	77.59	1.376	0.00125	AAGAAA	79.83	1.83	-1.11
ref|NC_001134|	568455	TTCTTC	002688d0-fea4-4138-a102-cff4e5d8e797	t	13962	81.86	1.339	0.00250	GAAGAA	83.01	1.46	-0.71
ref|NC_001134|	568456	TCTTCT	002688d0-fea4-4138-a102-cff4e5d8e797	t	13961	75.75	2.182	0.00125	AGAAGA	77.36	1.60	-0.91
ref|NC_001134|	568458	TTCTTA	002688d0-fea4-4138-a102-cff4e5d8e797	t	13960	85.73	0.438	0.00075	TAAGAA	86.82	1.46	-0.68
ref|NC_001134|	568459	TCTTAG	002688d0-fea4-4138-a102-cff4e5d8e797	t	13959	90.51	2.339	0.00175	CTAAGA	92.04	2.48	-0.56
ref|NC_001134|	568460	CTTAGA	002688d0-fea4-4138-a102-cff4e5d8e797	t	13958	105.72	2.663	0.00225	TCTAAG	108.75	2.64	-1.04
ref|NC_001134|	568461	TTAGAT	002688d0-fea4-4138-a102-cff4e5d8e797	t	13957	95.54	1.141	0.00100	ATCTAA	99.33	1.86	-1.84
ref|NC_001134|	568461	TTAGAT	002688d0-fea4-4138-a102-cff4e5d8e797	t	13956	99.02	1.308	0.00200	ATCTAA	99.33	1.86	-0.15
ref|NC_001134|	568461	TTAGAT	002688d0-fea4-4138-a102-cff4e5d8e797	t	13955	97.53	0.148	0.00100	ATCTAA	99.33	1.86	-0.88
ref|NC_001134|	568461	TTAGAT	002688d0-fea4-4138-a102-cff4e5d8e797	t	13954	100.67	0.337	0.00075	ATCTAA	99.33	1.86	0.65
ref|NC_001134|	568461	TTAGAT	002688d0-fea4-4138-a102-cff4e5d8e797	t	13953	102.36	1.159	0.00075	ATCTAA	99.33	1.86	1.47
ref|NC_001134|	568461	TTAGAT	002688d0-fea4-4138-a102-cff4e5d8e797	t	13952	99.78	1.213	0.00250	ATCTAA	99.33	1.86	0.21
ref|NC_001134|	568461	TTAGAT	002688d0-fea4-4138-a102-cff4e5d8e797	t	13951	100.55	0.704	0.00100	ATCTAA	99.33	1.86	0.59
ref|NC_001134|	568461	TTAGAT	002688d0-fea4-4138-a102-cff4e5d8e797	t	13950	99.62	0.712	0.00175	ATCTAA	99.33	1.86	0.14
ref|NC_001134|	568461	TTAGAT	002688d0-fea4-4138-a102-cff4e5d8e797	t	13949	100.98	0.735	0.00075	ATCTAA	99.33	1.86	0.80
ref|NC_001134|	568461	TTAGAT	002688d0-fea4-4138-a102-cff4e5d8e797	t	13948	104.08	2.170	0.00100	ATCTAA	99.33	1.86	2.31
ref|NC_001134|	568462	TAGATC	002688d0-fea4-4138-a102-cff4e5d8e797	t	13947	113.87	1.321	0.00150	GATCTA	116.28	3.10	-0.70
ref|NC_001134|	568463	AGATCT	002688d0-fea4-4138-a102-cff4e5d8e797	t	13946	71.70	7.247	0.00175	AGATCT	72.29	2.70	-0.20
ref|NC_001134|	568463	AGATCT	002688d0-fea4-4138-a102-cff4e5d8e797	t	13945	78.80	2.127	0.00075	NNNNNN	0.00	0.00	inf
ref|NC_001134|	568466	TCTTTC	002688d0-fea4-4138-a102-cff4e5d8e797	t	13944	82.88	0.673	0.00100	GAAAGA	82.41	1.54	0.28
ref|NC_001134|	568467	CTTTCT	002688d0-fea4-4138-a102-cff4e5d8e797	t	13943	78.39	2.235	0.00125	AGAAAG	78.65	1.68	-0.14
ref|NC_001134|	568468	TTTCTT	002688d0-fea4-4138-a102-cff4e5d8e797	t	13942	83.02	1.298	0.00075	AAGAAA	79.83	1.83	1.57
ref|NC_001134|	568468	TTTCTT	002688d0-fea4-4138-a102-cff4e5d8e797	t	13941	81.51	0.972	0.00075	AAGAAA	79.83	1.83	0.83
ref|NC_001134|	568469	TTCTTT	002688d0-fea4-4138-a102-cff4e5d8e797	t	13940	84.58	0.533	0.00150	AAAGAA	84.35	1.46	0.14
ref|NC_001134|	568470	TCTTTA	002688d0-fea4-4138-a102-cff4e5d8e797	t	13939	87.41	0.745	0.00175	TAAAGA	86.61	1.54	0.47
ref|NC_001134|	568470	TCTTTA	002688d0-fea4-4138-a102-cff4e5d8e797	t	13938	89.04	0.083	0.00075	TAAAGA	86.61	1.54	1.43
ref|NC_001134|	568471	CTTTAT	002688d0-fea4-4138-a102-cff4e5d8e797	t	13937	94.41	0.946	0.00125	ATAAAG	92.95	2.42	0.54
ref|NC_001134|	568471	CTTTAT	002688d0-fea4-4138-a102-cff4e5d8e797	t	13936	94.04	1.981	0.00125	ATAAAG	92.95	2.42	0.41
ref|NC_001134|	568472	TTTATT	002688d0-fea4-4138-a102-cff4e5d8e797	t	13935	113.09	1.843	0.00150	AATAAA	110.63	3.16	0.70
ref|NC_001134|	568473	TTATTT	002688d0-fea4-4138-a102-cff4e5d8e797	t	13934	82.16	2.143	0.00100	AAATAA	82.70	1.98	-0.25
ref|NC_001134|	568473	TTATTT	002688d0-fea4-4138-a102-cff4e5d8e797	t	13933	81.32	0.954	0.00250	AAATAA	82.70	1.98	-0.63
ref|NC_001134|	568473	TTATTT	002688d0-fea4-4138-a102-cff4e5d8e797	t	13932	82.41	0.513	0.00075	AAATAA	82.70	1.98	-0.13
ref|NC_001134|	568473	TTATTT	002688d0-fea4-4138-a102-cff4e5d8e797	t	13931	80.77	0.665	0.00125	AAATAA	82.70	1.98	-0.88
ref|NC_001134|	568473	TTATTT	002688d0-fea4-4138-a102-cff4e5d8e797	t	13930	82.00	0.865	0.00125	AAATAA	82.70	1.98	-0.32
ref|NC_001134|	568474	TATTTT	002688d0-fea4-4138-a102-cff4e5d8e797	t	13929	78.50	1.909	0.00075	AAAATA	76.49	1.54	1.17
ref|NC_001134|	568475	ATTTTT	002688d0-fea4-4138-a102-cff4e5d8e797	t	13928	82.59	0.856	0.00075	AAAAAT	84.42	1.52	-1.09
ref|NC_001134|	568475	ATTTTT	002688d0-fea4-4138-a102-cff4e5d8e797	t	13927	85.37	0.839	0.00125	AAAAAT	84.42	1.52	0.56
ref|NC_001134|	568475	ATTTTT	002688d0-fea4-4138-a102-cff4e5d8e797	t	13926	83.49	0.636	0.00125	AAAAAT	84.42	1.52	-0.56
ref|NC_001134|	568476	TTTTTC	002688d0-fea4-4138-a102-cff4e5d8e797	t	13925	85.37	0.386	0.00075	GAAAAA	84.83	1.52	0.32
ref|NC_001134|	568476	TTTTTC	002688d0-fea4-4138-a102-cff4e5d8e797	t	13924	84.26	1.014	0.00175	GAAAAA	84.83	1.52	-0.34
ref|NC_001134|	568477	TTTTCC	002688d0-fea4-4138-a102-cff4e5d8e797	t	13923	76.27	0.320	0.00150	GGAAAA	76.43	1.68	-0.09
ref|NC_001134|	568477	TTTTCC	002688d0-fea4-4138-a102-cff4e5d8e797	t	13922	78.80	1.025	0.00075	GGAAAA	76.43	1.68	1.28
ref|NC_001134|	568478	TTTCCT	002688d0-fea4-4138-a102-cff4e5d8e797	t	13921	71.93	1.918	0.00225	AGGAAA	72.74	1.83	-0.40
ref|NC_001134|	568478	TTTCCT	002688d0-fea4-4138-a102-cff4e5d8e797	t	13920	73.07	1.915	0.00075	AGGAAA	72.74	1.83	0.16
ref|NC_001134|	568478	TTTCCT	002688d0-fea4-4138-a102-cff4e5d8e797	t	13919	70.89	1.821	0.00300	AGGAAA	72.74	1.83	-0.92
ref|NC_001134|	568479	TTCCTT	002688d0-fea4-4138-a102-cff4e5d8e797	t	13918	77.14	1.506	0.00150	AAGGAA	78.78	1.83	-0.81
ref|NC_001134|	568479	TTCCTT	002688d0-fea4-4138-a102-cff4e5d8e797	t	13917	78.22	1.466	0.00100	AAGGAA	78.78	1.83	-0.28
ref|NC_001134|	568479	TTCCTT	002688d0-fea4-4138-a102-cff4e5d8e797	t	13916	79.52	0.608	0.00075	AAGGAA	78.78	1.83	0.36
ref|NC_001134|	568479	TTCCTT	002688d0-fea4-4138-a102-cff4e5d8e797	t	13915	76.99	0.690	0.00075	AAGGAA	78.78	1.83	-0.89
ref|NC_001134|	568479	TTCCTT	002688d0-fea4-4138-a102-cff4e5d8e797	t	13914	78.44	0.641	0.00150	AAGGAA	78.78	1.83	-0.17
ref|NC_001134|	568479	TTCCTT	002688d0-fea4-4138-a102-cff4e5d8e797	t	13913	77.41	1.682	0.00275	AAGGAA	78.78	1.83	-0.68
ref|NC_001134|	568480	TCCTTT	002688d0-fea4-4138-a102-cff4e5d8e797	t	13912	82.90	0.830	0.00075	AAAGGA	83.21	1.41	-0.20
ref|NC_001134|	568480	TCCTTT	002688d0-fea4-4138-a102-cff4e5d8e797	t	13911	83.53	0.782	0.00150	AAAGGA	83.21	1.41	0.21
ref|NC_001134|	568480	TCCTTT	002688d0-fea4-4138-a102-cff4e5d8e797	t	13910	80.39	0.600	0.00100	AAAGGA	83.21	1.41	-1.80
ref|NC_001134|	568480	TCCTTT	002688d0-fea4-4138-a102-cff4e5d8e797	t	13909	83.98	0.749	0.00075	AAAGGA	83.21	1.41	0.50
ref|NC_001134|	568480	TCCTTT	002688d0-fea4-4138-a102-cff4e5d8e797	t	13908	83.11	1.125	0.00150	AAAGGA	83.21	1.41	-0.07
ref|NC_001134|	568480	TCCTTT	002688d0-fea4-4138-a102-cff4e5d8e797	t	13907	82.68	0.954	0.00150	AAAGGA	83.21	1.41	-0.34
ref|NC_001134|	568480	TCCTTT	002688d0-fea4-4138-a102-cff4e5d8e797	t	13906	81.57	1.376	0.00125	AAAGGA	83.21	1.41	-1.05
ref|NC_001134|	568480	TCCTTT	002688d0-fea4-4138-a102-cff4e5d8e797	t	13905	83.38	0.291	0.00075	AAAGGA	83.21	1.41	0.11
ref|NC_001134|	568480	TCCTTT	002688d0-fea4-4138-a102-cff4e5d8e797	t	13904	81.24	1.459	0.00125	AAAGGA	83.21	1.41	-1.26
ref|NC_001134|	568480	TCCTTT	002688d0-fea4-4138-a102-cff4e5d8e797	t	13903	82.41	0.830	0.00075	AAAGGA	83.21	1.41	-0.51
ref|NC_001134|	568480	TCCTTT	002688d0-fea4-4138-a102-cff4e5d8e797	t	13902	80.79	0.804	0.00075	AAAGGA	83.21	1.41	-1.55
ref|NC_001134|	568481	CCTTTG	002688d0-fea4-4138-a102-cff4e5d8e797	t	13901	84.10	0.291	0.00075	CAAAGG	83.81	1.54	0.17
ref|NC_001134|	568481	CCTTTG	002688d0-fea4-4138-a102-cff4e5d8e797	t	13900	81.93	1.202	0.00125	CAAAGG	83.81	1.54	-1.10
ref|NC_001134|	568482	CTTTGG	002688d0-fea4-4138-a102-cff4e5d8e797	t	13899	91.88	1.055	0.00125	CCAAAG	91.44	2.71	0.15
ref|NC_001134|	568483	TTTGGT	002688d0-fea4-4138-a102-cff4e5d8e797	t	13898	103.87	0.805	0.00075	ACCAAA	103.98	1.63	-0.06
ref|NC_001134|	568483	TTTGGT	002688d0-fea4-4138-a102-cff4e5d8e797	t	13897	107.18	0.949	0.00075	ACCAAA	103.98	1.63	1.78
ref|NC_001134|	568483	TTTGGT	002688d0-fea4-4138-a102-cff4e5d8e797	t	13896	103.21	1.259	0.00075	ACCAAA	103.98	1.63	-0.43
ref|NC_001134|	568483	TTTGGT	002688d0-fea4-4138-a102-cff4e5d8e797	t	13895	104.89	1.396	0.00100	ACCAAA	103.98	1.63	0.51
ref|NC_001134|	568484	TTGGTT	002688d0-fea4-4138-a102-cff4e5d8e797	t	13894	108.45	2.719	0.00150	AACCAA	107.94	1.88	0.24
ref|NC_001134|	568485	TGGTTT	002688d0-fea4-4138-a102-cff4e5d8e797	t	13893	84.44	1.727	0.00175	AAACCA	84.58	1.84	-0.07
ref|NC_001134|	568486	GGTTTT	002688d0-fea4-4138-a102-cff4e5d8e797	t	13892	74.79	2.340	0.00100	AAAACC	75.71	1.71	-0.49
ref|NC_001134|	568487	GTTTTA	002688d0-fea4-4138-a102-cff4e5d8e797	t	13891	84.28	2.101	0.00125	TAAAAC	85.77	1.52	-0.88
ref|NC_001134|	568487	GTTTTA	002688d0-fea4-4138-a102-cff4e5d8e797	t	13890	86.78	0.943	0.00150	TAAAAC	85.77	1.52	0.61
ref|NC_001134|	568487	GTTTTA	002688d0-fea4-4138-a102-cff4e5d8e797	t	13889	87.14	1.527	0.00125	TAAAAC	85.77	1.52	0.82
ref|NC_001134|	568487	GTTTTA	002688d0-fea4-4138-a102-cff4e5d8e797	t	13888	85.40	0.929	0.00125	TAAAAC	85.77	1.52	-0.22
ref|NC_001134|	568488	TTTTAG	002688d0-fea4-4138-a102-cff4e5d8e797	t	13887	93.38	1.729	0.00075	CTAAAA	93.84	2.42	-0.17
ref|NC_001134|	568489	TTTAGA	002688d0-fea4-4138-a102-cff4e5d8e797	t	13886	109.85	2.363	0.00125	TCTAAA	109.32	2.64	0.18
ref|NC_001134|	568490	TTAGAA	002688d0-fea4-4138-a102-cff4e5d8e797	t	13885	95.36	1.669	0.00100	TTCTAA	97.11	1.86	-0.85
ref|NC_001134|	568490	TTAGAA	002688d0-fea4-4138-a102-cff4e5d8e797	t	13884	96.21	0.987	0.00100	TTCTAA	97.11	1.86	-0.43
ref|NC_001134|	568490	TTAGAA	002688d0-fea4-4138-a102-cff4e5d8e797	t	13883	96.88	0.856	0.00075	TTCTAA	97.11	1.86	-0.11
ref|NC_001134|	568490	TTAGAA	002688d0-fea4-4138-a102-cff4e5d8e797	t	13882	96.40	1.594	0.00100	TTCTAA	97.11	1.86	-0.35
ref|NC_001134|	568491	TAGAAA	002688d0-fea4-4138-a102-cff4e5d8e797	t	13881	111.13	1.463	0.00150	TTTCTA	107.27	2.26	1.54
ref|NC_001134|	568491	TAGAAA	002688d0-fea4-4138-a102-cff4e5d8e797	t	13880	112.91	0.690	0.00075	TTTCTA	107.27	2.26	2.25
ref|NC_001134|	568491	TAGAAA	002688d0-fea4-4138-a102-cff4e5d8e797	t	13879	108.03	0.512	0.00075	TTTCTA	107.27	2.26	0.30
ref|NC_001134|	568491	TAGAAA	002688d0-fea4-4138-a102-cff4e5d8e797	t	13878	110.92	0.659	0.00075	TTTCTA	107.27	2.26	1.46
ref|NC_001134|	568492	AGAAAC	002688d0-fea4-4138-a102-cff4e5d8e797	t	13877	96.58	1.396	0.00100	GTTTCT	94.13	1.57	1.41
ref|NC_001134|	568492	AGAAAC	002688d0-fea4-4138-a102-cff4e5d8e797	t	13876	94.41	0.526	0.00075	GTTTCT	94.13	1.57	0.16
ref|NC_001134|	568493	GAAACC	002688d0-fea4-4138-a102-cff4e5d8e797	t	13875	90.11	1.105	0.00200	GGTTTC	88.32	1.91	0.85
ref|NC_001134|	568494	AAACCT	002688d0-fea4-4138-a102-cff4e5d8e797	t	13874	59.42	2.354	0.00100	AGGTTT	60.59	2.62	-0.40
ref|NC_001134|	568494	AAACCT	002688d0-fea4-4138-a102-cff4e5d8e797	t	13873	56.44	1.053	0.00075	AGGTTT	60.59	2.62	-1.43
ref|NC_001134|	568495	AACCTT	002688d0-fea4-4138-a102-cff4e5d8e797	t	13872	71.26	2.519	0.00100	AAGGTT	70.98	1.76	0.14
ref|NC_001134|	568496	ACCTTA	002688d0-fea4-4138-a102-cff4e5d8e797	t	13871	84.21	1.183	0.00200	TAAGGT	83.91	1.41	0.19
ref|NC_001134|	568497	CCTTAT	002688d0-fea4-4138-a102-cff4e5d8e797	t	13870	93.10	1.416	0.00100	ATAAGG	91.08	2.48	0.73
ref|NC_001134|	568497	CCTTAT	002688d0-fea4-4138-a102-cff4e5d8e797	t	13869	94.65	1.356	0.00075	ATAAGG	91.08	2.48	1.30
ref|NC_001134|	568498	CTTATT	002688d0-fea4-4138-a102-cff4e5d8e797	t	13868	109.02	2.765	0.00150	AATAAG	109.93	3.16	-0.26
ref|NC_001134|	568499	TTATTA	002688d0-fea4-4138-a102-cff4e5d8e797	t	13867	85.73	4.459	0.00125	TAATAA	84.21	1.98	0.69
ref|NC_001134|	568499	TTATTA	002688d0-fea4-4138-a102-cff4e5d8e797	t	13866	84.70	0.552	0.00075	TAATAA	84.21	1.98	0.23
ref|NC_001134|	568499	TTATTA	002688d0-fea4-4138-a102-cff4e5d8e797	t	13865	83.14	0.950	0.00075	TAATAA	84.21	1.98	-0.49
ref|NC_001134|	568499	TTATTA	002688d0-fea4-4138-a102-cff4e5d8e797	t	13864	84.58	0.590	0.00075	TAATAA	84.21	1.98	0.17
ref|NC_001134|	568500	TATTAC	002688d0-fea4-4138-a102-cff4e5d8e797	t	13863	82.22	2.090	0.00125	GTAATA	81.26	2.48	0.35
ref|NC_001134|	568501	ATTACT	002688d0-fea4-4138-a102-cff4e5d8e797	t	13862	107.42	3.412	0.00125	AGTAAT	106.89	2.97	0.16
ref|NC_001134|	568502	TTACTC	002688d0-fea4-4138-a102-cff4e5d8e797	t	13861	74.25	5.866	0.00150	GAGTAA	75.56	2.05	-0.58
ref|NC_001134|	568503	TACTCA	002688d0-fea4-4138-a102-cff4e5d8e797	t	13860	69.95	0.966	0.00100	TGAGTA	71.93	1.46	-1.23
ref|NC_001134|	568504	ACTCAC	002688d0-fea4-4138-a102-cff4e5d8e797	t	13859	76.87	2.266	0.00075	GTGAGT	82.44	3.17	-1.59
ref|NC_001134|	568504	ACTCAC	002688d0-fea4-4138-a102-cff4e5d8e797	t	13858	83.47	2.707	0.00100	GTGAGT	82.44	3.17	0.29
ref|NC_001134|	568504	ACTCAC	002688d0-fea4-4138-a102-cff4e5d8e797	t	13857	83.09	1.590	0.00175	GTGAGT	82.44	3.17	0.18
ref|NC_001134|	568505	CTCACC	002688d0-fea4-4138-a102-cff4e5d8e797	t	13856	101.52	1.120	0.00150	GGTGAG	100.85	2.87	0.21
ref|NC_001134|	568505	CTCACC	002688d0-fea4-4138-a102-cff4e5d8e797	t	13855	100.07	0.804	0.00075	GGTGAG	100.85	2.87	-0.24
ref|NC_001134|	568505	CTCACC	002688d0-fea4-4138-a102-cff4e5d8e797	t	13854	102.18	2.337	0.00125	GGTGAG	100.85	2.87	0.42
ref|NC_001134|	568506	TCACCG	002688d0-fea4-4138-a102-cff4e5d8e797	t	13853	71.05	6.619	0.00125	CGGTGA	71.34	2.13	-0.12
ref|NC_001134|	568506	TCACCG	002688d0-fea4-4138-a102-cff4e5d8e797	t	13852	68.01	0.726	0.00100	CGGTGA	71.34	2.13	-1.41
ref|NC_001134|	568506	TCACCG	002688d0-fea4-4138-a102-cff4e5d8e797	t	13851	66.44	0.880	0.00075	CGGTGA	71.34	2.13	-2.07
ref|NC_001134|	568506	TCACCG	002688d0-fea4-4138-a102-cff4e5d8e797	t	13850	68.26	1.680	0.00125	CGGTGA	71.34	2.13	-1.30
ref|NC_001134|	568507	CACCGT	002688d0-fea4-4138-a102-cff4e5d8e797	t	13849	75.08	1.415	0.00200	ACGGTG	77.17	2.46	-0.77
ref|NC_001134|	568507	CACCGT	002688d0-fea4-4138-a102-cff4e5d8e797	t	13848	76.33	1.120	0.00250	ACGGTG	77.17	2.46	-0.31
ref|NC_001134|	568507	CACCGT	002688d0-fea4-4138-a102-cff4e5d8e797	t	13847	78.10	1.804	0.00125	ACGGTG	77.17	2.46	0.34
ref|NC_001134|	568507	CACCGT	002688d0-fea4-4138-a102-cff4e5d8e797	t	13846	75.44	0.869	0.00225	ACGGTG	77.17	2.46	-0.63
ref|NC_001134|	568507	CACCGT	002688d0-fea4-4138-a102-cff4e5d8e797	t	13845	77.80	1.646	0.00150	ACGGTG	77.17	2.46	0.23
ref|NC_001134|	568507	CACCGT	002688d0-fea4-4138-a102-cff4e5d8e797	t	13844	77.09	1.209	0.00200	ACGGTG	77.17	2.46	-0.03
ref|NC_001134|	568507	CACCGT	002688d0-fea4-4138-a102-cff4e5d8e797	t	13843	75.48	1.096	0.00075	ACGGTG	77.17	2.46	-0.62
ref|NC_001134|	568507	CACCGT	002688d0-fea4-4138-a102-cff4e5d8e797	t	13842	74.19	0.430	0.00125	ACGGTG	77.17	2.46	-1.09
ref|NC_001134|	568507	CACCGT	002688d0-fea4-4138-a102-cff4e5d8e797	t	13841	76.45	0.856	0.00075	ACGGTG	77.17	2.46	-0.26
ref|NC_001134|	568507	CACCGT	002688d0-fea4-4138-a102-cff4e5d8e797	t	13840	75.54	0.222	0.00075	ACGGTG	77.17	2.46	-0.60
ref|NC_001134|	568507	CACCGT	002688d0-fea4-4138-a102-cff4e5d8e797	t	13839	77.64	1.571	0.00100	ACGGTG	77.17	2.46	0.17
ref|NC_001134|	568508	ACCGTT	002688d0-fea4-4138-a102-cff4e5d8e797	t	13838	100.45	2.663	0.00125	AACGGT	101.25	2.23	-0.33
ref|NC_001134|	568508	ACCGTT	002688d0-fea4-4138-a102-cff4e5d8e797	t	13837	78.53	1.597	0.00125	NNNNNN	0.00	0.00	inf
ref|NC_001134|	568508	ACCGTT	002688d0-fea4-4138-a102-cff4e5d8e797	t	13836	104.42	2.186	0.00125	AACGGT	101.25	2.23	1.29
ref|NC_001134|	568509	CCGTTT	002688d0-fea4-4138-a102-cff4e5d8e797	t	13835	87.96	1.189	0.00075	AAACGG	86.34	1.55	0.94
ref|NC_001134|	568509	CCGTTT	002688d0-fea4-4138-a102-cff4e5d8e797	t	13834	85.76	1.045	0.00150	AAACGG	86.34	1.55	-0.34
ref|NC_001134|	568510	CGTTTC	002688d0-fea4-4138-a102-cff4e5d8e797	t	13833	73.21	2.182	0.00200	GAAACG	74.83	1.71	-0.86
ref|NC_001134|	568510	CGTTTC	002688d0-fea4-4138-a102-cff4e5d8e797	t	13832	73.61	0.506	0.00075	GAAACG	74.83	1.71	-0.64
ref|NC_001134|	568510	CGTTTC	002688d0-fea4-4138-a102-cff4e5d8e797	t	13831	71.26	0.730	0.00075	GAAACG	74.83	1.71	-1.89
ref|NC_001134|	568511	GTTTCG	002688d0-fea4-4138-a102-cff4e5d8e797	t	13830	77.70	1.536	0.00125	CGAAAC	78.22	1.68	-0.28
ref|NC_001134|	568511	GTTTCG	002688d0-fea4-4138-a102-cff4e5d8e797	t	13829	75.66	0.421	0.00075	CGAAAC	78.22	1.68	-1.38
ref|NC_001134|	568512	TTTCGT	002688d0-fea4-4138-a102-cff4e5d8e797	t	13828	84.52	0.167	0.00075	ACGAAA	85.68	2.37	-0.44
ref|NC_001134|	568512	TTTCGT	002688d0-fea4-4138-a102-cff4e5d8e797	t	13827	82.65	1.593	0.00150	ACGAAA	85.68	2.37	-1.16
ref|NC_001134|	568513	TTCGTA	002688d0-fea4-4138-a102-cff4e5d8e797	t	13826	102.27	3.977	0.00100	TACGAA	101.48	2.25	0.32
ref|NC_001134|	568513	TTCGTA	002688d0-fea4-4138-a102-cff4e5d8e797	t	13825	101.78	1.045	0.00125	TACGAA	101.48	2.25	0.12
ref|NC_001134|	568513	TTCGTA	002688d0-fea4-4138-a102-cff4e5d8e797	t	13824	103.01	1.919	0.00175	TACGAA	101.48	2.25	0.61
ref|NC_001134|	568514	TCGTAA	002688d0-fea4-4138-a102-cff4e5d8e797	t	13823	93.56	0.682	0.00150	TTACGA	93.42	1.34	0.10
ref|NC_001134|	568514	TCGTAA	002688d0-fea4-4138-a102-cff4e5d8e797	t	13822	91.60	0.853	0.00100	TTACGA	93.42	1.34	-1.22
ref|NC_001134|	568514	TCGTAA	002688d0-fea4-4138-a102-cff4e5d8e797	t	13821	93.62	0.612	0.00200	TTACGA	93.42	1.34	0.13
ref|NC_001134|	568515	CGTAAA	002688d0-fea4-4138-a102-cff4e5d8e797	t	13820	100.16	0.776	0.00150	TTTACG	99.73	2.02	0.19
ref|NC_001134|	568515	CGTAAA	002688d0-fea4-4138-a102-cff4e5d8e797	t	13819	98.08	0.553	0.00075	TTTACG	99.73	2.02	-0.74
ref|NC_001134|	568515	CGTAAA	002688d0-fea4-4138-a102-cff4e5d8e797	t	13818	99.77	1.004	0.00150	TTTACG	99.73	2.02	0.02
ref|NC_001134|	568515	CGTAAA	002688d0-fea4-4138-a102-cff4e5d8e797	t	13817	101.31	0.795	0.00125	TTTACG	99.73	2.02	0.71
ref|NC_001134|	568516	GTAAAT	002688d0-fea4-4138-a102-cff4e5d8e797	t	13816	98.43	1.147	0.00100	ATTTAC	98.39	1.71	0.02
ref|NC_001134|	568517	TAAATA	002688d0-fea4-4138-a102-cff4e5d8e797	t	13815	97.21	1.317	0.00100	TATTTA	96.75	1.93	0.22
ref|NC_001134|	568517	TAAATA	002688d0-fea4-4138-a102-cff4e5d8e797	t	13814	95.97	0.856	0.00075	TATTTA	96.75	1.93	-0.36
ref|NC_001134|	568517	TAAATA	002688d0-fea4-4138-a102-cff4e5d8e797	t	13813	97.77	1.907	0.00200	TATTTA	96.75	1.93	0.48
ref|NC_001134|	568517	TAAATA	002688d0-fea4-4138-a102-cff4e5d8e797	t	13812	99.29	0.912	0.00075	TATTTA	96.75	1.93	1.19
ref|NC_001134|	568518	AAATAC	002688d0-fea4-4138-a102-cff4e5d8e797	t	13811	73.51	4.442	0.00125	GTATTT	76.52	2.70	-1.01
ref|NC_001134|	568518	AAATAC	002688d0-fea4-4138-a102-cff4e5d8e797	t	13810	73.13	0.303	0.00075	GTATTT	76.52	2.70	-1.14
ref|NC_001134|	568518	AAATAC	002688d0-fea4-4138-a102-cff4e5d8e797	t	13809	73.85	0.759	0.00250	GTATTT	76.52	2.70	-0.90
ref|NC_001134|	568518	AAATAC	002688d0-fea4-4138-a102-cff4e5d8e797	t	13808	72.96	1.057	0.00200	GTATTT	76.52	2.70	-1.20
ref|NC_001134|	568519	AATACA	002688d0-fea4-4138-a102-cff4e5d8e797	t	13807	93.32	5.040	0.00100	TGTATT	102.78	3.77	-2.27
ref|NC_001134|	568520	ATACAA	002688d0-fea4-4138-a102-cff4e5d8e797	t	13806	87.84	0.972	0.00075	TTGTAT	82.96	2.23	1.98
ref|NC_001134|	568521	TACAAA	002688d0-fea4-4138-a102-cff4e5d8e797	t	13805	98.71	1.392	0.00125	TTTGTA	99.31	2.51	-0.22
ref|NC_001134|	568522	ACAAAT	002688d0-fea4-4138-a102-cff4e5d8e797	t	13804	92.96	2.353	0.00125	ATTTGT	97.47	1.62	-2.51
ref|NC_001134|	568522	ACAAAT	002688d0-fea4-4138-a102-cff4e5d8e797	t	13803	96.21	1.209	0.00175	ATTTGT	97.47	1.62	-0.70
ref|NC_001134|	568523	CAAATG	002688d0-fea4-4138-a102-cff4e5d8e797	t	13802	93.28	0.833	0.00100	CATTTG	93.98	1.93	-0.33
ref|NC_001134|	568523	CAAATG	002688d0-fea4-4138-a102-cff4e5d8e797	t	13801	96.90	2.182	0.00125	CATTTG	93.98	1.93	1.37
ref|NC_001134|	568524	AAATGA	002688d0-fea4-4138-a102-cff4e5d8e797	t	13800	72.24	1.961	0.00125	TCATTT	74.16	2.43	-0.72
ref|NC_001134|	568525	AATGAA	002688d0-fea4-4138-a102-cff4e5d8e797	t	13799	91.04	1.758	0.00125	TTCATT	93.79	2.47	-1.00
ref|NC_001134|	568526	ATGAAC	002688d0-fea4-4138-a102-cff4e5d8e797	t	13798	107.57	1.033	0.00125	GTTCAT	107.51	2.20	0.02
ref|NC_001134|	568527	TGAACC	002688d0-fea4-4138-a102-cff4e5d8e797	t	13797	96.70	4.891	0.00075	GGTTCA	94.10	2.22	1.06
ref|NC_001134|	568528	GAACCA	002688d0-fea4-4138-a102-cff4e5d8e797	t	13796	53.76	8.268	0.00125	TGGTTC	60.21	2.62	-2.22
ref|NC_001134|	568528	GAACCA	002688d0-fea4-4138-a102-cff4e5d8e797	t	13795	56.56	0.815	0.00250	TGGTTC	60.21	2.62	-1.26
ref|NC_001134|	568528	GAACCA	002688d0-fea4-4138-a102-cff4e5d8e797	t	13794	57.27	1.557	0.00250	TGGTTC	60.21	2.62	-1.02
ref|NC_001134|	568529	AACCAC	002688d0-fea4-4138-a102-cff4e5d8e797	t	13793	78.04	1.062	0.00100	GTGGTT	80.84	3.42	-0.74
ref|NC_001134|	568529	AACCAC	002688d0-fea4-4138-a102-cff4e5d8e797	t	13792	85.03	4.920	0.00175	GTGGTT	80.84	3.42	1.11
ref|NC_001134|	568530	ACCACG	002688d0-fea4-4138-a102-cff4e5d8e797	t	13791	105.44	2.105	0.00075	CGTGGT	105.16	2.85	0.09
ref|NC_001134|	568530	ACCACG	002688d0-fea4-4138-a102-cff4e5d8e797	t	13790	110.32	0.812	0.00075	CGTGGT	105.16	2.85	1.63
ref|NC_001134|	568530	ACCACG	002688d0-fea4-4138-a102-cff4e5d8e797	t	13789	108.63	0.471	0.00075	CGTGGT	105.16	2.85	1.10
ref|NC_001134|	568531	CCACGC	002688d0-fea4-4138-a102-cff4e5d8e797	t	13788	76.15	0.143	0.00075	GCGTGG	76.67	2.22	-0.21
ref|NC_001134|	568531	CCACGC	002688d0-fea4-4138-a102-cff4e5d8e797	t	13787	72.57	0.870	0.00100	GCGTGG	76.67	2.22	-1.67
ref|NC_001134|	568531	CCACGC	002688d0-fea4-4138-a102-cff4e5d8e797	t	13786	75.06	1.810	0.00125	GCGTGG	76.67	2.22	-0.66
ref|NC_001134|	568531	CCACGC	002688d0-fea4-4138-a102-cff4e5d8e797	t	13785	73.87	1.446	0.00125	GCGTGG	76.67	2.22	-1.14
ref|NC_001134|	568531	CCACGC	002688d0-fea4-4138-a102-cff4e5d8e797	t	13784	72.41	0.590	0.00075	GCGTGG	76.67	2.22	-1.74
ref|NC_001134|	568531	CCACGC	002688d0-fea4-4138-a102-cff4e5d8e797	t	13783	75.24	1.712	0.00150	GCGTGG	76.67	2.22	-0.58
ref|NC_001134|	568532	CACGCA	002688d0-fea4-4138-a102-cff4e5d8e797	t	13782	91.27	0.469	0.00075	TGCGTG	92.65	2.47	-0.50
ref|NC_001134|	568532	CACGCA	002688d0-fea4-4138-a102-cff4e5d8e797	t	13781	92.24	0.438	0.00075	TGCGTG	92.65	2.47	-0.15
ref|NC_001134|	568532	CACGCA	002688d0-fea4-4138-a102-cff4e5d8e797	t	13780	91.15	1.251	0.00100	TGCGTG	92.65	2.47	-0.55
ref|NC_001134|	568533	ACGCAA	002688d0-fea4-4138-a102-cff4e5d8e797	t	13779	89.92	3.012	0.00125	TTGCGT	87.79	1.67	1.15
ref|NC_001134|	568533	ACGCAA	002688d0-fea4-4138-a102-cff4e5d8e797	t	13778	88.50	0.843	0.00075	TTGCGT	87.79	1.67	0.38
ref|NC_001134|	568534	CGCAAT	002688d0-fea4-4138-a102-cff4e5d8e797	t	13777	97.66	0.438	0.00075	ATTGCG	100.78	2.07	-1.36
ref|NC_001134|	568535	GCAATC	002688d0-fea4-4138-a102-cff4e5d8e797	t	13776	99.44	0.499	0.00150	GATTGC	99.86	2.20	-0.17
ref|NC_001134|	568535	GCAATC	002688d0-fea4-4138-a102-cff4e5d8e797	t	13775	101.42	1.548	0.00125	GATTGC	99.86	2.20	0.64
ref|NC_001134|	568536	CAATCC	002688d0-fea4-4138-a102-cff4e5d8e797	t	13774	69.94	6.486	0.00150	GGATTG	64.68	2.35	2.02
ref|NC_001134|	568537	AATCCT	002688d0-fea4-4138-a102-cff4e5d8e797	t	13773	61.38	0.856	0.00075	AGGATT	61.42	1.92	-0.02
ref|NC_001134|	568537	AATCCT	002688d0-fea4-4138-a102-cff4e5d8e797	t	13772	62.95	1.529	0.00175	AGGATT	61.42	1.92	0.72
ref|NC_001134|	568537	AATCCT	002688d0-fea4-4138-a102-cff4e5d8e797	t	13771	60.58	1.541	0.00225	AGGATT	61.42	1.92	-0.40
ref|NC_001134|	568538	ATCCTT	002688d0-fea4-4138-a102-cff4e5d8e797	t	13770	70.81	1.878	0.00150	AAGGAT	75.15	1.83	-2.14
ref|NC_001134|	568539	TCCTTT	002688d0-fea4-4138-a102-cff4e5d8e797	t	13769	81.15	0.658	0.00075	AAAGGA	83.21	1.41	-1.32
ref|NC_001134|	568539	TCCTTT	002688d0-fea4-4138-a102-cff4e5d8e797	t	13768	83.22	0.797	0.00200	AAAGGA	83.21	1.41	0.01
ref|NC_001134|	568540	CCTTTA	002688d0-fea4-4138-a102-cff4e5d8e797	t	13767	85.04	1.259	0.00225	TAAAGG	85.63	1.54	-0.34
ref|NC_001134|	568541	CTTTAC	002688d0-fea4-4138-a102-cff4e5d8e797	t	13766	89.62	1.051	0.00150	GTAAAG	90.50	2.42	-0.33
ref|NC_001134|	568541	CTTTAC	002688d0-fea4-4138-a102-cff4e5d8e797	t	13765	87.94	0.496	0.00100	GTAAAG	90.50	2.42	-0.95
ref|NC_001134|	568542	TTTACT	002688d0-fea4-4138-a102-cff4e5d8e797	t	13764	103.22	2.632	0.00100	AGTAAA	107.32	2.97	-1.25
ref|NC_001134|	568542	TTTACT	002688d0-fea4-4138-a102-cff4e5d8e797	t	13763	107.66	1.028	0.00175	AGTAAA	107.32	2.97	0.10
ref|NC_001134|	568543	TTACTA	002688d0-fea4-4138-a102-cff4e5d8e797	t	13762	76.66	0.884	0.00175	TAGTAA	77.97	2.05	-0.58
ref|NC_001134|	568544	TACTAC	002688d0-fea4-4138-a102-cff4e5d8e797	t	13761	82.97	1.175	0.00100	GTAGTA	82.53	2.72	0.14
ref|NC_001134|	568544	TACTAC	002688d0-fea4-4138-a102-cff4e5d8e797	t	13760	81.64	0.460	0.00125	GTAGTA	82.53	2.72	-0.30
ref|NC_001134|	568544	TACTAC	002688d0-fea4-4138-a102-cff4e5d8e797	t	13759	82.54	0.680	0.00200	GTAGTA	82.53	2.72	0.00
ref|NC_001134|	568545	ACTACT	002688d0-fea4-4138-a102-cff4e5d8e797	t	13758	104.03	4.420	0.00200	AGTAGT	105.04	2.78	-0.33
ref|NC_001134|	568546	CTACTT	002688d0-fea4-4138-a102-cff4e5d8e797	t	13757	73.79	0.938	0.00100	AAGTAG	76.11	2.05	-1.02
ref|NC_001134|	568546	CTACTT	002688d0-fea4-4138-a102-cff4e5d8e797	t	13756	72.17	1.408	0.00075	AAGTAG	76.11	2.05	-1.74
ref|NC_001134|	568547	TACTTG	002688d0-fea4-4138-a102-cff4e5d8e797	t	13755	74.74	1.472	0.00400	CAAGTA	77.02	1.49	-1.38
ref|NC_001134|	568548	ACTTGA	002688d0-fea4-4138-a102-cff4e5d8e797	t	13754	86.81	2.664	0.00125	TCAAGT	88.04	2.82	-0.39
ref|NC_001134|	568548	ACTTGA	002688d0-fea4-4138-a102-cff4e5d8e797	t	13753	87.78	0.222	0.00075	TCAAGT	88.04	2.82	-0.08
ref|NC_001134|	568548	ACTTGA	002688d0-fea4-4138-a102-cff4e5d8e797	t	13752	89.16	1.179	0.00100	TCAAGT	88.04	2.82	0.36
ref|NC_001134|	568549	CTTGAA	002688d0-fea4-4138-a102-cff4e5d8e797	t	13751	101.49	1.698	0.00125	TTCAAG	101.19	2.08	0.13
ref|NC_001134|	568549	CTTGAA	002688d0-fea4-4138-a102-cff4e5d8e797	t	13750	104.15	1.041	0.00275	TTCAAG	101.19	2.08	1.29
ref|NC_001134|	568549	CTTGAA	002688d0-fea4-4138-a102-cff4e5d8e797	t	13749	102.23	0.445	0.00100	TTCAAG	101.19	2.08	0.45
ref|NC_001134|	568549	CTTGAA	002688d0-fea4-4138-a102-cff4e5d8e797	t	13748	103.66	0.569	0.00125	TTCAAG	101.19	2.08	1.08
ref|NC_001134|	568550	TTGAAA	002688d0-fea4-4138-a102-cff4e5d8e797	t	13747	111.04	4.173	0.00075	TTTCAA	109.12	2.20	0.79
ref|NC_001134|	568551	TGAAAG	002688d0-fea4-4138-a102-cff4e5d8e797	t	13746	96.80	0.512	0.00100	CTTTCA	94.48	1.57	1.34
ref|NC_001134|	568552	GAAAGT	002688d0-fea4-4138-a102-cff4e5d8e797	t	13745	92.42	0.773	0.00075	ACTTTC	92.09	1.90	0.16
ref|NC_001134|	568552	GAAAGT	002688d0-fea4-4138-a102-cff4e5d8e797	t	13744	90.20	0.906	0.00100	ACTTTC	92.09	1.90	-0.90
ref|NC_001134|	568553	AAAGTT	002688d0-fea4-4138-a102-cff4e5d8e797	t	13743	88.26	1.273	0.00075	AACTTT	87.03	1.47	0.76
ref|NC_001134|	568553	AAAGTT	002688d0-fea4-4138-a102-cff4e5d8e797	t	13742	89.71	0.252	0.00075	AACTTT	87.03	1.47	1.65
ref|NC_001134|	568553	AAAGTT	002688d0-fea4-4138-a102-cff4e5d8e797	t	13741	87.59	0.579	0.00175	AACTTT	87.03	1.47	0.34
ref|NC_001134|	568553	AAAGTT	002688d0-fea4-4138-a102-cff4e5d8e797	t	13740	86.51	0.513	0.00075	AACTTT	87.03	1.47	-0.32
ref|NC_001134|	568554	AAGTTC	002688d0-fea4-4138-a102-cff4e5d8e797	t	13739	83.35	1.080	0.00150	GAACTT	82.31	1.59	0.59
ref|NC_001134|	568555	AGTTCC	002688d0-fea4-4138-a102-cff4e5d8e797	t	13738	65.07	2.902	0.00275	GGAACT	65.84	2.18	-0.32
ref|NC_001134|	568556	GTTCCG	002688d0-fea4-4138-a102-cff4e5d8e797	t	13737	70.72	1.512	0.00100	CGGAAC	70.69	1.83	0.02
ref|NC_001134|	568556	GTTCCG	002688d0-fea4-4138-a102-cff4e5d8e797	t	13736	70.36	1.639	0.00200	CGGAAC	70.69	1.83	-0.16
ref|NC_001134|	568557	TTCCGA	002688d0-fea4-4138-a102-cff4e5d8e797	t	13735	84.14	1.924	0.00125	TCGGAA	84.07	2.44	0.03
ref|NC_001134|	568557	TTCCGA	002688d0-fea4-4138-a102-cff4e5d8e797	t	13734	86.69	1.317	0.00075	TCGGAA	84.07	2.44	0.97
ref|NC_001134|	568557	TTCCGA	002688d0-fea4-4138-a102-cff4e5d8e797	t	13733	85.37	1.609	0.00100	TCGGAA	84.07	2.44	0.48
ref|NC_001134|	568558	TCCGAG	002688d0-fea4-4138-a102-cff4e5d8e797	t	13732	100.41	0.430	0.00125	CTCGGA	100.20	2.51	0.07
ref|NC_001134|	568558	TCCGAG	002688d0-fea4-4138-a102-cff4e5d8e797	t	13731	97.96	0.513	0.00075	CTCGGA	100.20	2.51	-0.81
ref|NC_001134|	568558	TCCGAG	002688d0-fea4-4138-a102-cff4e5d8e797	t	13730	100.95	1.045	0.00150	CTCGGA	100.20	2.51	0.27
ref|NC_001134|	568559	CCGAGA	002688d0-fea4-4138-a102-cff4e5d8e797	t	13729	114.26	0.939	0.00275	TCTCGG	113.78	2.50	0.17
ref|NC_001134|	568559	CCGAGA	002688d0-fea4-4138-a102-cff4e5d8e797	t	13728	112.37	1.115	0.00075	NNNNNN	0.00	0.00	inf
ref|NC_001134|	568561	GAGAAC	002688d0-fea4-4138-a102-cff4e5d8e797	t	13727	105.98	1.204	0.00150	GTTCTC	105.70	2.26	0.11
ref|NC_001134|	568562	AGAACA	002688d0-fea4-4138-a102-cff4e5d8e797	t	13726	96.89	0.958	0.00100	TGTTCT	95.69	2.22	0.49
ref|NC_001134|	568562	AGAACA	002688d0-fea4-4138-a102-cff4e5d8e797	t	13725	95.67	1.442	0.00100	TGTTCT	95.69	2.22	-0.01
ref|NC_001134|	568563	GAACAT	002688d0-fea4-4138-a102-cff4e5d8e797	t	13724	75.06	1.642	0.00150	ATGTTC	74.38	3.04	0.20
ref|NC_001134|	568563	GAACAT	002688d0-fea4-4138-a102-cff4e5d8e797	t	13723	76.72	7.766	0.00125	ATGTTC	74.38	3.04	0.70
ref|NC_001134|	568564	AACATT	002688d0-fea4-4138-a102-cff4e5d8e797	t	13722	114.51	2.188	0.00125	AATGTT	112.47	3.57	0.52
ref|NC_001134|	568564	AACATT	002688d0-fea4-4138-a102-cff4e5d8e797	t	13721	119.67	0.888	0.00100	AATGTT	112.47	3.57	1.82
ref|NC_001134|	568564	AACATT	002688d0-fea4-4138-a102-cff4e5d8e797	t	13720	112.81	6.100	0.00125	AATGTT	112.47	3.57	0.09
ref|NC_001134|	568565	ACATTC	002688d0-fea4-4138-a102-cff4e5d8e797	t	13719	77.65	0.675	0.00075	GAATGT	76.74	1.68	0.49
ref|NC_001134|	568565	ACATTC	002688d0-fea4-4138-a102-cff4e5d8e797	t	13718	75.12	0.304	0.00075	GAATGT	76.74	1.68	-0.87
ref|NC_001134|	568565	ACATTC	002688d0-fea4-4138-a102-cff4e5d8e797	t	13717	75.87	0.940	0.00150	GAATGT	76.74	1.68	-0.47
ref|NC_001134|	568566	CATTCT	002688d0-fea4-4138-a102-cff4e5d8e797	t	13716	68.13	0.856	0.00075	AGAATG	69.03	1.95	-0.42
ref|NC_001134|	568567	ATTCTG	002688d0-fea4-4138-a102-cff4e5d8e797	t	13715	76.87	2.340	0.00200	CAGAAT	76.31	1.83	0.28
ref|NC_001134|	568567	ATTCTG	002688d0-fea4-4138-a102-cff4e5d8e797	t	13714	74.70	0.876	0.00075	CAGAAT	76.31	1.83	-0.80
ref|NC_001134|	568567	ATTCTG	002688d0-fea4-4138-a102-cff4e5d8e797	t	13713	77.29	0.590	0.00075	CAGAAT	76.31	1.83	0.48
ref|NC_001134|	568567	ATTCTG	002688d0-fea4-4138-a102-cff4e5d8e797	t	13712	76.00	1.105	0.00125	CAGAAT	76.31	1.83	-0.15
ref|NC_001134|	568568	TTCTGC	002688d0-fea4-4138-a102-cff4e5d8e797	t	13711	87.36	2.500	0.00100	GCAGAA	87.12	2.60	0.08
ref|NC_001134|	568569	TCTGCC	002688d0-fea4-4138-a102-cff4e5d8e797	t	13710	98.99	0.553	0.00075	GGCAGA	99.91	2.29	-0.36
ref|NC_001134|	568569	TCTGCC	002688d0-fea4-4138-a102-cff4e5d8e797	t	13709	100.52	1.063	0.00125	GGCAGA	99.91	2.29	0.24
ref|NC_001134|	568569	TCTGCC	002688d0-fea4-4138-a102-cff4e5d8e797	t	13708	101.82	1.159	0.00075	GGCAGA	99.91	2.29	0.75
ref|NC_001134|	568569	TCTGCC	002688d0-fea4-4138-a102-cff4e5d8e797	t	13707	99.29	0.912	0.00075	GGCAGA	99.91	2.29	-0.24
ref|NC_001134|	568569	TCTGCC	002688d0-fea4-4138-a102-cff4e5d8e797	t	13706	99.69	2.797	0.00100	GGCAGA	99.91	2.29	-0.08
ref|NC_001134|	568570	CTGCCT	002688d0-fea4-4138-a102-cff4e5d8e797	t	13705	80.21	1.169	0.00100	AGGCAG	82.56	1.90	-1.12
ref|NC_001134|	568570	CTGCCT	002688d0-fea4-4138-a102-cff4e5d8e797	t	13704	79.07	0.762	0.00125	AGGCAG	82.56	1.90	-1.66
ref|NC_001134|	568571	TGCCTA	002688d0-fea4-4138-a102-cff4e5d8e797	t	13703	70.42	1.883	0.00075	TAGGCA	73.80	1.68	-1.82
ref|NC_001134|	568572	GCCTAA	002688d0-fea4-4138-a102-cff4e5d8e797	t	13702	86.99	1.635	0.00125	TTAGGC	87.14	2.34	-0.06
ref|NC_001134|	568572	GCCTAA	002688d0-fea4-4138-a102-cff4e5d8e797	t	13701	89.89	0.386	0.00075	TTAGGC	87.14	2.34	1.06
ref|NC_001134|	568572	GCCTAA	002688d0-fea4-4138-a102-cff4e5d8e797	t	13700	86.54	1.005	0.00150	TTAGGC	87.14	2.34	-0.23
ref|NC_001134|	568573	CCTAAT	002688d0-fea4-4138-a102-cff4e5d8e797	t	13699	101.23	2.473	0.00100	ATTAGG	104.66	2.04	-1.52
ref|NC_001134|	568573	CCTAAT	002688d0-fea4-4138-a102-cff4e5d8e797	t	13698	98.44	0.805	0.00075	ATTAGG	104.66	2.04	-2.75
ref|NC_001134|	568573	CCTAAT	002688d0-fea4-4138-a102-cff4e5d8e797	t	13697	103.68	0.983	0.00175	ATTAGG	104.66	2.04	-0.43
ref|NC_001134|	568574	CTAATA	002688d0-fea4-4138-a102-cff4e5d8e797	t	13696	107.06	1.168	0.00075	TATTAG	106.02	2.18	0.43
ref|NC_001134|	568575	TAATAT	002688d0-fea4-4138-a102-cff4e5d8e797	t	13695	77.32	3.211	0.00150	ATATTA	80.72	2.70	-1.14
ref|NC_001134|	568576	AATATT	002688d0-fea4-4138-a102-cff4e5d8e797	t	13694	103.58	3.493	0.00100	AATATT	110.24	3.75	-1.60
ref|NC_001134|	568576	AATATT	002688d0-fea4-4138-a102-cff4e5d8e797	t	13693	109.28	1.358	0.00100	AATATT	110.24	3.75	-0.23
ref|NC_001134|	568576	AATATT	002688d0-fea4-4138-a102-cff4e5d8e797	t	13692	109.84	1.243	0.00075	AATATT	110.24	3.75	-0.10
ref|NC_001134|	568576	AATATT	002688d0-fea4-4138-a102-cff4e5d8e797	t	13691	108.33	0.738	0.00100	AATATT	110.24	3.75	-0.46
ref|NC_001134|	568577	ATATTA	002688d0-fea4-4138-a102-cff4e5d8e797	t	13690	80.59	0.665	0.00125	TAATAT	83.24	1.98	-1.21
ref|NC_001134|	568578	TATTAA	002688d0-fea4-4138-a102-cff4e5d8e797	t	13689	79.40	0.585	0.00075	TTAATA	82.79	2.48	-1.24
ref|NC_001134|	568578	TATTAA	002688d0-fea4-4138-a102-cff4e5d8e797	t	13688	80.41	0.970	0.00250	TTAATA	82.79	2.48	-0.87
ref|NC_001134|	568579	ATTAAT	002688d0-fea4-4138-a102-cff4e5d8e797	t	13687	101.86	0.995	0.00125	ATTAAT	106.36	2.16	-1.88
ref|NC_001134|	568579	ATTAAT	002688d0-fea4-4138-a102-cff4e5d8e797	t	13686	106.99	0.432	0.00125	ATTAAT	106.36	2.16	0.26
ref|NC_001134|	568579	ATTAAT	002688d0-fea4-4138-a102-cff4e5d8e797	t	13685	105.74	1.308	0.00150	ATTAAT	106.36	2.16	-0.26
ref|NC_001134|	568579	ATTAAT	002688d0-fea4-4138-a102-cff4e5d8e797	t	13684	102.87	1.683	0.00125	ATTAAT	106.36	2.16	-1.46
ref|NC_001134|	568580	TTAATT	002688d0-fea4-4138-a102-cff4e5d8e797	t	13683	106.28	1.877	0.00075	AATTAA	107.88	2.18	-0.66
ref|NC_001134|	568581	TAATTG	002688d0-fea4-4138-a102-cff4e5d8e797	t	13682	71.37	7.043	0.00125	CAATTA	70.66	2.01	0.32
ref|NC_001134|	568582	AATTGT	002688d0-fea4-4138-a102-cff4e5d8e797	t	13681	79.43	4.466	0.00175	ACAATT	81.10	2.25	-0.67
ref|NC_001134|	568583	ATTGTC	002688d0-fea4-4138-a102-cff4e5d8e797	t	13680	103.99	1.371	0.00125	GACAAT	104.87	2.19	-0.36
ref|NC_001134|	568583	ATTGTC	002688d0-fea4-4138-a102-cff4e5d8e797	t	13679	104.53	2.800	0.00125	GACAAT	104.87	2.19	-0.14
ref|NC_001134|	568583	ATTGTC	002688d0-fea4-4138-a102-cff4e5d8e797	t	13678	88.02	3.642	0.00075	NNNNNN	0.00	0.00	inf
ref|NC_001134|	568583	ATTGTC	002688d0-fea4-4138-a102-cff4e5d8e797	t	13677	102.66	0.306	0.00075	GACAAT	104.87	2.19	-0.91
ref|NC_001134|	568584	TTGTCG	002688d0-fea4-4138-a102-cff4e5d8e797	t	13676	89.21	3.266	0.00100	CGACAA	86.03	2.49	1.16
ref|NC_001134|	568585	TGTCGT	002688d0-fea4-4138-a102-cff4e5d8e797	t	13675	78.04	0.764	0.00100	ACGACA	75.37	2.00	1.21
ref|NC_001134|	568585	TGTCGT	002688d0-fea4-4138-a102-cff4e5d8e797	t	13674	72.66	1.182	0.00100	ACGACA	75.37	2.00	-1.22
ref|NC_001134|	568585	TGTCGT	002688d0-fea4-4138-a102-cff4e5d8e797	t	13673	74.40	1.180	0.00075	ACGACA	75.37	2.00	-0.44
ref|NC_001134|	568585	TGTCGT	002688d0-fea4-4138-a102-cff4e5d8e797	t	13672	78.74	1.180	0.00075	ACGACA	75.37	2.00	1.52
ref|NC_001134|	568585	TGTCGT	002688d0-fea4-4138-a102-cff4e5d8e797	t	13671	75.02	0.710	0.00125	ACGACA	75.37	2.00	-0.16
ref|NC_001134|	568585	TGTCGT	002688d0-fea4-4138-a102-cff4e5d8e797	t	13670	72.23	0.421	0.00075	ACGACA	75.37	2.00	-1.42
ref|NC_001134|	568586	GTCGTA	002688d0-fea4-4138-a102-cff4e5d8e797	t	13669	95.82	2.639	0.00150	TACGAC	97.03	2.25	-0.49
ref|NC_001134|	568587	TCGTAA	002688d0-fea4-4138-a102-cff4e5d8e797	t	13668	92.82	0.445	0.00100	TTACGA	93.42	1.34	-0.40
ref|NC_001134|	568587	TCGTAA	002688d0-fea4-4138-a102-cff4e5d8e797	t	13667	94.14	1.248	0.00100	TTACGA	93.42	1.34	0.48
ref|NC_001134|	568588	CGTAAA	002688d0-fea4-4138-a102-cff4e5d8e797	t	13666	100.16	1.798	0.00400	TTTACG	99.73	2.02	0.19
ref|NC_001134|	568589	GTAAAT	002688d0-fea4-4138-a102-cff4e5d8e797	t	13665	97.45	1.287	0.00175	ATTTAC	98.39	1.71	-0.49
ref|NC_001134|	568590	TAAATC	002688d0-fea4-4138-a102-cff4e5d8e797	t	13664	96.81	4.680	0.00275	GATTTA	96.31	1.93	0.23
ref|NC_001134|	568591	AAATCT	002688d0-fea4-4138-a102-cff4e5d8e797	t	13663	62.83	0.513	0.00150	AGATTT	66.16	2.35	-1.28
ref|NC_001134|	568591	AAATCT	002688d0-fea4-4138-a102-cff4e5d8e797	t	13662	65.41	2.451	0.00125	AGATTT	66.16	2.35	-0.29
ref|NC_001134|	568592	AATCTA	002688d0-fea4-4138-a102-cff4e5d8e797	t	13661	67.33	1.162	0.00100	TAGATT	68.52	1.85	-0.58
ref|NC_001134|	568592	AATCTA	002688d0-fea4-4138-a102-cff4e5d8e797	t	13660	65.18	0.304	0.00075	TAGATT	68.52	1.85	-1.63
ref|NC_001134|	568593	ATCTAA	002688d0-fea4-4138-a102-cff4e5d8e797	t	13659	87.88	0.853	0.00300	TTAGAT	87.55	2.32	0.13
ref|NC_001134|	568594	TCTAAC	002688d0-fea4-4138-a102-cff4e5d8e797	t	13658	104.35	0.143	0.00075	GTTAGA	103.11	2.04	0.55
ref|NC_001134|	568595	CTAACT	002688d0-fea4-4138-a102-cff4e5d8e797	t	13657	107.30	1.615	0.00075	AGTTAG	103.49	2.40	1.43
ref|NC_001134|	568595	CTAACT	002688d0-fea4-4138-a102-cff4e5d8e797	t	13656	103.51	1.115	0.00075	AGTTAG	103.49	2.40	0.01
ref|NC_001134|	568595	CTAACT	002688d0-fea4-4138-a102-cff4e5d8e797	t	13655	105.68	0.553	0.00075	AGTTAG	103.49	2.40	0.82
ref|NC_001134|	568595	CTAACT	002688d0-fea4-4138-a102-cff4e5d8e797	t	13654	101.64	1.946	0.00125	AGTTAG	103.49	2.40	-0.70
ref|NC_001134|	568595	CTAACT	002688d0-fea4-4138-a102-cff4e5d8e797	t	13653	102.29	3.658	0.00125	AGTTAG	103.49	2.40	-0.45
ref|NC_001134|	568596	TAACTT	002688d0-fea4-4138-a102-cff4e5d8e797	t	13652	69.66	7.366	0.00200	AAGTTA	64.50	2.36	1.98
ref|NC_001134|	568597	AACTTT	002688d0-fea4-4138-a102-cff4e5d8e797	t	13651	74.65	0.920	0.00175	AAAGTT	76.25	1.49	-0.97
ref|NC_001134|	568597	AACTTT	002688d0-fea4-4138-a102-cff4e5d8e797	t	13650	76.72	0.602	0.00125	AAAGTT	76.25	1.49	0.29
ref|NC_001134|	568598	ACTTTT	002688d0-fea4-4138-a102-cff4e5d8e797	t	13649	80.60	0.658	0.00075	AAAAGT	82.87	1.54	-1.33
ref|NC_001134|	568598	ACTTTT	002688d0-fea4-4138-a102-cff4e5d8e797	t	13648	82.87	1.789	0.00125	AAAAGT	82.87	1.54	0.00
ref|NC_001134|	568598	ACTTTT	002688d0-fea4-4138-a102-cff4e5d8e797	t	13647	85.14	2.228	0.00100	AAAAGT	82.87	1.54	1.34
ref|NC_001134|	568599	CTTTTA	002688d0-fea4-4138-a102-cff4e5d8e797	t	13646	86.99	2.042	0.00125	TAAAAG	87.80	1.52	-0.48
ref|NC_001134|	568599	CTTTTA	002688d0-fea4-4138-a102-cff4e5d8e797	t	13645	87.31	1.873	0.00100	TAAAAG	87.80	1.52	-0.29
ref|NC_001134|	568600	TTTTAT	002688d0-fea4-4138-a102-cff4e5d8e797	t	13644	94.02	2.109	0.00200	ATAAAA	93.79	2.42	0.08
ref|NC_001134|	568600	TTTTAT	002688d0-fea4-4138-a102-cff4e5d8e797	t	13643	94.98	2.547	0.00125	ATAAAA	93.79	2.42	0.44
ref|NC_001134|	568601	TTTATA	002688d0-fea4-4138-a102-cff4e5d8e797	t	13642	111.35	3.986	0.00275	TATAAA	110.65	3.16	0.20
ref|NC_001134|	568602	TTATAG	002688d0-fea4-4138-a102-cff4e5d8e797	t	13641	86.94	1.677	0.00250	CTATAA	90.99	1.88	-1.95
ref|NC_001134|	568602	TTATAG	002688d0-fea4-4138-a102-cff4e5d8e797	t	13640	98.53	1.251	0.00125	NNNNNN	0.00	0.00	inf
ref|NC_001134|	568602	TTATAG	002688d0-fea4-4138-a102-cff4e5d8e797	t	13639	88.26	2.178	0.00125	CTATAA	90.99	1.88	-1.31
ref|NC_001134|	568602	TTATAG	002688d0-fea4-4138-a102-cff4e5d8e797	t	13638	88.94	1.162	0.00100	CTATAA	90.99	1.88	-0.99
ref|NC_001134|	568602	TTATAG	002688d0-fea4-4138-a102-cff4e5d8e797	t	13637	94.54	1.301	0.00200	CTATAA	90.99	1.88	1.71
ref|NC_001134|	568602	TTATAG	002688d0-fea4-4138-a102-cff4e5d8e797	t	13636	95.85	1.402	0.00100	CTATAA	90.99	1.88	2.33
ref|NC_001134|	568602	TTATAG	002688d0-fea4-4138-a102-cff4e5d8e797	t	13635	87.94	0.708	0.00100	CTATAA	90.99	1.88	-1.46
ref|NC_001134|	568602	TTATAG	002688d0-fea4-4138-a102-cff4e5d8e797	t	13634	95.10	1.546	0.00150	CTATAA	90.99	1.88	1.97
ref|NC_001134|	568602	TTATAG	002688d0-fea4-4138-a102-cff4e5d8e797	t	13633	86.76	1.404	0.00175	CTATAA	90.99	1.88	-2.03
ref|NC_001134|	568602	TTATAG	002688d0-fea4-4138-a102-cff4e5d8e797	t	13632	86.09	0.758	0.00100	CTATAA	90.99	1.88	-2.35
ref|NC_001134|	568602	TTATAG	002688d0-fea4-4138-a102-cff4e5d8e797	t	13631	86.52	0.936	0.00125	CTATAA	90.99	1.88	-2.15
ref|NC_001134|	568603	TATAGG	002688d0-fea4-4138-a102-cff4e5d8e797	t	13630	103.75	2.277	0.00150	CCTATA	106.69	3.04	-0.88
ref|NC_001134|	568603	TATAGG	002688d0-fea4-4138-a102-cff4e5d8e797	t	13629	106.23	1.282	0.00125	CCTATA	106.69	3.04	-0.14
ref|NC_001134|	568603	TATAGG	002688d0-fea4-4138-a102-cff4e5d8e797	t	13628	97.53	2.394	0.00100	CCTATA	106.69	3.04	-2.73
ref|NC_001134|	568603	TATAGG	002688d0-fea4-4138-a102-cff4e5d8e797	t	13627	105.62	1.678	0.00125	CCTATA	106.69	3.04	-0.32
ref|NC_001134|	568603	TATAGG	002688d0-fea4-4138-a102-cff4e5d8e797	t	13626	107.75	0.210	0.00125	CCTATA	106.69	3.04	0.32
ref|NC_001134|	568603	TATAGG	002688d0-fea4-4138-a102-cff4e5d8e797	t	13625	105.62	1.194	0.00075	CCTATA	106.69	3.04	-0.32
ref|NC_001134|	568603	TATAGG	002688d0-fea4-4138-a102-cff4e5d8e797	t	13624	107.83	0.541	0.00100	CCTATA	106.69	3.04	0.34
ref|NC_001134|	568604	ATAGGC	002688d0-fea4-4138-a102-cff4e5d8e797	t	13623	95.20	2.255	0.00125	GCCTAT	95.78	1.77	-0.29
ref|NC_001134|	568607	GGCAAA	002688d0-fea4-4138-a102-cff4e5d8e797	t	13622	96.15	1.129	0.00150	TTTGCC	98.00	2.07	-0.81
ref|NC_001134|	568608	GCAAAA	002688d0-fea4-4138-a102-cff4e5d8e797	t	13621	94.31	1.086	0.00225	TTTTGC	94.38	1.62	-0.04
ref|NC_001134|	568609	CAAAAT	002688d0-fea4-4138-a102-cff4e5d8e797	t	13620	92.92	0.995	0.00125	ATTTTG	92.17	1.51	0.45
ref|NC_001134|	568609	CAAAAT	002688d0-fea4-4138-a102-cff4e5d8e797	t	13619	91.45	0.720	0.00075	ATTTTG	92.17	1.51	-0.43
ref|NC_001134|	568610	AAAATA	002688d0-fea4-4138-a102-cff4e5d8e797	t	13618	93.64	1.556	0.00100	TATTTT	96.29	1.93	-1.25
ref|NC_001134|	568611	AAATAG	002688d0-fea4-4138-a102-cff4e5d8e797	t	13617	78.13	0.439	0.00075	CTATTT	79.95	2.70	-0.61
ref|NC_001134|	568611	AAATAG	002688d0-fea4-4138-a102-cff4e5d8e797	t	13616	81.66	1.341	0.00100	CTATTT	79.95	2.70	0.57
ref|NC_001134|	568611	AAATAG	002688d0-fea4-4138-a102-cff4e5d8e797	t	13615	79.82	0.749	0.00075	CTATTT	79.95	2.70	-0.04
ref|NC_001134|	568612	AATAGT	002688d0-fea4-4138-a102-cff4e5d8e797	t	13614	108.18	1.523	0.00125	ACTATT	106.94	3.04	0.37
ref|NC_001134|	568613	ATAGTT	002688d0-fea4-4138-a102-cff4e5d8e797	t	13613	100.82	1.657	0.00150	AACTAT	99.67	1.70	0.61
ref|NC_001134|	568614	TAGTTT	002688d0-fea4-4138-a102-cff4e5d8e797	t	13612	85.91	1.022	0.00150	AAACTA	84.13	1.59	1.01
ref|NC_001134|	568614	TAGTTT	002688d0-fea4-4138-a102-cff4e5d8e797	t	13611	84.10	0.588	0.00125	AAACTA	84.13	1.59	-0.02
ref|NC_001134|	568614	TAGTTT	002688d0-fea4-4138-a102-cff4e5d8e797	t	13610	83.50	1.336	0.00250	AAACTA	84.13	1.59	-0.36
ref|NC_001134|	568615	AGTTTT	002688d0-fea4-4138-a102-cff4e5d8e797	t	13609	75.06	0.607	0.00100	AAAACT	76.81	1.71	-0.93
ref|NC_001134|	568615	AGTTTT	002688d0-fea4-4138-a102-cff4e5d8e797	t	13608	78.74	1.325	0.00075	AAAACT	76.81	1.71	1.02
ref|NC_001134|	568615	AGTTTT	002688d0-fea4-4138-a102-cff4e5d8e797	t	13607	77.32	2.306	0.00100	AAAACT	76.81	1.71	0.27
ref|NC_001134|	568616	GTTTTA	002688d0-fea4-4138-a102-cff4e5d8e797	t	13606	84.07	1.079	0.00175	TAAAAC	85.77	1.52	-1.01
ref|NC_001134|	568616	GTTTTA	002688d0-fea4-4138-a102-cff4e5d8e797	t	13605	85.37	0.522	0.00100	TAAAAC	85.77	1.52	-0.24
ref|NC_001134|	568616	GTTTTA	002688d0-fea4-4138-a102-cff4e5d8e797	t	13604	86.96	1.432	0.00125	TAAAAC	85.77	1.52	0.71
ref|NC_001134|	568616	GTTTTA	002688d0-fea4-4138-a102-cff4e5d8e797	t	13603	85.55	0.730	0.00075	TAAAAC	85.77	1.52	-0.13
ref|NC_001134|	568616	GTTTTA	002688d0-fea4-4138-a102-cff4e5d8e797	t	13602	87.17	0.517	0.00125	TAAAAC	85.77	1.52	0.84
ref|NC_001134|	568616	GTTTTA	002688d0-fea4-4138-a102-cff4e5d8e797	t	13601	85.37	0.147	0.00075	TAAAAC	85.77	1.52	-0.24
ref|NC_001134|	568616	GTTTTA	002688d0-fea4-4138-a102-cff4e5d8e797	t	13600	87.03	0.415	0.00125	TAAAAC	85.77	1.52	0.75
ref|NC_001134|	568616	GTTTTA	002688d0-fea4-4138-a102-cff4e5d8e797	t	13599	84.94	0.690	0.00075	TAAAAC	85.77	1.52	-0.49
ref|NC_001134|	568616	GTTTTA	002688d0-fea4-4138-a102-cff4e5d8e797	t	13598	86.33	0.921	0.00150	TAAAAC	85.77	1.52	0.34
ref|NC_001134|	568616	GTTTTA	002688d0-fea4-4138-a102-cff4e5d8e797	t	13597	87.46	1.123	0.00125	TAAAAC	85.77	1.52	1.01
ref|NC_001134|	568616	GTTTTA	002688d0-fea4-4138-a102-cff4e5d8e797	t	13596	85.29	0.964	0.00125	TAAAAC	85.77	1.52	-0.28
ref|NC_001134|	568616	GTTTTA	002688d0-fea4-4138-a102-cff4e5d8e797	t	13595	87.05	1.300	0.00150	TAAAAC	85.77	1.52	0.77
ref|NC_001134|	568616	GTTTTA	002688d0-fea4-4138-a102-cff4e5d8e797	t	13594	87.42	1.261	0.00275	TAAAAC	85.77	1.52	0.99
ref|NC_001134|	568616	GTTTTA	002688d0-fea4-4138-a102-cff4e5d8e797	t	13593	85.61	0.513	0.00075	TAAAAC	85.77	1.52	-0.09
ref|NC_001134|	568616	GTTTTA	002688d0-fea4-4138-a102-cff4e5d8e797	t	13592	85.88	1.311	0.00150	TAAAAC	85.77	1.52	0.07
ref|NC_001134|	568616	GTTTTA	002688d0-fea4-4138-a102-cff4e5d8e797	t	13591	87.22	1.098	0.00100	TAAAAC	85.77	1.52	0.87
ref|NC_001134|	568616	GTTTTA	002688d0-fea4-4138-a102-cff4e5d8e797	t	13590	88.26	0.293	0.00075	TAAAAC	85.77	1.52	1.48
ref|NC_001134|	568616	GTTTTA	002688d0-fea4-4138-a102-cff4e5d8e797	t	13589	86.87	0.305	0.00075	TAAAAC	85.77	1.52	0.66
ref|NC_001134|	568616	GTTTTA	002688d0-fea4-4138-a102-cff4e5d8e797	t	13588	87.74	1.218	0.00175	TAAAAC	85.77	1.52	1.18
ref|NC_001134|	568616	GTTTTA	002688d0-fea4-4138-a102-cff4e5d8e797	t	13587	84.58	0.083	0.00075	TAAAAC	85.77	1.52	-0.70
ref|NC_001134|	568616	GTTTTA	002688d0-fea4-4138-a102-cff4e5d8e797	t	13586	87.23	0.961	0.00150	TAAAAC	85.77	1.52	0.87
ref|NC_001134|	568616	GTTTTA	002688d0-fea4-4138-a102-cff4e5d8e797	t	13585	87.90	0.772	0.00075	TAAAAC	85.77	1.52	1.27
ref|NC_001134|	568616	GTTTTA	002688d0-fea4-4138-a102-cff4e5d8e797	t	13584	87.31	2.195	0.00100	TAAAAC	85.77	1.52	0.92
ref|NC_001134|	568616	GTTTTA	002688d0-fea4-4138-a102-cff4e5d8e797	t	13583	85.97	1.096	0.00075	TAAAAC	85.77	1.52	0.12
ref|NC_001134|	568616	GTTTTA	002688d0-fea4-4138-a102-cff4e5d8e797	t	13582	87.85	1.442	0.00175	TAAAAC	85.77	1.52	1.24
ref|NC_001134|	568616	GTTTTA	002688d0-fea4-4138-a102-cff4e5d8e797	t	13581	88.03	1.498	0.00100	TAAAAC	85.77	1.52	1.35
ref|NC_001134|	568616	GTTTTA	002688d0-fea4-4138-a102-cff4e5d8e797	t	13580	85.59	1.310	0.00100	TAAAAC	85.77	1.52	-0.10
ref|NC_001134|	568616	GTTTTA	002688d0-fea4-4138-a102-cff4e5d8e797	t	13579	88.58	1.825	0.00100	TAAAAC	85.77	1.52	1.67
ref|NC_001134|	568616	GTTTTA	002688d0-fea4-4138-a102-cff4e5d8e797	t	13578	86.02	0.615	0.00125	TAAAAC	85.77	1.52	0.15
ref|NC_001134|	568616	GTTTTA	002688d0-fea4-4138-a102-cff4e5d8e797	t	13577	87.01	1.793	0.00225	TAAAAC	85.77	1.52	0.74
ref|NC_001134|	568616	GTTTTA	002688d0-fea4-4138-a102-cff4e5d8e797	t	13576	85.00	0.387	0.00075	TAAAAC	85.77	1.52	-0.45
ref|NC_001134|	568616	GTTTTA	002688d0-fea4-4138-a102-cff4e5d8e797	t	13575	85.77	0.772	0.00100	TAAAAC	85.77	1.52	0.00
ref|NC_001134|	568616	GTTTTA	002688d0-fea4-4138-a102-cff4e5d8e797	t	13574	87.11	0.939	0.00075	TAAAAC	85.77	1.52	0.80
ref|NC_001134|	568616	GTTTTA	002688d0-fea4-4138-a102-cff4e5d8e797	t	13573	85.29	0.851	0.00125	TAAAAC	85.77	1.52	-0.28
ref|NC_001134|	568616	GTTTTA	002688d0-fea4-4138-a102-cff4e5d8e797	t	13572	86.63	1.053	0.00075	TAAAAC	85.77	1.52	0.52
ref|NC_001134|	568617	TTTTAT	002688d0-fea4-4138-a102-cff4e5d8e797	t	13571	93.64	1.015	0.00100	ATAAAA	93.79	2.42	-0.06
ref|NC_001134|	568617	TTTTAT	002688d0-fea4-4138-a102-cff4e5d8e797	t	13570	92.54	0.880	0.00075	ATAAAA	93.79	2.42	-0.47
ref|NC_001134|	568617	TTTTAT	002688d0-fea4-4138-a102-cff4e5d8e797	t	13569	96.14	1.397	0.00125	ATAAAA	93.79	2.42	0.88
ref|NC_001134|	568618	TTTATT	002688d0-fea4-4138-a102-cff4e5d8e797	t	13568	108.69	1.439	0.00075	AATAAA	110.63	3.16	-0.55
ref|NC_001134|	568618	TTTATT	002688d0-fea4-4138-a102-cff4e5d8e797	t	13567	112.88	1.286	0.00125	AATAAA	110.63	3.16	0.65
ref|NC_001134|	568618	TTTATT	002688d0-fea4-4138-a102-cff4e5d8e797	t	13566	111.84	2.096	0.00125	AATAAA	110.63	3.16	0.35
ref|NC_001134|	568619	TTATTC	002688d0-fea4-4138-a102-cff4e5d8e797	t	13565	77.74	1.026	0.00125	GAATAA	81.13	1.98	-1.55
ref|NC_001134|	568619	TTATTC	002688d0-fea4-4138-a102-cff4e5d8e797	t	13564	77.51	0.554	0.00225	GAATAA	81.13	1.98	-1.65
ref|NC_001134|	568620	TATTCA	002688d0-fea4-4138-a102-cff4e5d8e797	t	13563	66.61	2.307	0.00200	TGAATA	67.70	1.95	-0.51
ref|NC_001134|	568621	ATTCAA	002688d0-fea4-4138-a102-cff4e5d8e797	t	13562	86.43	2.031	0.00175	TTGAAT	83.23	3.08	0.94
ref|NC_001134|	568622	TTCAAA	002688d0-fea4-4138-a102-cff4e5d8e797	t	13561	104.17	2.112	0.00100	TTTGAA	101.14	2.11	1.30
ref|NC_001134|	568623	TCAAAA	002688d0-fea4-4138-a102-cff4e5d8e797	t	13560	98.09	2.275	0.00125	TTTTGA	97.77	1.62	0.18
ref|NC_001134|	568624	CAAAAT	002688d0-fea4-4138-a102-cff4e5d8e797	t	13559	91.14	1.544	0.00325	ATTTTG	92.17	1.51	-0.62
ref|NC_001134|	568625	AAAATT	002688d0-fea4-4138-a102-cff4e5d8e797	t	13558	97.89	1.316	0.00100	AATTTT	96.66	1.93	0.58
ref|NC_001134|	568626	AAATTT	002688d0-fea4-4138-a102-cff4e5d8e797	t	13557	69.18	0.600	0.00100	AAATTT	69.31	2.01	-0.06
ref|NC_001134|	568626	AAATTT	002688d0-fea4-4138-a102-cff4e5d8e797	t	13556	67.77	0.658	0.00075	AAATTT	69.31	2.01	-0.69
ref|NC_001134|	568626	AAATTT	002688d0-fea4-4138-a102-cff4e5d8e797	t	13555	69.27	1.102	0.00075	AAATTT	69.31	2.01	-0.02
ref|NC_001134|	568627	AATTTC	002688d0-fea4-4138-a102-cff4e5d8e797	t	13554	72.17	0.715	0.00200	GAAATT	74.05	1.54	-1.10
ref|NC_001134|	568627	AATTTC	002688d0-fea4-4138-a102-cff4e5d8e797	t	13553	74.61	0.626	0.00100	GAAATT	74.05	1.54	0.33
ref|NC_001134|	568627	AATTTC	002688d0-fea4-4138-a102-cff4e5d8e797	t	13552	76.63	0.492	0.00150	GAAATT	74.05	1.54	1.51
ref|NC_001134|	568627	AATTTC	002688d0-fea4-4138-a102-cff4e5d8e797	t	13551	74.61	0.785	0.00100	GAAATT	74.05	1.54	0.33
ref|NC_001134|	568628	ATTTCA	002688d0-fea4-4138-a102-cff4e5d8e797	t	13550	77.51	1.375	0.00175	TGAAAT	77.42	1.68	0.05
ref|NC_001134|	568628	ATTTCA	002688d0-fea4-4138-a102-cff4e5d8e797	t	13549	75.84	0.874	0.00150	TGAAAT	77.42	1.68	-0.85
ref|NC_001134|	568629	TTTCAA	002688d0-fea4-4138-a102-cff4e5d8e797	t	13548	84.44	2.096	0.00200	TTGAAA	85.42	3.08	-0.29
ref|NC_001134|	568629	TTTCAA	002688d0-fea4-4138-a102-cff4e5d8e797	t	13547	87.05	0.304	0.00075	TTGAAA	85.42	3.08	0.48
ref|NC_001134|	568629	TTTCAA	002688d0-fea4-4138-a102-cff4e5d8e797	t	13546	87.01	3.070	0.00275	TTGAAA	85.42	3.08	0.47
ref|NC_001134|	568630	TTCAAT	002688d0-fea4-4138-a102-cff4e5d8e797	t	13545	106.85	1.648	0.00125	ATTGAA	103.69	2.11	1.35
ref|NC_001134|	568630	TTCAAT	002688d0-fea4-4138-a102-cff4e5d8e797	t	13544	104.10	1.088	0.00125	ATTGAA	103.69	2.11	0.17
ref|NC_001134|	568631	TCAATT	002688d0-fea4-4138-a102-cff4e5d8e797	t	13543	101.58	6.875	0.00150	AATTGA	105.36	2.20	-1.56
ref|NC_001134|	568632	CAATTG	002688d0-fea4-4138-a102-cff4e5d8e797	t	13542	66.29	0.643	0.00150	CAATTG	70.11	2.01	-1.72
ref|NC_001134|	568632	CAATTG	002688d0-fea4-4138-a102-cff4e5d8e797	t	13541	69.64	1.080	0.00100	CAATTG	70.11	2.01	-0.21
ref|NC_001134|	568632	CAATTG	002688d0-fea4-4138-a102-cff4e5d8e797	t	13540	68.33	0.232	0.00100	CAATTG	70.11	2.01	-0.80
ref|NC_001134|	568632	CAATTG	002688d0-fea4-4138-a102-cff4e5d8e797	t	13539	71.26	1.869	0.00125	CAATTG	70.11	2.01	0.52
ref|NC_001134|	568633	AATTGG	002688d0-fea4-4138-a102-cff4e5d8e797	t	13538	80.24	1.076	0.00075	CCAATT	80.86	2.25	-0.25
ref|NC_001134|	568633	AATTGG	002688d0-fea4-4138-a102-cff4e5d8e797	t	13537	84.42	1.247	0.00100	CCAATT	80.86	2.25	1.43
ref|NC_001134|	568634	ATTGGA	002688d0-fea4-4138-a102-cff4e5d8e797	t	13536	101.76	0.735	0.00075	TCCAAT	101.03	1.63	0.40
ref|NC_001134|	568634	ATTGGA	002688d0-fea4-4138-a102-cff4e5d8e797	t	13535	100.55	0.593	0.00100	TCCAAT	101.03	1.63	-0.26
ref|NC_001134|	568635	TTGGAA	002688d0-fea4-4138-a102-cff4e5d8e797	t	13534	102.05	0.479	0.00100	TTCCAA	101.39	1.63	0.36
ref|NC_001134|	568635	TTGGAA	002688d0-fea4-4138-a102-cff4e5d8e797	t	13533	104.47	1.096	0.00075	TTCCAA	101.39	1.63	1.71
ref|NC_001134|	568635	TTGGAA	002688d0-fea4-4138-a102-cff4e5d8e797	t	13532	102.06	0.301	0.00075	TTCCAA	101.39	1.63	0.37
ref|NC_001134|	568635	TTGGAA	002688d0-fea4-4138-a102-cff4e5d8e797	t	13531	102.72	0.456	0.00100	TTCCAA	101.39	1.63	0.74
ref|NC_001134|	568635	TTGGAA	002688d0-fea4-4138-a102-cff4e5d8e797	t	13530	104.17	0.962	0.00100	TTCCAA	101.39	1.63	1.54
ref|NC_001134|	568636	TGGAAA	002688d0-fea4-4138-a102-cff4e5d8e797	t	13529	112.58	1.722	0.00200	TTTCCA	107.35	2.17	2.18
ref|NC_001134|	568636	TGGAAA	002688d0-fea4-4138-a102-cff4e5d8e797	t	13528	111.72	0.234	0.00100	TTTCCA	107.35	2.17	1.82
ref|NC_001134|	568636	TGGAAA	002688d0-fea4-4138-a102-cff4e5d8e797	t	13527	112.91	0.590	0.00075	TTTCCA	107.35	2.17	2.32
ref|NC_001134|	568636	TGGAAA	002688d0-fea4-4138-a102-cff4e5d8e797	t	13526	111.31	0.831	0.00150	TTTCCA	107.35	2.17	1.65
ref|NC_001134|	568636	TGGAAA	002688d0-fea4-4138-a102-cff4e5d8e797	t	13525	111.54	1.395	0.00200	TTTCCA	107.35	2.17	1.74
ref|NC_001134|	568636	TGGAAA	002688d0-fea4-4138-a102-cff4e5d8e797	t	13524	113.03	1.684	0.00075	TTTCCA	107.35	2.17	2.37
ref|NC_001134|	568636	TGGAAA	002688d0-fea4-4138-a102-cff4e5d8e797	t	13523	110.56	1.561	0.00075	TTTCCA	107.35	2.17	1.34
ref|NC_001134|	568637	GGAAAG	002688d0-fea4-4138-a102-cff4e5d8e797	t	13522	94.77	1.888	0.00100	CTTTCC	92.83	1.57	1.12
ref|NC_001134|	568638	GAAAGG	002688d0-fea4-4138-a102-cff4e5d8e797	t	13521	97.90	0.446	0.00075	CCTTTC	94.19	1.90	1.77
ref|NC_001134|	568638	GAAAGG	002688d0-fea4-4138-a102-cff4e5d8e797	t	13520	96.12	1.977	0.00100	CCTTTC	94.19	1.90	0.92
ref|NC_001134|	568639	AAAGGG	002688d0-fea4-4138-a102-cff4e5d8e797	t	13519	86.77	0.974	0.00100	CCCTTT	85.66	1.91	0.52
ref|NC_001134|	568639	AAAGGG	002688d0-fea4-4138-a102-cff4e5d8e797	t	13518	82.71	1.225	0.00075	CCCTTT	85.66	1.91	-1.39
ref|NC_001134|	568639	AAAGGG	002688d0-fea4-4138-a102-cff4e5d8e797	t	13517	85.37	0.980	0.00100	CCCTTT	85.66	1.91	-0.14
ref|NC_001134|	568639	AAAGGG	002688d0-fea4-4138-a102-cff4e5d8e797	t	13516	91.03	0.855	0.00075	CCCTTT	85.66	1.91	2.54
ref|NC_001134|	568640	AAGGGC	002688d0-fea4-4138-a102-cff4e5d8e797	t	13515	99.29	0.912	0.00075	GCCCTT	96.37	1.45	1.83
ref|NC_001134|	568641	AGGGCT	002688d0-fea4-4138-a102-cff4e5d8e797	t	13514	100.64	1.394	0.00200	AGCCCT	101.80	1.76	-0.59
ref|NC_001134|	568641	AGGGCT	002688d0-fea4-4138-a102-cff4e5d8e797	t	13513	99.97	2.641	0.00100	AGCCCT	101.80	1.76	-0.94
ref|NC_001134|	568642	GGGCTC	002688d0-fea4-4138-a102-cff4e5d8e797	t	13512	73.87	1.446	0.00125	GAGCCC	80.08	1.71	-3.29
ref|NC_001134|	568643	GGCTCT	002688d0-fea4-4138-a102-cff4e5d8e797	t	13511	73.61	1.517	0.00075	AGAGCC	71.45	1.59	1.23
ref|NC_001134|	568644	GCTCTG	002688d0-fea4-4138-a102-cff4e5d8e797	t	13510	75.15	0.898	0.00200	CAGAGC	74.87	1.83	0.14
ref|NC_001134|	568644	GCTCTG	002688d0-fea4-4138-a102-cff4e5d8e797	t	13509	76.99	0.805	0.00075	CAGAGC	74.87	1.83	1.05
ref|NC_001134|	568644	GCTCTG	002688d0-fea4-4138-a102-cff4e5d8e797	t	13508	74.03	1.725	0.00175	CAGAGC	74.87	1.83	-0.42
ref|NC_001134|	568644	GCTCTG	002688d0-fea4-4138-a102-cff4e5d8e797	t	13507	76.15	0.526	0.00075	CAGAGC	74.87	1.83	0.63
ref|NC_001134|	568645	CTCTGT	002688d0-fea4-4138-a102-cff4e5d8e797	t	13506	91.15	1.222	0.00150	ACAGAG	87.04	2.60	1.43
ref|NC_001134|	568646	TCTGTT	002688d0-fea4-4138-a102-cff4e5d8e797	t	13505	105.21	1.566	0.00100	AACAGA	105.27	2.29	-0.02
ref|NC_001134|	568647	CTGTTA	002688d0-fea4-4138-a102-cff4e5d8e797	t	13504	87.02	1.079	0.00175	TAACAG	90.11	1.96	-1.42
ref|NC_001134|	568648	TGTTAC	002688d0-fea4-4138-a102-cff4e5d8e797	t	13503	82.25	1.427	0.00100	GTAACA	81.83	2.31	0.16
ref|NC_001134|	568648	TGTTAC	002688d0-fea4-4138-a102-cff4e5d8e797	t	13502	84.46	1.273	0.00075	GTAACA	81.83	2.31	1.03
ref|NC_001134|	568648	TGTTAC	002688d0-fea4-4138-a102-cff4e5d8e797	t	13501	81.48	1.777	0.00100	GTAACA	81.83	2.31	-0.14
ref|NC_001134|	568649	GTTACC	002688d0-fea4-4138-a102-cff4e5d8e797	t	13500	101.41	3.557	0.00100	GGTAAC	101.54	2.97	-0.04
ref|NC_001134|	568650	TTACCC	002688d0-fea4-4138-a102-cff4e5d8e797	t	13499	73.89	3.670	0.00100	GGGTAA	72.79	2.39	0.41
ref|NC_001134|	568651	TACCCG	002688d0-fea4-4138-a102-cff4e5d8e797	t	13498	69.09	1.644	0.00100	CGGGTA	69.05	1.63	0.03
ref|NC_001134|	568651	TACCCG	002688d0-fea4-4138-a102-cff4e5d8e797	t	13497	69.05	2.252	0.00100	CGGGTA	69.05	1.63	0.00
ref|NC_001134|	568652	ACCCGT	002688d0-fea4-4138-a102-cff4e5d8e797	t	13496	82.70	0.793	0.00100	ACGGGT	83.63	2.35	-0.36
ref|NC_001134|	568652	ACCCGT	002688d0-fea4-4138-a102-cff4e5d8e797	t	13495	89.27	2.656	0.00125	ACGGGT	83.63	2.35	2.17
ref|NC_001134|	568653	CCCGTC	002688d0-fea4-4138-a102-cff4e5d8e797	t	13494	92.73	3.561	0.00100	GACGGG	100.74	2.23	-3.25
ref|NC_001134|	568654	CCGTCC	002688d0-fea4-4138-a102-cff4e5d8e797	t	13493	77.11	0.893	0.00075	GGACGG	79.48	1.98	-1.08
ref|NC_001134|	568654	CCGTCC	002688d0-fea4-4138-a102-cff4e5d8e797	t	13492	72.62	0.785	0.00100	GGACGG	79.48	1.98	-3.13
ref|NC_001134|	568654	CCGTCC	002688d0-fea4-4138-a102-cff4e5d8e797	t	13491	72.09	1.885	0.00175	GGACGG	79.48	1.98	-3.37
ref|NC_001134|	568655	CGTCCT	002688d0-fea4-4138-a102-cff4e5d8e797	t	13490	62.99	2.928	0.00100	AGGACG	60.99	2.33	0.78
ref|NC_001134|	568656	GTCCTG	002688d0-fea4-4138-a102-cff4e5d8e797	t	13489	77.63	4.354	0.00125	CAGGAC	72.96	1.83	2.30
ref|NC_001134|	568657	TCCTGT	002688d0-fea4-4138-a102-cff4e5d8e797	t	13488	92.06	0.636	0.00075	ACAGGA	87.99	2.50	1.47
ref|NC_001134|	568658	CCTGTA	002688d0-fea4-4138-a102-cff4e5d8e797	t	13487	102.58	0.745	0.00125	TACAGG	102.35	2.29	0.09
ref|NC_001134|	568659	CTGTAC	002688d0-fea4-4138-a102-cff4e5d8e797	t	13486	92.78	0.541	0.00125	GTACAG	92.12	1.32	0.45
ref|NC_001134|	568660	TGTACG	002688d0-fea4-4138-a102-cff4e5d8e797	t	13485	100.07	1.036	0.00075	CGTACA	100.49	2.66	-0.14
ref|NC_001134|	568661	GTACGA	002688d0-fea4-4138-a102-cff4e5d8e797	t	13484	79.04	2.304	0.00125	TCGTAC	77.86	2.14	0.50
ref|NC_001134|	568662	TACGAT	002688d0-fea4-4138-a102-cff4e5d8e797	t	13483	95.08	1.619	0.00200	ATCGTA	94.50	5.74	0.09
ref|NC_001134|	568663	ACGATG	002688d0-fea4-4138-a102-cff4e5d8e797	t	13482	113.57	1.164	0.00125	CATCGT	116.18	3.00	-0.79
ref|NC_001134|	568664	CGATGC	002688d0-fea4-4138-a102-cff4e5d8e797	t	13481	75.68	7.870	0.00125	GCATCG	81.17	2.23	-2.23
ref|NC_001134|	568664	CGATGC	002688d0-fea4-4138-a102-cff4e5d8e797	t	13480	75.42	2.294	0.00075	GCATCG	81.17	2.23	-2.33
ref|NC_001134|	568665	GATGCA	002688d0-fea4-4138-a102-cff4e5d8e797	t	13479	85.00	0.387	0.00075	TGCATC	92.33	2.05	-3.23
ref|NC_001134|	568666	ATGCAG	002688d0-fea4-4138-a102-cff4e5d8e797	t	13478	94.04	3.331	0.00200	CTGCAT	91.16	1.48	1.76
ref|NC_001134|	568667	TGCAGT	002688d0-fea4-4138-a102-cff4e5d8e797	t	13477	105.89	3.971	0.00100	ACTGCA	102.98	2.57	1.03
ref|NC_001134|	568667	TGCAGT	002688d0-fea4-4138-a102-cff4e5d8e797	t	13476	105.76	2.814	0.00125	ACTGCA	102.98	2.57	0.98
ref|NC_001134|	568668	GCAGTG	002688d0-fea4-4138-a102-cff4e5d8e797	t	13475	93.50	0.632	0.00100	CACTGC	93.49	1.64	0.01
ref|NC_001134|	568668	GCAGTG	002688d0-fea4-4138-a102-cff4e5d8e797	t	13474	95.08	1.222	0.00100	CACTGC	93.49	1.64	0.87
ref|NC_001134|	568669	CAGTGG	002688d0-fea4-4138-a102-cff4e5d8e797	t	13473	89.63	0.702	0.00125	CCACTG	89.92	1.56	-0.17
ref|NC_001134|	568670	AGTGGG	002688d0-fea4-4138-a102-cff4e5d8e797	t	13472	97.38	0.727	0.00175	CCCACT	96.72	1.46	0.40
ref|NC_001134|	568670	AGTGGG	002688d0-fea4-4138-a102-cff4e5d8e797	t	13471	97.16	0.342	0.00100	CCCACT	96.72	1.46	0.27
ref|NC_001134|	568671	GTGGGT	002688d0-fea4-4138-a102-cff4e5d8e797	t	13470	101.89	1.341	0.00125	ACCCAC	100.50	1.45	0.87
ref|NC_001134|	568671	GTGGGT	002688d0-fea4-4138-a102-cff4e5d8e797	t	13469	100.60	0.512	0.00100	ACCCAC	100.50	1.45	0.06
ref|NC_001134|	568671	GTGGGT	002688d0-fea4-4138-a102-cff4e5d8e797	t	13468	101.88	0.513	0.00075	ACCCAC	100.50	1.45	0.86
ref|NC_001134|	568671	GTGGGT	002688d0-fea4-4138-a102-cff4e5d8e797	t	13467	101.39	0.291	0.00125	ACCCAC	100.50	1.45	0.55
ref|NC_001134|	568671	GTGGGT	002688d0-fea4-4138-a102-cff4e5d8e797	t	13466	102.12	0.367	0.00075	ACCCAC	100.50	1.45	1.01
ref|NC_001134|	568672	TGGGTT	002688d0-fea4-4138-a102-cff4e5d8e797	t	13465	108.24	1.361	0.00150	AACCCA	103.93	1.75	2.22
ref|NC_001134|	568672	TGGGTT	002688d0-fea4-4138-a102-cff4e5d8e797	t	13464	106.48	0.673	0.00100	AACCCA	103.93	1.75	1.31
ref|NC_001134|	568672	TGGGTT	002688d0-fea4-4138-a102-cff4e5d8e797	t	13463	108.69	1.425	0.00100	AACCCA	103.93	1.75	2.45
ref|NC_001134|	568673	GGGTTT	002688d0-fea4-4138-a102-cff4e5d8e797	t	13462	82.38	0.916	0.00325	AAACCC	83.48	1.84	-0.54
ref|NC_001134|	568674	GGTTTT	002688d0-fea4-4138-a102-cff4e5d8e797	t	13461	74.47	1.060	0.00100	AAAACC	75.71	1.71	-0.65
ref|NC_001134|	568674	GGTTTT	002688d0-fea4-4138-a102-cff4e5d8e797	t	13460	76.08	0.720	0.00075	AAAACC	75.71	1.71	0.20
ref|NC_001134|	568674	GGTTTT	002688d0-fea4-4138-a102-cff4e5d8e797	t	13459	72.23	0.446	0.00075	AAAACC	75.71	1.71	-1.84
ref|NC_001134|	568674	GGTTTT	002688d0-fea4-4138-a102-cff4e5d8e797	t	13458	73.87	0.805	0.00225	AAAACC	75.71	1.71	-0.97
ref|NC_001134|	568675	GTTTTG	002688d0-fea4-4138-a102-cff4e5d8e797	t	13457	84.19	1.799	0.00100	CAAAAC	83.85	1.52	0.20
ref|NC_001134|	568676	TTTTGT	002688d0-fea4-4138-a102-cff4e5d8e797	t	13456	94.04	0.876	0.00075	ACAAAA	92.71	2.71	0.44
ref|NC_001134|	568676	TTTTGT	002688d0-fea4-4138-a102-cff4e5d8e797	t	13455	97.42	0.881	0.00075	ACAAAA	92.71	2.71	1.57
ref|NC_001134|	568676	TTTTGT	002688d0-fea4-4138-a102-cff4e5d8e797	t	13454	96.11	0.955	0.00175	ACAAAA	92.71	2.71	1.13
ref|NC_001134|	568676	TTTTGT	002688d0-fea4-4138-a102-cff4e5d8e797	t	13453	97.96	0.880	0.00150	ACAAAA	92.71	2.71	1.75
ref|NC_001134|	568677	TTTGTT	002688d0-fea4-4138-a102-cff4e5d8e797	t	13452	110.08	1.063	0.00175	AACAAA	107.92	2.19	0.89
ref|NC_001134|	568677	TTTGTT	002688d0-fea4-4138-a102-cff4e5d8e797	t	13451	108.33	0.388	0.00075	AACAAA	107.92	2.19	0.17
ref|NC_001134|	568677	TTTGTT	002688d0-fea4-4138-a102-cff4e5d8e797	t	13450	109.68	1.005	0.00150	AACAAA	107.92	2.19	0.73
ref|NC_001134|	568678	TTGTTA	002688d0-fea4-4138-a102-cff4e5d8e797	t	13449	86.84	1.468	0.00150	TAACAA	90.93	1.96	-1.88
ref|NC_001134|	568679	TGTTAT	002688d0-fea4-4138-a102-cff4e5d8e797	t	13448	83.86	1.883	0.00075	ATAACA	84.68	2.31	-0.32
ref|NC_001134|	568679	TGTTAT	002688d0-fea4-4138-a102-cff4e5d8e797	t	13447	88.86	0.749	0.00075	ATAACA	84.68	2.31	1.64
ref|NC_001134|	568680	GTTATT	002688d0-fea4-4138-a102-cff4e5d8e797	t	13446	106.43	2.676	0.00200	AATAAC	108.32	3.16	-0.54
ref|NC_001134|	568680	GTTATT	002688d0-fea4-4138-a102-cff4e5d8e797	t	13445	107.45	4.819	0.00150	AATAAC	108.32	3.16	-0.25
ref|NC_001134|	568681	TTATTG	002688d0-fea4-4138-a102-cff4e5d8e797	t	13444	83.26	0.950	0.00075	CAATAA	82.60	1.98	0.30
ref|NC_001134|	568681	TTATTG	002688d0-fea4-4138-a102-cff4e5d8e797	t	13443	81.21	1.058	0.00300	CAATAA	82.60	1.98	-0.63
ref|NC_001134|	568682	TATTGT	002688d0-fea4-4138-a102-cff4e5d8e797	t	13442	80.00	1.224	0.00075	ACAATA	82.19	2.25	-0.88
ref|NC_001134|	568682	TATTGT	002688d0-fea4-4138-a102-cff4e5d8e797	t	13441	82.35	0.939	0.00075	ACAATA	82.19	2.25	0.07
ref|NC_001134|	568683	ATTGTC	002688d0-fea4-4138-a102-cff4e5d8e797	t	13440	104.24	1.948	0.00125	GACAAT	104.87	2.19	-0.26
ref|NC_001134|	568684	TTGTCA	002688d0-fea4-4138-a102-cff4e5d8e797	t	13439	83.38	2.969	0.00150	TGACAA	84.46	2.49	-0.39
ref|NC_001134|	568685	TGTCAT	002688d0-fea4-4138-a102-cff4e5d8e797	t	13438	77.59	1.287	0.00250	ATGACA	76.96	2.54	0.22
ref|NC_001134|	568685	TGTCAT	002688d0-fea4-4138-a102-cff4e5d8e797	t	13437	80.98	2.997	0.00200	ATGACA	76.96	2.54	1.43
ref|NC_001134|	568686	GTCATA	002688d0-fea4-4138-a102-cff4e5d8e797	t	13436	104.83	0.999	0.00150	TATGAC	103.46	2.99	0.41
ref|NC_001134|	568686	GTCATA	002688d0-fea4-4138-a102-cff4e5d8e797	t	13435	104.89	1.175	0.00125	TATGAC	103.46	2.99	0.43
ref|NC_001134|	568686	GTCATA	002688d0-fea4-4138-a102-cff4e5d8e797	t	13434	105.77	0.943	0.00150	TATGAC	103.46	2.99	0.70
ref|NC_001134|	568686	GTCATA	002688d0-fea4-4138-a102-cff4e5d8e797	t	13433	106.82	0.083	0.00075	TATGAC	103.46	2.99	1.01
ref|NC_001134|	568686	GTCATA	002688d0-fea4-4138-a102-cff4e5d8e797	t	13432	105.44	1.060	0.00175	TATGAC	103.46	2.99	0.60
ref|NC_001134|	568687	TCATAA	002688d0-fea4-4138-a102-cff4e5d8e797	t	13431	87.77	2.554	0.00175	TTATGA	87.18	2.12	0.25
ref|NC_001134|	568687	TCATAA	002688d0-fea4-4138-a102-cff4e5d8e797	t	13430	88.30	1.427	0.00100	TTATGA	87.18	2.12	0.48
ref|NC_001134|	568688	CATAAG	002688d0-fea4-4138-a102-cff4e5d8e797	t	13429	100.15	1.626	0.00100	CTTATG	100.11	2.51	0.01
ref|NC_001134|	568689	ATAAGA	002688d0-fea4-4138-a102-cff4e5d8e797	t	13428	100.73	1.294	0.00250	TCTTAT	101.92	1.86	-0.58
ref|NC_001134|	568690	TAAGAA	002688d0-fea4-4138-a102-cff4e5d8e797	t	13427	87.67	3.083	0.00100	TTCTTA	86.81	2.37	0.33
ref|NC_001134|	568691	AAGAAA	002688d0-fea4-4138-a102-cff4e5d8e797	t	13426	107.79	0.143	0.00075	TTTCTT	107.29	2.26	0.20
ref|NC_001134|	568691	AAGAAA	002688d0-fea4-4138-a102-cff4e5d8e797	t	13425	106.28	0.305	0.00075	TTTCTT	107.29	2.26	-0.40
ref|NC_001134|	568691	AAGAAA	002688d0-fea4-4138-a102-cff4e5d8e797	t	13424	107.56	1.010	0.00325	TTTCTT	107.29	2.26	0.11
ref|NC_001134|	568692	AGAAAT	002688d0-fea4-4138-a102-cff4e5d8e797	t	13423	96.21	1.512	0.00100	ATTTCT	95.89	1.57	0.18
ref|NC_001134|	568692	AGAAAT	002688d0-fea4-4138-a102-cff4e5d8e797	t	13422	95.83	1.022	0.00175	ATTTCT	95.89	1.57	-0.04
ref|NC_001134|	568693	GAAATA	002688d0-fea4-4138-a102-cff4e5d8e797	t	13421	94.97	1.609	0.00175	TATTTC	94.52	1.93	0.21
ref|NC_001134|	568694	AAATAT	002688d0-fea4-4138-a102-cff4e5d8e797	t	13420	79.76	0.636	0.00075	ATATTT	79.08	2.70	0.23
ref|NC_001134|	568694	AAATAT	002688d0-fea4-4138-a102-cff4e5d8e797	t	13419	82.23	0.993	0.00075	ATATTT	79.08	2.70	1.06
ref|NC_001134|	568694	AAATAT	002688d0-fea4-4138-a102-cff4e5d8e797	t	13418	79.76	0.527	0.00075	ATATTT	79.08	2.70	0.23
ref|NC_001134|	568695	AATATT	002688d0-fea4-4138-a102-cff4e5d8e797	t	13417	107.45	3.993	0.00175	AATATT	110.24	3.75	-0.67
ref|NC_001134|	568695	AATATT	002688d0-fea4-4138-a102-cff4e5d8e797	t	13416	113.87	4.686	0.00150	AATATT	110.24	3.75	0.87
ref|NC_001134|	568696	ATATTT	002688d0-fea4-4138-a102-cff4e5d8e797	t	13415	80.30	1.326	0.00150	AAATAT	81.67	1.98	-0.63
ref|NC_001134|	568697	TATTTA	002688d0-fea4-4138-a102-cff4e5d8e797	t	13414	79.31	0.267	0.00100	TAAATA	78.23	1.54	0.63
ref|NC_001134|	568697	TATTTA	002688d0-fea4-4138-a102-cff4e5d8e797	t	13413	78.89	0.559	0.00125	TAAATA	78.23	1.54	0.39
ref|NC_001134|	568697	TATTTA	002688d0-fea4-4138-a102-cff4e5d8e797	t	13412	79.47	1.210	0.00125	TAAATA	78.23	1.54	0.73
ref|NC_001134|	568697	TATTTA	002688d0-fea4-4138-a102-cff4e5d8e797	t	13411	81.66	1.399	0.00100	TAAATA	78.23	1.54	2.01
ref|NC_001134|	568697	TATTTA	002688d0-fea4-4138-a102-cff4e5d8e797	t	13410	78.07	0.368	0.00075	TAAATA	78.23	1.54	-0.09
ref|NC_001134|	568697	TATTTA	002688d0-fea4-4138-a102-cff4e5d8e797	t	13409	79.82	0.972	0.00075	TAAATA	78.23	1.54	0.93
ref|NC_001134|	568697	TATTTA	002688d0-fea4-4138-a102-cff4e5d8e797	t	13408	76.45	1.020	0.00150	TAAATA	78.23	1.54	-1.05
ref|NC_001134|	568697	TATTTA	002688d0-fea4-4138-a102-cff4e5d8e797	t	13407	75.18	0.830	0.00075	TAAATA	78.23	1.54	-1.79
ref|NC_001134|	568697	TATTTA	002688d0-fea4-4138-a102-cff4e5d8e797	t	13406	77.23	1.579	0.00075	TAAATA	78.23	1.54	-0.59
ref|NC_001134|	568698	ATTTAA	002688d0-fea4-4138-a102-cff4e5d8e797	t	13405	91.06	2.466	0.00150	TTAAAT	90.87	2.42	0.07
ref|NC_001134|	568698	ATTTAA	002688d0-fea4-4138-a102-cff4e5d8e797	t	13404	90.85	1.463	0.00225	TTAAAT	90.87	2.42	-0.01
ref|NC_001134|	568699	TTTAAC	002688d0-fea4-4138-a102-cff4e5d8e797	t	13403	103.21	1.357	0.00075	GTTAAA	104.98	2.16	-0.74
ref|NC_001134|	568700	TTAACC	002688d0-fea4-4138-a102-cff4e5d8e797	t	13402	100.65	1.893	0.00225	GGTTAA	100.33	2.40	0.12
ref|NC_001134|	568700	TTAACC	002688d0-fea4-4138-a102-cff4e5d8e797	t	13401	101.01	1.077	0.00100	GGTTAA	100.33	2.40	0.25
ref|NC_001134|	568701	TAACCT	002688d0-fea4-4138-a102-cff4e5d8e797	t	13400	56.48	1.228	0.00100	AGGTTA	62.14	2.62	-1.95
ref|NC_001134|	568701	TAACCT	002688d0-fea4-4138-a102-cff4e5d8e797	t	13399	59.33	0.955	0.00100	AGGTTA	62.14	2.62	-0.97
ref|NC_001134|	568702	AACCTA	002688d0-fea4-4138-a102-cff4e5d8e797	t	13398	70.86	0.932	0.00100	TAGGTT	71.77	1.76	-0.47
ref|NC_001134|	568703	ACCTAC	002688d0-fea4-4138-a102-cff4e5d8e797	t	13397	90.02	1.179	0.00200	GTAGGT	87.03	2.34	1.16
ref|NC_001134|	568703	ACCTAC	002688d0-fea4-4138-a102-cff4e5d8e797	t	13396	91.09	0.658	0.00075	GTAGGT	87.03	2.34	1.57
ref|NC_001134|	568703	ACCTAC	002688d0-fea4-4138-a102-cff4e5d8e797	t	13395	89.56	0.414	0.00125	GTAGGT	87.03	2.34	0.98
ref|NC_001134|	568704	CCTACT	002688d0-fea4-4138-a102-cff4e5d8e797	t	13394	103.99	2.550	0.00150	AGTAGG	104.33	2.78	-0.11
ref|NC_001134|	568704	CCTACT	002688d0-fea4-4138-a102-cff4e5d8e797	t	13393	107.38	1.919	0.00200	AGTAGG	104.33	2.78	0.99
ref|NC_001134|	568705	CTACTC	002688d0-fea4-4138-a102-cff4e5d8e797	t	13392	72.78	1.183	0.00200	GAGTAG	74.13	2.05	-0.60
ref|NC_001134|	568706	TACTCT	002688d0-fea4-4138-a102-cff4e5d8e797	t	13391	72.71	1.055	0.00125	AGAGTA	72.65	1.46	0.04
ref|NC_001134|	568706	TACTCT	002688d0-fea4-4138-a102-cff4e5d8e797	t	13390	71.04	0.598	0.00100	AGAGTA	72.65	1.46	-1.00
ref|NC_001134|	568706	TACTCT	002688d0-fea4-4138-a102-cff4e5d8e797	t	13389	73.11	1.818	0.00125	AGAGTA	72.65	1.46	0.28
ref|NC_001134|	568706	TACTCT	002688d0-fea4-4138-a102-cff4e5d8e797	t	13388	70.36	0.527	0.00075	AGAGTA	72.65	1.46	-1.42
ref|NC_001134|	568707	ACTCTT	002688d0-fea4-4138-a102-cff4e5d8e797	t	13387	72.53	0.584	0.00075	AAGAGT	76.41	1.83	-1.92
ref|NC_001134|	568708	CTCTTC	002688d0-fea4-4138-a102-cff4e5d8e797	t	13386	78.77	0.720	0.00100	GAAGAG	82.09	1.46	-2.05
ref|NC_001134|	568709	TCTTCC	002688d0-fea4-4138-a102-cff4e5d8e797	t	13385	70.15	2.138	0.00175	GGAAGA	73.91	1.60	-2.13
ref|NC_001134|	568710	CTTCCC	002688d0-fea4-4138-a102-cff4e5d8e797	t	13384	72.53	0.527	0.00075	GGGAAG	70.29	1.83	1.10
ref|NC_001134|	568711	TTCCCA	002688d0-fea4-4138-a102-cff4e5d8e797	t	13383	78.86	2.396	0.00125	TGGGAA	76.74	1.70	1.12
ref|NC_001134|	568712	TCCCAT	002688d0-fea4-4138-a102-cff4e5d8e797	t	13382	82.65	1.776	0.00075	ATGGGA	90.16	2.99	-2.27
ref|NC_001134|	568712	TCCCAT	002688d0-fea4-4138-a102-cff4e5d8e797	t	13381	87.25	0.943	0.00125	ATGGGA	90.16	2.99	-0.88
ref|NC_001134|	568712	TCCCAT	002688d0-fea4-4138-a102-cff4e5d8e797	t	13380	90.25	0.293	0.00075	ATGGGA	90.16	2.99	0.03
ref|NC_001134|	568713	CCCATA	002688d0-fea4-4138-a102-cff4e5d8e797	t	13379	104.89	1.669	0.00275	TATGGG	106.70	2.93	-0.56
ref|NC_001134|	568714	CCATAT	002688d0-fea4-4138-a102-cff4e5d8e797	t	13378	85.08	1.452	0.00175	ATATGG	87.35	2.12	-0.97
ref|NC_001134|	568715	CATATA	002688d0-fea4-4138-a102-cff4e5d8e797	t	13377	101.28	4.126	0.00125	TATATG	105.85	3.75	-1.10
ref|NC_001134|	568715	CATATA	002688d0-fea4-4138-a102-cff4e5d8e797	t	13376	82.53	1.056	0.00075	NNNNNN	0.00	0.00	inf
ref|NC_001134|	568715	CATATA	002688d0-fea4-4138-a102-cff4e5d8e797	t	13375	99.88	2.517	0.00100	TATATG	105.85	3.75	-1.44
ref|NC_001134|	568715	CATATA	002688d0-fea4-4138-a102-cff4e5d8e797	t	13374	107.39	2.974	0.00125	TATATG	105.85	3.75	0.37
ref|NC_001134|	568716	ATATAT	002688d0-fea4-4138-a102-cff4e5d8e797	t	13373	85.31	1.934	0.00175	ATATAT	88.87	1.88	-1.71
ref|NC_001134|	568716	ATATAT	002688d0-fea4-4138-a102-cff4e5d8e797	t	13372	83.02	0.772	0.00075	ATATAT	88.87	1.88	-2.81
ref|NC_001134|	568716	ATATAT	002688d0-fea4-4138-a102-cff4e5d8e797	t	13371	85.29	2.018	0.00175	ATATAT	88.87	1.88	-1.72
ref|NC_001134|	568717	TATATA	002688d0-fea4-4138-a102-cff4e5d8e797	t	13370	104.98	2.029	0.00100	TATATA	106.33	3.75	-0.32
ref|NC_001134|	568718	ATATAT	002688d0-fea4-4138-a102-cff4e5d8e797	t	13369	83.68	0.368	0.00075	ATATAT	88.87	1.88	-2.49
ref|NC_001134|	568719	TATATC	002688d0-fea4-4138-a102-cff4e5d8e797	t	13368	100.05	6.163	0.00500	GATATA	106.04	3.75	-1.44
ref|NC_001134|	568720	ATATCA	002688d0-fea4-4138-a102-cff4e5d8e797	t	13367	74.13	2.159	0.00200	TGATAT	75.86	2.59	-0.60
ref|NC_001134|	568721	TATCAT	002688d0-fea4-4138-a102-cff4e5d8e797	t	13366	75.53	4.804	0.00125	ATGATA	76.29	2.69	-0.26
ref|NC_001134|	568722	ATCATA	002688d0-fea4-4138-a102-cff4e5d8e797	t	13365	103.27	1.712	0.00150	TATGAT	105.72	2.99	-0.74
ref|NC_001134|	568723	TCATAG	002688d0-fea4-4138-a102-cff4e5d8e797	t	13364	85.73	2.013	0.00125	CTATGA	88.95	2.12	-1.38
ref|NC_001134|	568723	TCATAG	002688d0-fea4-4138-a102-cff4e5d8e797	t	13363	87.54	0.726	0.00100	CTATGA	88.95	2.12	-0.60
ref|NC_001134|	568724	CATAGA	002688d0-fea4-4138-a102-cff4e5d8e797	t	13362	97.30	2.244	0.00100	TCTATG	104.26	3.04	-2.07
ref|NC_001134|	568724	CATAGA	002688d0-fea4-4138-a102-cff4e5d8e797	t	13361	102.80	1.980	0.00125	TCTATG	104.26	3.04	-0.43
ref|NC_001134|	568725	ATAGAA	002688d0-fea4-4138-a102-cff4e5d8e797	t	13360	89.98	1.525	0.00100	TTCTAT	95.13	1.86	-2.51
ref|NC_001134|	568726	TAGAAC	002688d0-fea4-4138-a102-cff4e5d8e797	t	13359	105.19	0.893	0.00075	GTTCTA	106.80	2.26	-0.64
ref|NC_001134|	568726	TAGAAC	002688d0-fea4-4138-a102-cff4e5d8e797	t	13358	103.27	0.143	0.00075	GTTCTA	106.80	2.26	-1.41
ref|NC_001134|	568726	TAGAAC	002688d0-fea4-4138-a102-cff4e5d8e797	t	13357	105.23	1.197	0.00225	GTTCTA	106.80	2.26	-0.63
ref|NC_001134|	568726	TAGAAC	002688d0-fea4-4138-a102-cff4e5d8e797	t	13356	104.17	1.159	0.00075	GTTCTA	106.80	2.26	-1.05
ref|NC_001134|	568726	TAGAAC	002688d0-fea4-4138-a102-cff4e5d8e797	t	13355	105.21	0.697	0.00100	GTTCTA	106.80	2.26	-0.64
ref|NC_001134|	568726	TAGAAC	002688d0-fea4-4138-a102-cff4e5d8e797	t	13354	104.78	1.524	0.00125	GTTCTA	106.80	2.26	-0.81
ref|NC_001134|	568727	AGAACA	002688d0-fea4-4138-a102-cff4e5d8e797	t	13353	91.97	3.472	0.00250	TGTTCT	95.69	2.22	-1.52
ref|NC_001134|	568728	GAACAC	002688d0-fea4-4138-a102-cff4e5d8e797	t	13352	66.71	1.201	0.00150	GTGTTC	71.80	3.04	-1.51
ref|NC_001134|	568729	AACACA	002688d0-fea4-4138-a102-cff4e5d8e797	t	13351	103.29	3.218	0.00200	TGTGTT	105.53	3.39	-0.60
ref|NC_001134|	568730	ACACAT	002688d0-fea4-4138-a102-cff4e5d8e797	t	13350	82.74	2.264	0.00150	ATGTGT	82.34	2.66	0.14
ref|NC_001134|	568731	CACATT	002688d0-fea4-4138-a102-cff4e5d8e797	t	13349	104.49	2.768	0.00100	AATGTG	108.79	3.57	-1.09
ref|NC_001134|	568732	ACATTC	002688d0-fea4-4138-a102-cff4e5d8e797	t	13348	75.20	1.794	0.00100	GAATGT	76.74	1.68	-0.83
ref|NC_001134|	568733	CATTCT	002688d0-fea4-4138-a102-cff4e5d8e797	t	13347	67.83	0.769	0.00100	AGAATG	69.03	1.95	-0.56
ref|NC_001134|	568733	CATTCT	002688d0-fea4-4138-a102-cff4e5d8e797	t	13346	66.83	0.721	0.00100	AGAATG	69.03	1.95	-1.02
ref|NC_001134|	568733	CATTCT	002688d0-fea4-4138-a102-cff4e5d8e797	t	13345	72.62	1.466	0.00100	AGAATG	69.03	1.95	1.66
ref|NC_001134|	568734	ATTCTT	002688d0-fea4-4138-a102-cff4e5d8e797	t	13344	74.86	2.261	0.00200	AAGAAT	77.19	1.83	-1.15
ref|NC_001134|	568735	TTCTTA	002688d0-fea4-4138-a102-cff4e5d8e797	t	13343	86.27	1.563	0.00125	TAAGAA	86.82	1.46	-0.34
[truncated: 43,015 more rows]
